# Supplementary material for: Similar bacterial communities on healthy and injured skin of black tip reef sharks
Source: Anim Microbiome. 2019 Sep 17;1:9. doi: 10.1186/s42523-019-0011-5 (PMC7807711; doi:10.1186/s42523-019-0011-5)
Supplement: Supplementary file 1 — Methods S1 mothur script for 16S rRNA gene amplicon profiling of shark skin-associated bacterial communities. (TXT 15 kb) [file 42523_2019_11_MOESM1_ESM.txt]

Similar bacterial communities on healthy and injured skin of black tip reef sharks

Claudia Pogoreutz, Mauvis A. Gore, Gabriela Perna, Catriona Millar, Robert Nessler, Rupert F. Ormond, Christopher R. Clarke, Christian R. Voolstra

mothur script for 16S rRNA gene amplicon profiling of shark skin-associated bacterial communities.


0. Invoke mothur.

1.	make contigs from forward and reverse reads.
mothur > make.contigs(file=stability.file, processors=24)

It took 84 secs to process 1041419 sequences.

Total of all groups is 18022131

Output File Names: 
stability.trim.contigs.fasta
stability.trim.contigs.qual
stability.contigs.report
stability.scrap.contigs.fasta
stability.scrap.contigs.qual
stability.contigs.groups
stability.scrap.contigs.fasta
stability.scrap.contigs.qual
stability.contigs.groups

2.	check sequence length distribution
mothur > summary.seqs(fasta=stability.trim.contigs.fasta)  
		Using 24 processors.

		Start	End	NBases	Ambigs	Polymer	NumSeqs
Minimum:	1	250	250	0	3	1
2.5%-tile:	1	284	284	0	4	450554
25%-tile:	1	292	292	0	5	4505533
Median: 	1	294	294	0	5	9011066
75%-tile:	1	295	295	0	5	13516599
97.5%-tile:	1	299	299	14	6	17571578
Maximum:	1	502	502	237	232	18022131
Mean:	1	293.803	293.803	1.30119	5.07
# of Seqs:	18022131

Output File Names: 
stability.trim.contigs.summary

It took 16 secs to summarize 18022131 sequences.

3.	screen sequences for ambiguous and too long/too short sequences. 

mothur > screen.seqs(fasta=stability.trim.contigs.fasta, group=stability.contigs.groups, maxambig=0, maxlength=299)

Output File Names: 
stability.trim.contigs.good.fasta
stability.trim.contigs.bad.accnos
stability.contigs.good.groups

It took 83 secs to screen 18022131 sequences.

4.	check that ambiguous and too long/too short sequences are gone
mothur > summary.seqs(fasta=current)  

		Start	End	NBases	Ambigs	Polymer	NumSeqs
Minimum:	1	251	251	0	3	1
2.5%-tile:	1	284	284	0	4	358008
25%-tile:	1	292	292	0	5	3580077
Median: 	1	294	294	0	5	7160154
75%-tile:	1	295	295	0	5	10740230
97.5%-tile:	1	297	297	0	6	13962299
Maximum:	1	299	299	0	40	14320306
Mean:	1	292.913	292.913	0	4.96096
# of Seqs:	14320306

Output File Names: 
stability.trim.contigs.good.summary

It took 14 secs to summarize 14320306 sequences.

5.	check how many reads per sample

mothur > count.groups(group=stability.contigs.good.groups)  
It took 14 secs to summarize 14320306 sequences.

mothur > count.groups(group=stability.contigs.good.groups) 
CM01_BD_F_H contains 139894.
CM01_GD_F_H contains 147632.
CM02_BD_F_H contains 136405.
(…)
negBD contains 4459.
negGD contains 3609.
negPCR contains 2552.

Total seqs: 14320306.

Output File Names: 
stability.contigs.good.count.summary

6. collapse into single representatives
mothur > unique.seqs(fasta=stability.trim.contigs.good.fasta) 

Using 24 processors.
It took 5 secs to create a table for 937411 sequences.

Output File Names: 
stability.trim.contigs.good.names
stability.trim.contigs.good.unique.fasta

7. tabulate number of reads per unique sequence
mothur > count.seqs(name=stability.trim.contigs.good.names, group=stability.contigs.good.groups) 
It took 69 secs to create a table for 14320306 sequences.

Total number of sequences: 14320306

Output File Names: 
stability.trim.contigs.good.count_table

8. remove sequences that occur only once in entire data
mothur > split.abund(fasta=stability.trim.contigs.good.unique.fasta, count=stability.trim.contigs.good.count_table, cutoff=1)
Output File Names: 
stability.trim.contigs.good.rare.count_table
stability.trim.contigs.good.abund.count_table
stability.trim.contigs.good.unique.rare.fasta
stability.trim.contigs.good.unique.abund.fasta

9. get summary

mothur > summary.seqs(fasta=stability.trim.contigs.good.unique.abund.fasta, count=stability.trim.contigs.good.abund.count_table)
		Start	End	NBases	Ambigs	Polymer	NumSeqs
Minimum:	1	251	251	0	3	1
2.5%-tile:	1	284	284	0	4	280703
25%-tile:	1	292	292	0	5	2807028
Median: 	1	294	294	0	5	5614055
75%-tile:	1	295	295	0	5	8421082
97.5%-tile:	1	297	297	0	6	10947406
Maximum:	1	299	299	0	14	11228108
Mean:	1	292.927	292.927	0	4.95605
# of unique seqs:	764841
total # of seqs:	11228108

Output File Names: 
stability.trim.contigs.good.unique.abund.summary

It took 5 secs to summarize 11228108 sequences.

10. get seq counts over samples
mothur > count.groups(count=stability.trim.contigs.good.abund.count_table)

CM01_BD_F_H contains 110609.
CM01_GD_F_H contains 113812.
CM02_BD_F_H contains 108743.
(…)
negBD contains 3395.
negGD contains 2858.
negPCR contains 1982.

Total seqs: 11228108.

Output File Names: 
stability.trim.contigs.good.abund.count.summary

11. generate reference data base with your 16S rRNA gene region of interest
mothur > pcr.seqs(fasta=silva.bacteria.fasta, start=23440, end=34451,keepdots=F, processors=8) 
{alternative : pcr.seqs(fasta=silva.bacteria.fasta, oligos=andersson.oligos)}
Output File Names: 
silva.bacteria.pcr.fasta

It took 3 secs to screen 14956 sequences.

12. get summary
mothur > summary.seqs(fasta=silva.bacteria.pcr.fasta)
Using 8 processors.

		Start	End	NBases	Ambigs	Polymer	NumSeqs
Minimum:	1	10901	272	0	3	1
2.5%-tile:	3	11011	287	0	4	374
25%-tile:	3	11011	292	0	5	3740
Median: 	3	11011	294	0	5	7479
75%-tile:	3	11011	295	0	5	11218
97.5%-tile:	3	11011	300	1	6	14583
Maximum:	521	11011	353	5	9	14956
Mean:	3.03323	11011	293.51	0.0743514	4.99238
# of Seqs:	14956

Output File Names: 
silva.bacteria.pcr.summary

It took 1 secs to summarize 14956 sequences.

12. align sequence to 16S rRNA gene reference database
mothur > align.seqs(fasta=stability.trim.contigs.good.unique.abund.fasta, reference=silva.bacteria.pcr.fasta) 
WARNING]: Some of your sequences generated alignments that eliminated too many bases, a list is provided in stability.trim.contigs.good.unique.abund.flip.accnos. If you set the flip parameter to true mothur will try aligning the reverse compliment as well.
It took 282 secs to align 764841 sequences.

Output File Names: 
stability.trim.contigs.good.unique.abund.align
stability.trim.contigs.good.unique.abund.align.report
stability.trim.contigs.good.unique.abund.flip.accnos

13. get summary

mothur > summary.seqs(fasta=stability.trim.contigs.good.unique.abund.align, count=stability.trim.contigs.good.abund.count_table, processors=16)
using 16 processors.

		Start	End	NBases	Ambigs	Polymer	NumSeqs
Minimum:	1	3	1	0	1	1
2.5%-tile:	3	11011	283	0	4	280703
25%-tile:	3	11011	291	0	5	2807028
Median: 	3	11011	293	0	5	5614055
75%-tile:	3	11011	294	0	5	8421082
97.5%-tile:	3	11011	296	0	6	10947406
Maximum:	11011	11011	299	0	14	11228108
Mean:	3.0402	11007.9	291.859	0	4.95476
# of unique seqs:	764841
total # of seqs:	11228108

Output File Names: 
stability.trim.contigs.good.unique.abund.summary

It took 20 secs to summarize 11228108 sequences.

14. screen seqs to make sure that all sequences align to the same position	
mothur > screen.seqs(fasta=stability.trim.contigs.good.unique.abund.align, count=stability.trim.contigs.good.abund.count_table,summary=stability.trim.contigs.good.unique.abund.summary, start=3, end=11011, maxhomop=8, processors=16)
Output File Names: 
stability.trim.contigs.good.unique.abund.good.summary
stability.trim.contigs.good.unique.abund.good.align
stability.trim.contigs.good.unique.abund.bad.accnos
stability.trim.contigs.good.abund.good.count_table

It took 91 secs to screen 764841 sequences.

15. get summary
mothur > summary.seqs(fasta=stability.trim.contigs.good.unique.abund.good.align, count=stability.trim.contigs.good.abund.good.count_table)
Using 16 processors.

		Start	End	NBases	Ambigs	Polymer	NumSeqs
Minimum:	1	11011	269	0	3	1
2.5%-tile:	3	11011	283	0	4	279630
25%-tile:	3	11011	291	0	5	2796292
Median: 	3	11011	293	0	5	5592584
75%-tile:	3	11011	294	0	5	8388876
97.5%-tile:	3	11011	296	0	6	10905538
Maximum:	3	11011	299	0	8	11185167
Mean:	2.99947	11011	291.945	0	4.95512
# of unique seqs:	756349
total # of seqs:	11185167

Output File Names: 
stability.trim.contigs.good.unique.abund.good.summary

It took 19 secs to summarize 11185167 sequences.

16. count sequences distributed over samples. 
mothur > count.groups(count=stability.trim.contigs.good.abund.good.count_table)
CM01_BD_F_H contains 110015.
CM01_GD_F_H contains 113398.
CM02_BD_F_H contains 108235.
(…)
negBD contains 3389.
negGD contains 2853.
negPCR contains 1979.

Total seqs: 11185167.

Output File Names: 
stability.trim.contigs.good.abund.good.count.summary

17. remove not overlapping overhangs from sequences
mothur > filter.seqs(fasta=stability.trim.contigs.good.unique.abund.good.align, vertical=T, trump=.) 
Length of filtered alignment: 695
Number of columns removed: 10316
Length of the original alignment: 11011
Number of sequences used to construct filter: 756349

Output File Names: 
stability.filter
stability.trim.contigs.good.unique.abund.good.filter.fasta

18. remove potential new redundancy in sequences
mothur > unique.seqs(fasta=stability.trim.contigs.good.unique.abund.good.filter.fasta, count=stability.trim.contigs.good.abund.good.count_table)
Output File Names: 
stability.trim.contigs.good.unique.abund.good.filter.count_table
stability.trim.contigs.good.unique.abund.good.filter.unique.fasta

19. correct for sequencing error
mothur > pre.cluster(fasta=stability.trim.contigs.good.unique.abund.good.filter.unique.fasta, count=stability.trim.contigs.good.unique.abund.good.filter.count_table, diffs=2) 
Output File Names:
stability.trim.contigs.good.unique.abund.good.filter.unique.precluster.fasta
stability.trim.contigs.good.unique.abund.good.filter.unique.precluster.count_table

20. identify chimeric sequences with chimera vsearch
mothur >  chimera.vsearch(fasta=stability.trim.contigs.good.unique.abund.good.filter.unique.precluster.fasta, count=stability.trim.contigs.good.unique.abund.good.filter.unique.precluster.count_table, dereplicate=t, processors=20)

Output File Names: 
stability.trim.contigs.good.unique.abund.good.filter.unique.precluster.denovo.vsearch.pick.count_table
stability.trim.contigs.good.unique.abund.good.filter.unique.precluster.denovo.vsearch.chimeras
stability.trim.contigs.good.unique.abund.good.filter.unique.precluster.denovo.vsearch.accnos

21. remove identified chimeric sequences
mothur > remove.seqs(fasta=stability.trim.contigs.good.unique.abund.good.filter.unique.precluster.fasta, accnos=stability.trim.contigs.good.unique.abund.good.filter.unique.precluster.denovo.vsearch.accnos) 
Removed 785 sequences from your fasta file.

Output File Names: 
stability.trim.contigs.good.unique.abund.good.filter.unique.precluster.pick.fasta

22. get summary 
mothur > summary.seqs(fasta=stability.trim.contigs.good.unique.abund.good.filter.unique.precluster.pick.fasta, count=stability.trim.contigs.good.unique.abund.good.filter.unique.precluster.denovo.vsearch.pick.count_table)

Using 20 processors.

		Start	End	NBases	Ambigs	Polymer	NumSeqs
Minimum:	1	695	269	0	3	1
2.5%-tile:	1	695	283	0	4	267006
25%-tile:	1	695	291	0	5	2670053
Median: 	1	695	293	0	5	5340106
75%-tile:	1	695	294	0	5	8010159
97.5%-tile:	1	695	296	0	6	10413206
Maximum:	1	695	299	0	8	10680211
Mean:	1	695	291.937	0	4.95269
# of unique seqs:	138318
total # of seqs:	10680211

Output File Names: 
stability.trim.contigs.good.unique.abund.good.filter.unique.precluster.pick.summary

It took 2 secs to summarize 10680211 sequences.

23. identify unwanted sequences (cholorplasts, mitochondria, unknown Archaea, Eukaryota etc)
mothur > classify.seqs(fasta=stability.trim.contigs.good.unique.abund.good.filter.unique.precluster.pick.fasta, count=stability.trim.contigs.good.unique.abund.good.filter.unique.precluster.denovo.vsearch.pick.count_table, reference=gg_13_8_99.fasta, taxonomy=gg_13_8_99.gg.tax, cutoff=60, processors=24) 
It took 20 secs to classify 7409 sequences.

It took 0 secs to create the summary file for 7409 sequences.

Output File Names: 
stability.trim.contigs.good.unique.abund.good.filter.unique.precluster.pick.gg.wang.taxonomy
stability.trim.contigs.good.unique.abund.good.filter.unique.precluster.pick.gg.wang.tax.summary
	
24. remove unwanted sequences (cholorplasts, mitochondria, unknown Archaea, Eukaryota etc)
remove.lineage(fasta=stability.trim.contigs.good.unique.abund.good.filter.unique.precluster.pick.fasta, count=stability.trim.contigs.good.unique.abund.good.filter.unique.precluster.denovo.vsearch.pick.count_table, taxonomy=stability.trim.contigs.good.unique.abund.good.filter.unique.precluster.pick.gg.wang.taxonomy, taxon=Chloroplast-Mitochondria-unknown-Archaea-Eukaryota) 
Output File Names: 
stability.trim.contigs.good.unique.abund.good.filter.unique.precluster.pick.gg.wang.pick.taxonomy
stability.trim.contigs.good.unique.abund.good.filter.unique.precluster.pick.pick.fasta
stability.trim.contigs.good.unique.abund.good.filter.unique.precluster.denovo.vsearch.pick.pick.count_table

25. get sequence counts over samples
mothur > count.groups(count=stability.trim.contigs.good.unique.abund.good.filter.unique.precluster.denovo.vsearch.pick.pick.count_table)

CM01_BD_F_H contains 109540.
CM01_GD_F_H contains 108522.
CM02_BD_F_H contains 106939.
(…)
negBD contains 3376.
negGD contains 2853.
negPCR contains 1979.

Total seqs: 10674925.

Output File Names: 
stability.trim.contigs.good.unique.abund.good.filter.unique.precluster.denovo.vsearch.pick.pick.count.summary

26. subsample to minimum number of sequences contained in sample (24.190 sequences, mock PCR samples excluded)
mothur > sub.sample(fasta=stability.trim.contigs.good.unique.abund.good.filter.unique.precluster.pick.pick.fasta, count=stability.trim.contigs.good.unique.abund.good.filter.unique.precluster.denovo.vsearch.pick.pick.count_table)
Output File Names: 
stability.trim.contigs.good.unique.abund.good.filter.unique.precluster.denovo.vsearch.pick.pick.subsample.count_table
stability.trim.contigs.good.unique.abund.good.filter.unique.precluster.pick.gg.wang.pick.subsample.taxonomy
stability.trim.contigs.good.unique.abund.good.filter.unique.precluster.pick.pick.subsample.fasta

neg. extractions / PCRs were removed, as they were lower than set size of seqs.

27. copy and rename files to final:
quit()
mv stability.trim.contigs.good.unique.abund.good.filter.unique.precluster.pick.pick.subsample.fasta final.fasta   
mv stability.trim.contigs.good.unique.abund.good.filter.unique.precluster.pick.gg.wang.pick.subsample.taxonomy final.taxonomy 
mv stability.trim.contigs.good.unique.abund.good.filter.unique.precluster.denovo.vsearch.pick.pick.subsample.count_table final.count_table 

28. invoke mothur for OTU based analysis

29. split clusters
cluster.split(fasta=final.fasta, count=final.count_table, taxonomy=final.taxonomy, splitmethod=classify, taxlevel=4, cutoff=0.03, processors=36)
Output File Names: 
final.dist
final.opti_mcc.unique_list.list
final.opti_mcc.unique_list.sensspec
	
30. check output of file final.an.unique_list.list => see how sequences distribute over OTUs
31. create shared file
make.shared(list=final.opti_mcc.unique_list.list, count=final.count_table, label=0.03)
Output File Names: 
Output File Names: 
final.opti_mcc.unique_list.shared

32. classify OTUs
mothur > classify.otu(list=final.opti_mcc.unique_list.list, count=final.count_table, taxonomy=final.taxonomy, label=0.03)

Output File Names: 
final.an.unique_list.0.03.cons.taxonomy
final.an.unique_list.0.03.cons.tax.summary

33. 
get.oturep(fasta=final.fasta, list=final.opti_mcc.unique_list.list, count=final.count_table, label=0.03, method=abundance)
Output File Names: 
final.opti_mcc.unique_list.0.03.rep.count_table
final.opti_mcc.unique_list.0.03.rep.fasta

34. quit mothur
grep -v  '>' final.opti_mcc.unique_list.0.03.rep.fasta > full16S.txt

34. calculate species richness and alpha diversity indices (Chao1 & inverse Simpson diversity index, simpson evenness and coverage)
mothur > summary.single(shared=final.opti_mcc.unique_list.shared, calc=chao-invsimpson-simpsoneven-coverage-nseqs) 
Output File Names: 
final.an.unique_list.groups.summary

35. calculate core microbiome for 50 % of samples
mothur > get.coremicrobiome(shared=shark.shared, samples=45)
