# Supplementary material for: Similar bacterial communities on healthy and injured skin of black tip reef sharks
Source: Anim Microbiome. 2019 Sep 17;1:9. doi: 10.1186/s42523-019-0011-5 (PMC7807711; doi:10.1186/s42523-019-0011-5)
Supplement: Supplementary file 4 — Table S1 OTU abundance table showing the distribution of bacterial 16S rRNA gene sequences for each OTU over samples. Bacterial communities were associated with visibly healthy and infected skin around the gills and visibly healthy skin on the back of black-tip reef sharks (Carcharhinus melanopterus) collected in the Amirante Islands (Seychelles). (TXT 3913 kb) [file 42523_2019_11_MOESM4_ESM.txt]

		CM01_BD_F_H	CM01_GD_F_H	CM02_BD_F_H	CM02_GD_F_H	CM03_BD_F_D	CM03_GD_F_D	CM04_BD_F_H	CM04_GD_F_H	CM05_BD_F_D	CM05_GD_F_D	CM06_BD_F_D	CM06_GD_F_D	CM07_BD_F_D	CM07_GD_F_D	CM08_BD_M_H	CM08_GD_M_H	CM09_BD_F_H	CM09_GD_F_H	CM10_BD_F_H	CM10_GD_F_H	CM11_BD_F_H	CM11_GD_F_H	CM12_BD_F_D	CM12_GD_F_D	CM13_BD_F_H	CM13_GD_F_H	CM14_BD_F_H	CM14_GD_F_H	CM15_BD_F_H	CM15_GD_F_H	CM16_BD_M_H	CM16_GD_M_H	CM17_BD_F_H	CM17_GD_F_H	CM18_BD_M_H	CM18_GD_M_H	CM19_BD_M_H	CM19_GD_M_H	CM20_BD_M_D	CM20_GD_M_D	CM21_BD_F_D	CM21_GD_F_D	CM22_BD_F_H	CM22_GD_F_H	CM23_BD_M_H	CM23_GD_M_H	CM24_BD_F_H	CM24_GD_F_H
Group	no. of seqs	22604	22556	22943	21816	22421	23268	23017	23186	21288	21781	20654	22862	22581	22981	22572	23100	20965	22865	22906	23092	22878	22942	22822	22801	22864	23009	22750	22584	23301	22854	22640	22713	22957	22759	22558	22071	22927	23105	21823	22601	23319	23854	22265	23476	22867	22621	22167	21127
Otu00001	133742	491	695	1007	368	1226	2382	1936	1863	743	574	788	1393	898	624	435	1092	85	639	614	863	229	173	293	622	586	711	720	131	1025	855	636	741	884	761	338	394	2468	1899	1217	3020	2806	2084	2659	3084	1528	2590	2758	170
Otu00002	109885	1	96	132	564	0	45	71	217	158	664	660	519	264	22	244	137	1892	54	610	119	342	300	862	495	534	794	240	252	146	637	1436	1204	473	396	1280	1042	502	360	1817	519	417	46	1131	310	397	804	410	2975
Otu00003	73021	4150	1805	3490	983	197	1383	2466	1966	2139	957	898	790	357	332	674	620	43	489	555	68	1333	207	94	469	104	19	89	195	56	276	44	38	54	346	1672	1909	1153	566	187	965	1241	179	610	974	526	1017	1074	6
Otu00004	42297	409	197	184	960	240	121	410	296	170	70	300	373	0	14	26	91	12	24	19	7	119	2	0	9	13	7	4	1	0	21	17	27	2	36	54	257	768	688	379	911	1097	301	861	1077	491	1060	1081	118
Otu00005	38570	88	186	0	239	170	431	49	101	141	228	321	814	661	1592	487	769	560	1275	622	1135	937	368	558	1140	483	435	502	758	129	484	612	544	311	610	520	918	287	214	558	157	1303	895	459	159	263	419	187	305
Otu00006	36680	1009	606	1004	481	293	458	1230	837	870	691	237	309	67	45	143	62	19	57	176	34	145	84	5	126	19	1	7	36	18	33	40	51	14	76	301	653	788	358	317	702	781	175	451	741	460	689	720	11
Otu00007	36043	0	66	297	158	131	93	990	518	8	319	585	428	74	79	143	51	0	26	32	32	10	3	2	24	3	0	20	70	0	6	0	4	1	7	13	5	860	539	192	698	588	145	762	718	366	684	760	44
Otu00009	32190	39	29	298	91	245	121	540	467	308	95	168	434	0	0	0	0	0	0	0	0	0	0	0	0	0	0	1	0	0	0	0	1	0	2	105	41	699	295	462	867	797	131	794	810	337	858	593	65
Otu00010	30422	0	104	242	77	68	116	739	593	268	159	224	287	2	0	33	52	0	0	0	0	20	19	0	21	14	1	35	45	1	31	3	0	0	2	2	62	823	443	372	610	504	148	693	702	344	580	639	53
Otu00011	27757	12	49	0	82	0	0	0	0	0	185	82	58	0	0	37	0	127	5	17	3	76	80	118	190	384	227	117	69	26	29	21	10	37	101	353	399	235	194	1344	532	273	25	459	142	522	553	238	661
Otu00012	27243	0	299	60	201	342	161	95	32	57	133	91	95	250	166	40	233	158	1317	424	250	72	74	135	269	687	594	149	26	704	980	226	200	688	521	1038	66	48	104	100	35	325	28	83	29	2547	52	40	182
Otu00013	25926	813	34	15	19	36	43	0	24	50	157	42	0	10	0	0	76	0	140	23	4	4	7836	3	0	0	0	2	0	1	2	4	0	1	27	199	163	67	61	48	0	0	17	26	1416	35	57	18	41
Otu00014	25763	0	30	320	126	57	45	342	373	362	248	557	1023	54	156	255	182	23	9	59	3	139	45	19	98	20	4	105	181	3	11	4	5	6	0	5	129	498	441	362	729	599	74	380	759	263	589	471	6
Otu00015	25243	101	48	270	55	38	115	744	306	176	184	91	183	3	0	0	0	0	4	25	1	27	0	0	16	0	0	0	2	0	0	0	0	3	18	68	166	795	358	244	610	531	169	668	810	438	816	720	11
Otu00016	24732	37	60	15	221	0	2	9	0	51	82	50	83	434	160	464	97	252	90	209	12	663	276	685	297	314	398	162	153	25	110	44	38	89	323	385	597	330	382	511	398	434	35	694	277	513	496	363	470
Otu00017	23777	0	44	20	123	43	8	358	36	71	4	0	0	0	0	0	0	0	0	0	0	0	10	0	0	0	0	0	0	0	0	0	0	0	0	47	46	481	364	182	453	538	168	523	515	324	743	352	15
Otu00018	23240	71	2	47	124	65	0	5	38	76	87	101	0	24	19	22	7	125	40	0	3	134	57	36	37	45	142	35	19	11	16	14	1	7	59	120	278	170	63	211	71	23	13	30	54	42	58	121	608
Otu00019	23052	227	12	640	378	102	176	878	856	486	373	120	248	0	8	0	0	0	15	4	5	42	22	0	15	12	1	10	0	1	9	1	6	1	1	17	156	419	264	249	623	305	91	270	500	279	351	447	48
Otu00020	22574	87	122	53	187	11	7	38	16	21	208	139	95	1	1	0	2	760	1	64	0	8	17	290	12	7	287	2	52	24	77	42	0	4	22	477	266	74	167	445	103	30	10	91	18	33	17	180	500
Otu00021	22546	77	16	373	9	113	52	669	315	222	232	61	270	0	0	0	0	0	0	0	0	0	13	0	8	7	0	3	0	0	10	0	0	0	0	73	82	456	429	257	606	626	65	438	392	195	535	611	10
Otu00023	21986	16	56	0	100	0	12	0	48	52	162	76	112	132	58	152	10	529	28	19	5	97	66	193	15	115	195	46	82	25	33	31	8	28	48	175	252	93	105	438	95	103	11	339	55	171	122	106	695
Otu00025	20411	0	25	107	33	137	12	363	188	80	145	0	89	65	130	131	166	0	2	0	2	0	0	0	0	1	0	0	0	1	0	0	0	0	1	0	0	530	330	230	574	113	80	272	349	260	302	629	40
Otu00026	19346	259	417	4	120	237	344	57	157	128	66	77	177	199	280	57	340	48	104	278	292	98	54	144	187	140	74	83	30	79	189	88	100	99	164	8	29	0	872	116	332	229	2704	50	58	17	228	116	144
Otu00027	16976	161	50	123	100	92	177	430	359	100	97	170	109	12	31	4	0	0	26	13	2	83	22	4	0	11	0	9	8	1	15	1	3	2	3	54	165	259	199	170	417	532	114	415	299	431	212	368	23
Otu00028	15592	0	6	16	76	136	373	36	5	0	66	16	70	389	338	298	257	0	417	91	248	171	23	35	109	131	86	303	114	225	206	278	295	175	216	1395	38	34	36	3	117	133	77	16	9	1946	43	45	44
Otu00029	14356	26	5	43	58	0	39	185	144	273	74	94	71	465	711	1126	1229	0	52	56	128	15	107	8	154	51	0	66	24	43	224	34	38	35	58	3	72	91	104	27	116	127	27	138	161	95	151	84	2
Otu00030	12610	18	163	106	117	1263	112	196	210	75	22	228	40	38	42	62	115	36	100	39	96	12	36	14	24	122	262	265	30	157	71	65	108	172	77	70	6	107	105	177	53	73	58	114	283	207	127	235	13
Otu00031	12308	750	814	355	208	93	369	394	346	644	321	148	265	85	64	51	28	4	103	121	17	272	24	15	108	18	5	17	58	17	58	40	45	23	154	511	655	52	67	65	58	93	21	71	81	7	131	122	0
Otu00032	11703	0	5	0	20	0	1	5	62	0	85	29	17	168	53	188	40	77	17	543	81	121	121	134	148	123	179	6	9	47	790	1479	1300	358	34	292	33	100	16	217	126	2	62	64	72	8	92	1	303
Otu00033	10919	0	0	1	20	0	0	0	24	0	0	0	0	214	203	382	4	129	24	9	3	355	102	46	108	46	73	33	49	44	13	24	13	6	31	213	371	186	101	169	44	302	18	218	181	180	235	76	97
Otu00034	10327	4	321	0	22	541	1879	0	345	0	297	44	306	98	159	183	185	1	320	195	322	39	28	102	324	361	102	264	506	70	151	163	244	171	188	37	63	63	134	0	12	328	339	35	10	4	117	5	0
Otu00035	9727	0	4	48	35	0	0	31	0	0	47	49	59	4	9	27	0	0	0	17	33	8	0	3	35	13	32	2	49	4	2	25	7	9	12	51	17	0	31	125	31	18	133	186	0	0	12	6	98
Otu00036	9535	65	78	0	219	0	14	47	57	105	245	298	59	121	26	149	83	597	10	19	1	119	87	220	57	28	71	39	75	3	12	48	5	16	39	144	97	141	56	239	127	59	5	244	93	89	78	77	569
Otu00037	9511	0	29	4	81	0	42	56	27	13	48	65	32	14	2	107	37	362	23	40	3	83	37	88	44	133	241	82	103	7	17	15	13	14	131	108	161	84	135	221	64	91	16	73	47	153	58	85	188
Otu00038	9386	0	5	51	251	0	12	188	83	43	122	14	264	0	37	0	0	0	0	0	0	0	0	0	0	0	0	0	0	0	0	0	0	0	0	0	0	243	176	28	306	268	34	187	326	87	86	127	19
Otu00039	9129	426	267	451	70	88	135	320	214	305	107	140	133	20	46	30	33	1	20	55	12	142	11	9	19	14	1	12	4	1	7	4	9	14	15	193	111	167	106	64	3	88	34	96	80	134	101	261	10
Otu00040	9084	782	281	409	262	243	164	173	198	311	239	170	2	30	0	0	2	39	43	96	7	149	55	81	42	6	16	7	1	12	24	11	15	15	34	206	447	220	91	118	198	57	21	143	162	65	42	69	45
Otu00041	9031	1	21	14	0	30	0	37	0	11	30	43	0	0	0	98	54	0	0	8	1	0	374	45	6	0	9	47	0	0	0	0	2	1	0	24	100	36	0	194	45	61	0	0	0	0	0	2	251
Otu00042	8761	0	72	215	137	0	43	266	392	43	201	98	138	0	0	0	0	0	0	0	1	0	0	0	0	0	0	0	0	0	0	0	0	0	0	65	0	201	135	105	222	107	26	197	280	117	144	80	40
Otu00043	8741	17	32	262	29	105	31	157	202	50	114	79	65	0	0	0	0	0	0	0	1	0	0	20	0	0	0	4	0	0	0	0	0	0	0	0	0	276	96	53	223	194	55	248	172	117	205	266	15
Otu00044	8444	648	313	791	195	129	289	178	167	606	342	153	185	90	109	40	43	104	110	74	9	56	41	76	69	12	14	4	0	8	17	8	4	12	45	294	513	113	54	43	16	12	8	22	18	31	60	12	0
Otu00045	8399	0	0	0	9	0	38	0	11	0	111	18	55	218	158	104	155	32	153	135	261	301	65	259	159	109	90	16	7	94	196	503	385	120	55	38	20	69	5	128	9	34	1645	74	18	4	35	0	224
Otu00046	8368	619	266	669	106	18	153	167	186	415	70	70	168	98	72	110	65	3	61	85	7	225	32	33	102	19	0	30	54	8	45	5	4	17	60	205	346	79	54	2	78	60	17	114	72	26	47	137	0
Otu00047	7688	21	347	202	91	895	188	95	125	23	46	283	33	18	16	49	17	0	102	16	53	119	29	24	33	25	31	20	62	30	33	39	84	73	91	19	74	10	398	6	0	0	0	8	81	36	24	17	9
Otu00048	7619	0	226	0	100	475	347	43	1011	0	201	105	72	156	244	63	258	2	146	160	202	85	100	47	89	187	226	198	378	261	194	138	204	237	208	0	0	0	245	0	0	6	47	0	23	7	11	21	1
Otu00049	7449	1	0	30	9	1	3	5	6	65	84	180	40	15	29	0	1	480	12	74	0	100	9	61	16	11	134	11	99	3	5	16	7	17	33	37	8	36	58	81	109	46	0	48	51	50	45	75	222
Otu00050	7239	0	0	0	19	134	37	0	0	0	53	0	0	112	44	133	80	7	14	337	240	1	4	164	227	173	90	120	52	92	70	107	137	89	155	64	15	24	14	0	32	151	213	10	16	884	0	8	0
Otu00051	7210	0	0	0	4	58	156	43	0	0	51	57	95	273	572	299	354	0	79	16	423	30	94	67	205	89	92	221	71	452	212	329	240	135	422	25	56	0	11	23	0	294	157	0	21	0	102	54	7
Otu00052	7102	0	31	84	76	384	108	34	0	73	79	9	0	0	0	0	8	54	1	0	1	30	0	0	0	2	0	1	0	0	0	4	2	2	0	1150	0	13	0	0	0	26	0	9	0	434	0	24	111
Otu00053	6978	4	33	0	73	0	0	2	0	16	151	54	0	0	0	0	0	98	0	0	0	91	53	0	0	0	31	0	75	8	0	108	0	2	47	309	335	233	147	318	140	153	15	158	148	18	0	156	213
Otu00054	6264	0	0	0	6	0	0	0	0	0	0	0	0	15	0	0	22	0	40	23	0	0	10	0	22	0	0	30	5950	89	0	0	14	11	32	0	0	0	0	0	0	0	0	0	0	0	0	0	0
Otu00055	5835	0	47	69	57	0	36	0	9	65	93	87	3	54	158	100	30	631	57	8	2	192	104	293	60	45	152	12	15	0	25	8	11	15	20	81	151	6	28	139	42	11	8	82	40	41	113	49	86
Otu00056	5396	14	0	15	6	0	1	0	0	0	9	0	0	13	0	0	0	0	0	0	0	0	6	0	0	0	0	0	1	0	1	0	0	0	0	0	0	0	0	0	0	33	1	0	0	0	0	6	12
Otu00057	5394	34	112	0	32	0	60	3	13	50	0	24	58	44	85	11	80	77	415	361	736	68	58	202	511	207	105	178	346	5	15	25	31	28	76	0	27	0	6	12	3	47	21	6	16	5	64	12	18
Otu00058	5301	0	7	0	8	71	12	2	0	0	0	13	0	170	118	46	19	6	323	140	210	33	4	150	180	135	226	155	37	500	105	79	133	208	87	144	35	6	0	0	0	27	49	0	0	469	6	29	0
Otu00059	5299	0	4	0	0	0	0	0	0	45	0	0	0	255	24	97	118	5	37	1224	300	87	62	282	481	29	80	41	6	6	150	250	133	111	72	41	0	35	6	56	0	5	373	1	0	0	8	27	0
Otu00060	5178	0	32	0	0	13	81	7	0	24	358	0	0	0	0	0	0	0	0	0	1	0	11	32	4	1	0	0	0	1	0	0	0	0	0	976	0	0	0	10	4	25	2	0	1	463	0	13	14
Otu00061	5077	49	66	0	135	0	2	0	21	49	341	468	3	0	0	0	12	678	0	0	0	0	77	200	0	16	136	0	47	6	0	0	0	2	12	0	20	41	14	245	0	6	0	85	2	0	0	9	942
Otu00062	5061	55	78	173	110	0	0	169	123	79	82	46	58	0	0	0	0	0	0	0	2	0	0	27	0	0	0	0	0	3	9	0	4	0	10	83	34	214	122	156	0	156	0	8	233	0	0	250	0
Otu00063	4863	0	0	0	0	0	0	0	0	0	0	0	0	311	290	120	0	0	31	582	305	109	179	334	341	23	20	3	0	50	344	700	496	315	238	0	7	0	0	26	0	0	0	0	0	0	0	0	0
Otu00064	4814	0	24	0	38	0	0	24	29	16	72	114	0	11	38	0	14	268	17	0	0	65	12	1	8	31	53	11	0	15	15	23	8	9	17	52	119	56	26	51	52	5	0	14	14	30	41	26	106
Otu00066	4736	470	232	203	30	0	114	73	64	368	69	84	17	15	23	85	6	81	92	75	1	44	20	39	32	15	0	12	22	7	24	5	3	2	62	278	164	68	0	0	74	42	8	69	33	10	55	46	0
Otu00067	4701	0	47	5	196	0	24	86	37	0	55	114	253	0	12	0	0	0	0	0	0	0	0	0	0	0	0	0	0	1	0	1	5	1	0	0	0	176	57	26	87	108	53	80	184	26	79	166	2
Otu00068	4643	150	57	0	92	0	0	0	84	5	339	243	61	0	0	0	18	687	0	5	0	0	22	223	11	9	110	0	53	1	0	0	0	4	0	0	6	0	17	286	0	14	0	41	0	0	0	0	520
Otu00069	4641	0	3	0	0	0	14	0	0	0	43	0	11	0	0	0	41	0	0	4	0	0	1024	0	0	0	1	0	0	0	0	0	1	0	0	3	0	0	3	0	0	0	0	0	27	0	30	0	26
Otu00070	4612	0	86	34	13	148	16	757	38	10	5	29	55	27	12	0	26	20	33	0	8	29	0	4	31	43	8	22	39	3	8	3	8	3	33	0	0	62	155	8	0	0	7	31	26	2	56	98	1
Otu00071	4383	97	5	0	0	1072	73	9	0	0	0	0	0	33	59	7	19	0	81	132	115	6	6	6	89	135	91	53	21	47	42	75	42	63	78	87	28	0	0	0	0	0	23	0	0	1265	0	0	0
Otu00072	4366	0	4	0	0	0	51	0	0	0	0	26	20	145	109	75	42	5	440	105	120	14	18	149	71	329	455	127	34	256	514	122	166	558	127	0	0	1	0	0	13	0	13	5	0	0	7	0	0
Otu00073	4353	0	5	129	4	0	39	412	101	52	2	51	154	0	0	0	0	0	0	0	0	0	0	0	0	0	0	0	0	0	0	0	0	0	0	48	13	91	39	12	68	48	25	66	95	85	36	80	0
Otu00074	4224	0	74	0	14	0	282	134	21	16	7	0	32	166	184	58	183	3	3	134	247	87	11	0	45	196	74	145	197	312	41	156	187	182	294	14	61	15	41	0	0	51	73	0	0	0	27	19	0
Otu00075	4212	0	0	0	0	153	691	0	13	0	20	1176	145	33	63	33	0	0	22	14	42	0	3	0	0	45	79	8	19	20	80	37	30	57	90	38	0	0	52	0	95	0	588	0	0	247	0	0	0
Otu00076	4203	77	53	0	17	23	86	18	58	17	52	0	0	1	0	0	16	0	45	39	58	0	0	70	26	99	69	39	57	46	113	57	73	21	61	0	0	84	197	7	8	68	9	116	72	34	78	107	0
Otu00077	4178	0	14	0	19	25	100	16	33	3	2	0	29	107	179	73	142	0	193	137	253	21	27	22	109	370	269	141	43	458	181	117	114	217	375	0	0	0	0	2	0	0	66	0	0	9	0	20	0
Otu00078	4150	5	5	0	65	0	8	107	63	7	34	18	25	7	0	0	11	239	33	13	3	110	50	174	152	27	27	20	33	13	13	6	0	20	45	90	123	39	56	164	17	13	7	82	95	29	119	51	89
Otu00079	4145	0	4	6	38	0	9	7	54	11	57	32	0	37	61	23	12	209	4	36	4	0	50	56	39	57	102	9	54	13	2	11	4	6	25	30	80	78	113	53	16	0	3	29	18	30	55	30	125
Otu00080	4059	0	0	5	35	0	6	0	6	0	0	3	26	0	22	11	2	126	0	23	0	37	29	31	0	2	0	2	0	0	19	11	6	13	13	58	38	14	43	88	3	10	3	70	41	79	68	28	150
Otu00081	4051	11	12	72	46	14	26	40	22	32	39	37	5	0	2	0	0	1	0	0	2	33	0	0	4	1	0	0	16	1	1	2	6	4	5	0	14	75	107	25	169	47	30	53	149	149	106	141	3
Otu00082	3944	0	61	0	88	0	0	15	93	93	339	331	104	0	0	0	5	379	0	0	2	0	95	139	0	19	73	0	64	2	4	0	0	5	0	0	0	49	22	220	4	17	0	122	0	10	0	4	426
Otu00083	3932	0	0	18	9	82	13	0	0	0	40	0	14	206	141	0	30	16	20	34	121	46	5	25	101	259	154	228	49	157	249	81	85	233	74	0	0	0	0	0	2	0	1141	0	0	0	0	3	37
Otu00084	3926	0	153	2	10	40	93	0	155	7	117	0	0	181	79	32	118	5	245	55	185	21	3	119	115	172	103	159	51	257	196	164	148	153	203	0	1	0	2	0	14	4	40	0	8	0	0	7	0
Otu00085	3915	129	12	54	112	0	1	0	6	44	173	41	12	0	0	25	0	70	11	42	3	0	11	142	26	17	16	0	39	5	11	8	5	3	15	68	132	50	21	194	0	48	6	10	33	28	57	29	210
Otu00086	3831	187	143	221	55	21	62	146	233	115	77	136	0	12	20	8	35	21	36	42	6	69	19	11	38	8	7	7	31	3	32	4	14	8	33	131	167	10	0	33	6	0	10	0	16	22	30	0	0
Otu00087	3791	58	312	92	258	0	0	0	188	146	314	228	41	0	4	23	26	604	9	0	1	11	128	201	16	16	94	7	109	0	7	2	0	5	2	24	59	16	17	104	15	12	0	62	10	12	2	0	104
Otu00088	3768	0	14	0	17	0	0	0	0	0	2	0	25	0	0	0	0	9	7	12	0	2	0	0	0	0	0	0	4	0	0	0	0	1	52	0	0	48	19	17	0	0	0	14	0	1	1	0	57
Otu00089	3710	1	0	0	0	44	9	0	99	0	0	0	0	129	3	35	0	0	94	410	190	43	36	63	244	143	66	196	41	290	114	139	149	132	162	0	26	0	16	0	36	0	719	0	0	0	0	0	0
Otu00090	3626	0	196	243	9	0	72	10	0	129	0	254	5	12	4	3	4	0	64	100	4	0	81	89	42	0	4	17	0	3	0	0	2	7	14	72	140	38	29	210	18	0	4	172	73	0	68	90	46
Otu00091	3616	30	1	0	12	0	16	0	0	24	0	44	0	0	0	0	0	0	6	0	0	0	0	0	0	0	0	0	0	0	0	0	0	0	0	0	0	40	57	0	211	101	25	12	89	36	95	2	3
Otu00092	3533	18	0	0	15	41	52	8	77	0	0	33	46	115	128	101	229	0	105	47	407	50	55	149	96	157	31	81	35	96	39	58	139	172	137	0	0	4	72	0	47	9	91	21	9	9	6	8	0
Otu00093	3520	0	0	0	0	0	0	0	0	0	0	0	0	255	34	8	14	0	0	279	129	367	69	407	153	47	14	77	0	22	301	596	458	125	98	0	0	0	0	0	0	0	4	37	0	6	1	0	0
Otu00094	3442	39	0	32	0	0	11	98	37	8	0	18	33	0	0	0	0	0	0	12	0	0	0	0	0	0	0	0	0	0	0	0	0	0	0	0	29	95	32	12	47	52	15	42	43	76	130	93	0
Otu00096	3406	0	0	0	0	0	0	0	0	15	0	1	18	123	71	241	53	0	5	75	20	2	3	0	30	38	8	7	323	1	14	8	6	9	0	0	0	825	1054	26	0	8	47	8	0	0	34	32	0
Otu00097	3381	0	186	0	2	196	196	0	0	0	0	30	51	16	31	35	2	65	592	17	30	17	3	57	64	138	121	122	1	312	121	79	116	180	146	0	0	3	30	0	0	0	26	0	0	0	0	18	0
Otu00098	3275	1	24	40	0	0	2	5	18	0	3	0	9	33	0	0	0	122	1	27	2	0	2	0	15	2	0	6	6	1	13	64	30	22	19	0	0	7	40	89	0	15	0	28	19	22	0	22	104
Otu00100	3107	43	11	9	64	10	6	30	19	11	6	16	26	0	2	2	8	1	3	3	0	6	0	0	1	4	0	1	1	0	1	0	0	1	2	3	22	59	48	29	57	83	25	70	93	48	92	67	5
Otu00101	3104	0	5	0	21	0	0	0	0	32	28	12	0	0	0	0	78	26	0	0	0	0	1512	34	0	0	17	3	11	0	0	0	0	0	4	0	17	4	17	10	0	0	0	0	5	11	5	0	25
Otu00102	3096	0	60	0	5	25	1	0	125	0	0	4	0	176	71	88	106	0	248	86	102	81	4	38	92	153	121	169	57	300	115	109	131	89	247	0	0	7	0	0	22	0	23	0	0	0	21	0	0
Otu00103	3022	0	6	0	14	0	0	0	16	0	0	0	0	0	0	0	0	76	0	0	0	12	0	0	0	10	40	4	11	4	8	9	0	1	0	29	58	21	15	28	7	13	2	4	0	4	12	10	30
Otu00104	3013	219	237	111	50	0	34	171	17	218	28	155	120	2	0	0	0	8	12	10	0	0	1	56	0	0	0	0	12	7	9	9	13	0	14	88	87	70	33	11	27	0	5	66	31	0	0	0	0
Otu00105	2990	290	2	297	136	24	166	88	6	6	71	1	86	0	38	0	59	0	3	49	10	25	0	1	0	4	0	7	0	4	21	15	19	6	12	7	73	21	55	0	1	0	8	52	2	0	0	0	0
Otu00106	2987	0	0	0	8	0	0	0	0	0	0	0	67	79	81	183	48	0	4	136	53	930	0	244	17	0	0	0	0	0	0	0	1	1	9	0	0	0	0	0	0	274	719	3	0	0	0	0	0
Otu00107	2952	0	0	0	11	0	22	0	0	0	10	0	0	0	0	0	0	0	0	0	0	0	0	0	0	0	0	0	0	0	0	1	2	0	0	0	0	119	68	65	42	91	39	29	83	50	74	152	35
Otu00108	2946	0	0	1	18	2	0	1	0	3	1	15	13	7	31	25	4	2	20	257	67	571	598	120	74	16	20	3	2	10	23	8	3	1	0	36	0	69	3	142	0	0	1	21	0	8	0	0	23
Otu00109	2894	0	93	0	18	108	41	0	3	31	7	0	0	0	0	0	0	0	0	0	3	0	5	0	0	3	0	6	10	0	14	1	9	3	0	470	0	12	0	0	0	63	0	0	0	107	0	0	0
Otu00110	2831	0	1	0	0	0	0	0	0	0	1	0	0	0	23	4	6	57	22	5	9	0	34	3	0	12	41	6	13	4	0	7	4	6	14	111	80	38	3	24	0	3	0	76	38	203	13	2	40
Otu00111	2823	0	63	0	6	68	0	0	21	0	0	0	0	21	10	0	109	0	38	36	76	0	4	51	50	44	9	10	97	16	28	9	22	4	39	3	0	0	152	0	5	4	1165	28	17	0	50	0	0
Otu00112	2725	0	0	0	0	0	0	0	0	0	23	474	640	0	0	0	166	150	0	89	0	1	81	436	113	1	2	0	0	3	4	0	1	0	16	0	96	29	33	25	15	9	2	50	16	35	1	27	0
Otu00113	2702	0	0	50	0	243	1	15	9	27	0	32	0	0	0	383	57	7	0	0	0	0	8	70	88	0	6	16	0	0	0	0	0	3	0	0	105	0	7	92	33	13	0	0	0	0	0	44	43
Otu00114	2700	0	15	86	19	136	1	0	0	3	0	0	21	0	0	0	0	0	0	0	0	0	0	0	0	0	0	0	2	0	0	0	0	0	0	1010	17	0	0	0	12	0	0	0	0	108	0	26	109
Otu00115	2688	0	2	0	71	0	0	0	0	16	0	0	12	36	322	97	629	0	67	9	253	152	102	70	302	50	33	24	47	11	21	21	62	22	32	0	0	0	7	0	0	0	0	0	0	0	43	0	0
Otu00116	2606	0	24	0	0	213	652	0	0	0	0	0	0	0	107	38	15	1	36	0	2	0	6	24	9	0	1	0	0	3	10	1	4	1	20	0	0	0	0	0	0	182	502	0	0	0	0	0	0
Otu00117	2597	22	0	15	0	0	0	0	0	0	0	0	0	0	0	0	0	0	11	0	0	0	0	64	0	0	0	17	0	0	0	0	1	0	0	108	0	56	0	218	0	0	1	0	4	0	0	0	13
Otu00118	2592	14	40	34	41	0	2	82	83	26	24	44	0	0	0	0	0	0	0	0	0	0	0	0	0	0	0	0	0	1	0	0	0	0	0	0	0	36	46	42	24	91	14	88	113	49	38	79	0
Otu00119	2586	276	175	131	14	0	51	28	45	110	124	7	61	0	7	26	7	27	11	43	14	27	11	40	19	3	0	5	7	4	6	5	2	6	27	123	166	0	4	0	0	0	6	4	16	0	0	8	10
Otu00120	2583	0	0	12	8	12	26	35	0	0	0	24	1	103	36	3	188	0	82	64	83	67	0	25	155	42	40	59	600	32	36	80	70	30	35	0	1	9	4	0	0	0	39	34	6	10	0	0	21
Otu00122	2552	69	669	68	158	0	30	32	30	37	235	67	108	15	26	43	18	67	19	0	1	13	21	44	3	11	115	3	15	0	4	0	2	0	5	8	3	0	3	89	30	9	1	20	6	18	0	9	28
Otu00123	2542	150	54	75	128	188	79	7	113	61	18	0	97	15	57	70	0	6	39	42	8	93	34	0	15	11	0	0	0	1	1	13	6	1	2	42	52	26	33	9	31	15	6	0	10	0	0	55	0
Otu00124	2529	197	126	278	33	61	37	16	68	194	36	27	0	3	58	0	23	0	8	1	1	0	18	15	16	2	0	1	2	1	30	1	3	4	14	98	132	15	12	0	68	35	0	38	16	2	11	4	2
Otu00125	2502	1	65	0	77	9	0	36	17	0	41	8	33	34	75	87	0	0	23	23	3	108	85	113	58	6	11	15	2	6	5	1	0	0	6	72	10	0	19	124	3	53	3	41	16	12	27	23	60
Otu00126	2493	69	216	95	289	0	40	124	45	308	211	0	121	33	0	30	12	159	20	22	2	38	23	102	38	0	5	0	19	1	14	0	0	0	5	0	47	96	4	43	10	0	2	19	7	23	0	12	0
Otu00127	2485	0	0	0	0	0	0	24	0	0	0	0	0	20	0	0	0	0	0	0	0	0	0	0	0	0	0	0	0	0	0	0	0	0	0	0	0	0	18	0	2	0	0	0	824	24	19	0	0
Otu00128	2427	0	3	0	29	0	4	6	0	7	0	0	17	41	10	157	5	7	2	274	50	120	92	302	97	16	15	6	17	16	19	11	18	2	23	0	1	13	22	25	7	19	18	0	0	0	0	8	4
Otu00129	2414	0	0	6	29	0	4	0	0	0	0	16	6	23	0	21	0	184	0	10	0	32	7	0	0	0	0	4	2	1	0	1	0	6	13	122	84	0	23	23	0	0	8	9	17	12	15	26	338
Otu00130	2402	35	319	108	27	0	80	49	62	30	42	109	0	64	58	48	26	0	90	50	42	23	46	1	27	10	4	2	10	52	17	13	74	16	27	17	73	1	71	3	0	0	0	0	3	6	7	0	0
Otu00131	2372	51	0	125	25	55	49	97	31	219	27	0	0	0	0	41	13	0	28	48	0	15	0	33	13	0	0	0	6	1	14	0	5	2	0	53	60	44	15	13	19	55	8	0	15	12	49	36	7
Otu00132	2359	62	27	0	4	24	0	42	0	49	0	67	180	0	0	0	0	0	0	0	0	0	0	0	9	0	0	0	0	0	0	0	0	0	0	0	0	6	35	0	7	56	11	5	59	39	27	76	0
Otu00133	2298	0	0	0	6	0	29	0	0	0	31	109	236	0	18	0	109	61	7	134	14	75	61	278	101	12	86	11	20	11	246	16	7	2	33	0	16	16	15	24	2	12	9	64	2	13	24	7	0
Otu00134	2278	0	0	0	0	0	0	0	0	0	0	0	0	24	0	80	3	0	21	335	74	69	4	78	73	438	238	48	9	31	192	41	50	310	58	0	0	0	0	0	0	0	65	0	0	0	0	0	0
Otu00135	2248	0	0	0	3	0	0	0	0	0	0	25	40	38	17	65	28	174	6	74	33	62	27	46	33	1	0	13	0	0	0	0	1	0	10	28	45	0	2	44	13	0	3	0	13	23	7	0	171
Otu00136	2240	0	0	0	5	0	6	0	0	0	31	0	0	0	0	0	0	123	7	0	0	0	0	0	0	0	14	0	18	0	0	5	0	2	22	30	23	17	24	0	19	0	0	41	0	3	0	0	23
Otu00137	2227	0	4	0	3	0	8	0	10	0	2	14	0	126	82	570	7	11	176	86	115	30	7	4	52	76	40	112	51	58	66	60	118	56	57	0	15	0	0	0	29	8	5	0	0	12	14	5	10
Otu00138	2209	1	30	85	26	0	0	0	32	0	0	0	0	0	0	0	0	0	0	0	0	0	0	2	0	0	0	9	0	0	2	0	6	2	0	0	0	79	65	64	87	144	54	157	183	3	315	298	18
Otu00139	2205	0	36	0	0	39	48	1	21	0	59	43	2	36	20	29	24	0	32	62	48	0	3	0	20	80	79	24	10	46	2	37	42	52	67	0	0	25	506	0	6	32	166	0	27	18	0	21	0
Otu00140	2187	0	63	16	100	0	16	0	28	100	91	51	114	0	0	0	0	100	0	0	0	16	0	10	0	10	22	0	1	0	0	0	0	0	3	0	4	65	21	0	0	1	0	35	29	1	22	0	29
Otu00141	2187	138	89	183	47	9	4	53	71	165	69	46	65	0	8	39	53	0	0	99	7	0	4	0	7	3	6	12	0	1	8	4	8	3	34	42	111	0	8	3	2	40	0	3	1	16	15	19	0
Otu00142	2183	0	0	0	8	0	18	0	0	0	0	2	0	50	63	66	74	0	45	38	80	28	19	2	48	28	66	91	50	94	73	98	115	85	80	0	0	0	1	0	36	0	38	11	0	11	41	54	0
Otu00143	2155	0	0	0	23	0	24	0	54	0	0	46	119	122	182	16	147	0	23	42	80	27	10	0	40	91	31	102	122	26	28	50	67	15	31	3	44	8	0	0	0	0	0	11	0	0	0	36	80
Otu00144	2117	0	0	0	14	0	25	0	0	0	0	0	0	62	6	0	8	0	14	124	98	10	11	55	137	116	186	67	0	32	111	46	13	138	26	0	21	11	0	0	0	6	1	0	0	8	0	0	20
Otu00145	2113	0	6	0	0	0	9	0	0	0	0	0	0	0	0	0	0	0	0	0	0	0	0	0	0	0	0	0	10	0	0	0	0	0	0	0	0	24	0	0	0	3	0	0	0	37	4	7	26
Otu00146	2104	0	74	0	43	0	61	28	1	0	2	29	0	88	114	75	21	0	71	44	96	14	15	26	25	12	27	29	38	7	28	7	0	4	7	0	7	16	4	47	0	31	79	66	22	0	180	0	0
Otu00147	2080	0	11	5	23	0	3	0	0	1	0	0	0	0	0	4	3	184	6	0	1	1	11	0	0	0	21	0	0	1	0	0	0	0	4	40	66	30	1	0	0	0	0	13	0	1	5	0	126
Otu00149	2057	327	140	89	54	0	39	64	43	93	64	8	10	7	0	9	26	0	23	14	0	10	0	0	44	1	0	0	8	3	13	0	0	5	23	22	50	3	0	3	0	0	4	0	6	3	12	7	0
Otu00150	2049	0	0	115	0	0	0	12	159	48	19	76	85	16	0	0	0	0	0	0	0	5	0	0	0	3	0	0	0	0	0	0	0	0	0	0	0	49	18	12	0	0	5	74	53	44	41	48	0
Otu00151	2030	0	0	0	0	0	9	0	0	0	0	0	0	82	127	100	22	39	0	6	0	120	40	95	12	13	7	41	42	1	11	9	0	2	0	83	73	33	24	83	49	45	12	30	5	14	44	13	40
Otu00152	2027	254	51	179	14	44	52	81	35	115	34	9	77	0	0	53	0	0	17	0	0	0	6	0	0	1	6	10	18	0	12	1	2	3	20	25	144	10	13	13	0	0	5	0	0	2	0	0	0
Otu00153	2018	0	0	0	0	0	59	0	0	0	0	0	0	0	0	0	3	0	3	33	20	0	0	0	0	6	0	10	83	12	9	14	1	19	10	0	0	0	51	22	0	35	1400	0	0	0	0	0	0
Otu00154	2008	7	13	24	21	0	19	2	0	65	31	34	25	7	0	0	0	92	3	0	0	0	0	67	0	1	5	0	5	0	0	2	0	3	0	85	0	0	0	95	11	0	1	18	1	0	14	8	100
Otu00155	2000	47	21	45	0	39	24	45	0	0	0	0	0	0	1	0	0	0	10	0	0	0	6	11	0	0	0	0	14	0	3	0	1	0	1	0	12	39	46	12	111	92	12	48	90	22	26	26	1
Otu00156	1990	268	113	221	117	83	76	93	10	234	15	102	9	13	0	46	0	0	17	6	24	13	42	0	27	0	0	0	0	2	0	1	0	8	8	0	39	0	0	0	0	0	0	0	0	0	0	0	0
Otu00157	1973	0	25	13	18	0	20	3	0	27	0	0	16	15	24	0	0	0	7	0	0	0	0	8	17	6	0	4	3	3	2	4	2	0	0	0	0	36	44	16	176	32	7	50	39	23	97	4	0
Otu00158	1972	37	26	62	5	0	44	122	165	23	67	19	0	26	87	85	21	0	37	25	140	8	18	23	101	66	24	101	42	14	45	33	47	41	49	0	0	0	64	0	0	0	3	14	0	15	16	7	0
Otu00159	1952	0	170	0	0	0	0	0	0	0	0	0	1712	0	0	0	0	0	0	0	2	0	0	0	0	0	0	0	0	0	0	1	0	0	0	0	0	0	0	0	0	0	0	0	0	0	0	0	0
Otu00160	1944	2	8	9	4	0	23	22	6	70	0	22	0	4	0	8	12	0	14	0	1	13	0	0	0	0	0	0	0	0	1	0	0	0	3	2	40	26	32	40	17	18	22	91	27	33	37	6	17
Otu00161	1935	77	28	8	72	0	0	10	0	0	0	7	27	24	19	21	0	64	2	0	0	0	37	113	3	1	12	0	9	3	2	0	0	4	0	0	36	22	0	67	30	0	0	10	0	5	15	0	328
Otu00162	1902	0	13	0	24	0	34	0	57	0	30	2	21	38	23	17	126	2	84	25	40	18	0	27	36	37	13	57	5	193	67	108	105	65	62	0	37	0	19	0	0	2	106	0	13	4	1	0	0
Otu00163	1900	0	0	0	0	0	0	0	0	0	0	0	0	0	0	35	0	0	0	166	0	83	0	12	33	281	283	3	0	0	487	0	0	492	0	0	0	0	0	0	15	0	0	0	0	0	0	0	0
Otu00164	1882	1	16	0	0	0	0	1	44	25	58	49	8	5	2	0	0	28	0	0	6	93	43	126	19	14	5	1	0	3	1	4	1	12	9	10	101	19	21	67	48	35	0	27	10	8	11	0	39
Otu00165	1853	18	20	0	17	0	8	60	10	0	77	57	9	1	0	0	0	247	3	0	3	9	5	12	0	12	1	0	0	0	0	1	0	5	5	147	87	53	0	9	0	15	9	14	0	5	0	0	163
Otu00166	1837	0	47	10	173	0	0	62	85	30	40	40	5	0	0	0	0	0	0	0	0	0	0	0	0	0	0	0	0	0	0	0	0	0	0	0	0	17	50	35	4	21	5	0	41	31	46	0	0
Otu00167	1816	15	0	0	42	0	0	0	0	43	0	0	13	32	83	80	26	243	5	0	0	86	27	0	5	53	23	9	0	1	0	1	0	4	8	18	76	36	0	149	27	7	0	53	6	13	1	26	31
Otu00168	1812	0	295	12	26	87	73	80	122	30	11	64	0	26	93	8	70	25	42	28	10	93	4	0	5	11	3	0	13	20	6	3	16	9	19	20	16	1	59	18	0	0	2	0	0	3	0	1	0
Otu00169	1812	176	42	65	45	0	20	6	9	191	58	100	73	15	5	0	23	1	5	19	3	39	7	0	21	3	2	2	0	0	19	5	0	2	3	63	125	4	2	6	0	0	8	0	22	0	11	10	0
Otu00170	1811	0	39	0	56	0	2	0	3	3	5	30	0	14	0	0	0	91	0	0	0	4	41	81	1	2	12	2	0	2	0	0	0	1	0	5	29	2	21	62	15	11	0	26	5	0	27	21	82
Otu00171	1805	15	10	112	10	0	0	82	24	87	3	0	0	4	4	0	0	0	0	10	0	23	0	0	0	0	0	0	0	1	3	0	0	0	0	32	17	35	0	8	0	41	9	90	34	29	21	59	0
Otu00172	1786	53	94	125	32	0	18	47	40	47	25	43	76	24	33	20	5	0	13	74	6	2	5	26	18	0	0	4	0	3	7	0	5	2	6	61	117	16	13	4	0	32	4	8	6	2	0	25	0
Otu00173	1784	332	187	86	47	108	30	27	4	108	87	57	0	0	3	42	0	8	15	16	1	0	24	0	0	0	1	0	0	0	3	3	3	0	14	0	38	0	0	0	0	12	0	0	0	0	0	0	0
Otu00174	1779	0	0	0	0	0	0	2	0	0	44	0	0	0	5	62	14	0	2	11	3	0	0	23	0	1	1	0	0	5	4	3	1	2	0	0	11	0	0	0	0	0	0	30	1	0	0	0	6
Otu00175	1775	11	0	37	97	3	10	33	27	2	2	0	13	0	0	0	0	0	0	0	0	0	0	0	0	0	0	0	0	0	0	0	0	0	0	2	0	55	19	5	24	41	19	11	38	23	39	73	0
Otu00176	1772	0	10	0	7	0	3	0	8	74	0	0	33	53	54	29	47	21	10	49	24	28	26	6	5	43	60	34	6	2	35	23	26	14	22	48	14	28	8	55	31	4	3	54	33	15	38	33	24
Otu00177	1753	0	174	34	156	0	10	13	0	56	206	101	44	0	30	17	14	63	13	12	1	16	16	108	6	2	7	2	38	0	5	0	0	1	11	24	16	2	21	117	0	0	1	19	4	11	15	16	3
Otu00178	1739	0	0	0	48	0	0	9	26	0	9	98	18	0	1	0	0	144	0	20	1	0	0	1	0	1	2	0	8	0	0	2	0	0	1	62	2	0	2	0	29	0	0	86	1	2	0	0	12
Otu00179	1733	0	0	0	0	0	0	0	0	0	0	29	29	77	0	44	34	0	15	346	91	39	47	195	155	6	9	4	0	0	98	86	68	10	14	26	19	0	4	0	0	5	1	13	0	4	0	5	32
Otu00180	1726	6	0	0	0	0	0	0	0	0	0	0	0	0	0	0	0	0	0	0	0	0	1597	19	0	16	0	0	0	0	0	0	0	1	0	0	0	17	0	0	0	0	0	0	0	0	0	0	0
Otu00181	1719	0	82	56	30	5	105	64	38	0	0	27	14	14	72	10	194	0	29	3	31	20	10	0	24	18	10	42	56	24	25	46	44	23	19	0	35	11	2	0	3	28	3	0	0	7	17	0	17
Otu00182	1704	145	50	56	32	22	19	58	22	0	34	31	12	0	39	0	14	0	14	6	2	26	0	0	13	2	0	0	1	1	13	2	1	9	13	22	77	22	27	0	19	0	2	10	11	0	0	26	3
Otu00183	1701	185	77	63	74	45	33	20	87	148	109	54	0	0	0	0	12	0	16	11	1	36	9	1	1	15	3	1	10	0	2	4	11	0	4	27	78	0	0	0	48	0	0	0	3	0	0	38	0
Otu00184	1693	123	67	186	76	0	26	21	77	131	16	15	0	12	1	0	6	0	18	12	5	0	7	33	14	0	0	0	15	1	13	0	1	3	31	74	130	9	0	18	3	45	16	0	0	0	0	19	0
Otu00185	1675	0	0	0	11	0	14	82	72	0	0	0	44	22	83	10	35	0	42	65	98	0	7	36	85	96	36	238	43	113	35	32	51	65	32	0	0	0	135	0	0	0	1	0	0	0	0	0	0
Otu00186	1664	46	20	0	73	0	0	3	0	36	117	147	8	10	5	0	0	131	0	0	0	0	45	97	0	4	42	0	19	9	0	0	0	0	1	0	0	1	4	93	0	6	0	19	0	5	0	0	258
Otu00187	1637	0	147	33	66	0	0	14	2	26	69	7	6	1	1	30	24	24	7	4	1	5	21	25	0	30	166	4	1	0	0	0	0	1	3	0	11	0	21	26	0	0	1	7	1	6	32	18	94
Otu00188	1619	0	0	9	0	0	0	0	58	35	0	0	0	0	0	0	0	0	0	0	0	0	0	0	0	0	0	0	0	0	0	0	0	0	0	0	0	95	0	19	56	2	16	106	28	10	43	14	1
Otu00189	1606	0	41	0	0	10	0	0	0	0	0	4	31	46	33	0	16	0	4	18	52	14	14	0	70	8	32	1	31	0	12	0	0	16	14	0	0	0	0	30	9	0	0	44	631	22	17	6	4
Otu00190	1552	172	44	100	28	0	37	25	35	147	0	12	0	40	0	0	28	0	27	113	0	37	13	0	29	2	0	0	28	2	4	6	2	0	4	69	105	0	0	0	0	0	0	0	0	0	0	0	0
Otu00191	1545	0	3	0	7	0	1	24	0	0	0	0	0	13	31	14	2	16	94	22	53	38	12	52	10	34	43	27	14	107	280	41	70	68	80	34	10	0	169	0	10	28	0	0	0	5	0	9	0
Otu00192	1536	17	75	12	6	21	17	0	0	30	6	29	0	68	12	44	10	0	61	14	46	1	36	54	20	25	113	27	30	74	27	61	53	36	24	10	49	27	2	0	22	0	12	7	0	3	2	5	0
Otu00193	1528	0	0	0	0	0	0	0	0	0	0	0	0	92	18	21	0	0	18	311	116	32	53	0	130	38	0	12	77	32	82	171	151	77	94	0	0	0	0	0	0	0	0	0	0	0	0	0	0
Otu00194	1526	0	0	0	14	0	0	12	49	0	0	19	0	8	0	0	13	67	20	0	128	47	0	14	33	50	52	318	20	33	14	23	103	98	179	0	0	0	72	0	0	0	0	0	0	0	0	0	38
Otu00195	1509	39	7	28	542	85	16	7	30	15	19	31	4	0	0	0	0	0	0	0	0	0	0	0	0	0	0	0	0	0	0	0	0	0	0	0	20	13	32	27	30	12	9	15	18	5	18	17	1
Otu00197	1485	0	0	0	0	0	0	0	0	0	0	0	35	0	0	0	0	147	0	0	0	11	0	0	0	0	3	0	0	1	0	0	0	0	0	24	44	0	0	18	2	0	0	15	0	0	0	0	28
Otu00198	1479	154	9	56	50	76	24	10	38	128	57	48	22	2	0	21	0	0	6	0	0	0	0	0	29	0	0	0	2	1	16	1	3	5	12	52	178	0	0	0	2	0	5	19	53	13	19	0	0
Otu00199	1479	0	8	1	27	0	69	0	0	0	43	18	0	30	90	40	27	0	62	92	45	41	3	85	76	27	43	22	0	51	47	47	41	37	57	0	0	39	8	0	0	0	4	0	3	5	0	1	0
Otu00200	1475	0	0	0	2	0	0	0	0	1	32	35	0	0	0	10	31	33	0	2	0	0	24	24	2	0	0	0	0	0	0	0	0	0	0	0	13	0	0	0	0	0	0	15	0	10	0	0	42
Otu00201	1472	0	50	0	0	574	34	4	8	0	65	20	0	0	0	21	14	0	24	1	2	0	11	0	3	2	2	5	0	7	0	1	8	8	3	0	25	0	3	0	17	0	0	0	0	17	0	0	0
Otu00202	1466	0	0	0	5	0	0	0	0	0	0	0	35	4	12	0	0	0	0	10	15	0	0	0	9	1	0	40	0	811	0	6	2	12	14	8	0	0	0	12	0	0	0	0	0	0	0	0	5
Otu00203	1451	0	32	0	5	0	152	0	0	0	0	0	70	13	35	0	0	0	14	39	110	0	2	0	20	43	18	70	90	102	19	80	105	46	99	0	0	0	64	0	0	25	68	0	0	6	0	0	0
Otu00204	1443	51	15	30	16	0	18	0	21	30	10	72	0	0	6	0	24	57	16	0	0	22	12	10	9	0	36	0	0	0	3	2	4	2	1	1	0	20	12	85	0	7	8	23	0	6	12	6	45
Otu00205	1440	0	0	34	3	0	2	11	0	0	0	0	23	0	41	4	101	8	48	12	29	46	11	4	54	10	16	5	49	0	33	1	4	0	18	0	0	15	0	0	10	199	171	0	0	9	16	43	2
Otu00206	1439	0	7	0	5	61	78	0	0	0	0	0	48	46	37	0	33	0	41	24	78	25	4	76	59	33	30	88	11	150	34	42	47	37	121	21	0	0	0	0	0	0	0	0	0	0	14	0	0
Otu00207	1438	106	46	110	38	0	31	58	43	38	7	5	35	1	19	21	15	0	9	0	5	133	7	13	28	0	7	2	13	3	5	2	1	1	1	56	48	13	10	1	2	4	0	0	14	3	22	15	0
Otu00208	1436	0	70	0	0	0	26	57	4	55	17	0	0	0	0	0	0	0	0	0	0	0	0	0	0	0	0	0	0	0	0	0	0	0	0	0	3	44	43	30	0	108	19	33	26	40	19	34	0
Otu00209	1416	0	0	0	0	0	0	0	0	0	0	0	0	48	5	0	0	0	24	226	127	44	68	194	85	44	16	82	28	31	19	122	78	89	75	0	0	0	0	0	0	0	0	0	0	0	0	10	0
Otu00210	1404	8	0	10	88	0	0	0	0	0	0	0	0	0	0	0	0	0	0	0	0	0	0	0	0	0	0	0	0	1	0	3	2	0	0	0	15	41	16	0	160	21	12	2	28	37	58	42	2
Otu00211	1403	0	0	0	0	0	0	0	0	0	0	0	0	459	42	44	9	0	0	35	53	168	0	0	0	14	3	2	22	15	59	85	141	27	217	0	0	0	0	0	0	0	0	0	0	0	0	0	0
Otu00212	1399	0	0	0	0	0	0	0	0	0	0	0	35	0	0	0	0	0	0	0	0	0	0	0	0	0	0	0	0	0	0	0	0	0	0	0	0	40	41	10	39	37	9	45	5	32	31	75	1
Otu00213	1398	0	11	0	0	77	64	21	49	0	0	0	0	15	18	0	206	0	20	64	143	0	33	73	60	46	41	37	6	18	20	56	50	36	42	0	0	0	0	0	0	0	45	1	0	0	0	0	0
Otu00214	1388	0	0	0	25	0	0	0	0	82	0	0	0	17	7	208	29	0	6	0	177	285	1	44	15	19	33	20	8	1	60	54	42	20	68	0	9	0	0	0	0	0	0	0	0	0	0	0	0
Otu00215	1381	28	34	0	0	0	24	0	0	0	0	9	0	42	2	19	40	0	13	23	71	34	12	74	22	63	31	121	30	85	25	37	58	71	113	0	0	0	13	0	0	0	38	0	0	0	0	17	0
Otu00216	1378	0	209	52	198	0	11	46	17	20	78	52	49	1	12	0	0	124	4	0	0	0	22	156	0	2	10	0	49	0	0	0	0	8	0	0	0	7	0	13	2	1	0	23	3	0	19	6	51
Otu00217	1377	0	26	0	30	0	0	0	24	29	50	10	0	87	0	32	19	17	14	7	0	18	10	0	4	9	8	0	6	4	0	2	1	0	4	0	48	0	0	0	0	0	0	0	30	11	0	3	9
Otu00218	1372	71	158	0	0	190	30	3	60	0	0	8	0	25	38	0	97	0	3	27	0	1	0	0	32	56	64	77	28	54	0	36	23	106	29	0	23	37	0	0	0	0	0	0	0	2	0	0	0
Otu00219	1367	78	106	0	0	0	31	18	0	122	3	12	120	4	0	0	0	11	17	0	1	48	13	0	25	4	0	0	1	0	2	1	4	4	1	0	39	9	13	0	58	0	0	0	11	0	0	0	0
Otu00220	1357	0	0	0	0	0	34	0	6	0	0	0	0	80	191	23	179	0	40	39	205	39	9	54	109	10	15	37	11	24	19	15	47	25	67	0	0	0	0	0	0	0	0	0	0	0	0	0	0
Otu00221	1355	0	0	0	15	151	0	5	0	0	0	13	0	0	2	185	0	0	0	4	0	0	0	0	1	0	0	12	0	0	0	0	0	0	23	0	729	0	0	0	19	0	0	0	0	0	0	57	0
Otu00222	1347	0	24	0	11	0	0	0	0	0	0	0	9	20	22	60	15	2	0	0	29	19	4	0	5	9	0	9	9	6	0	6	24	2	39	0	8	0	16	1	33	38	21	0	22	6	26	45	32
Otu00223	1335	0	0	0	0	21	0	0	94	0	15	0	37	75	19	0	118	0	19	1	186	48	0	42	180	61	16	90	0	0	0	0	46	41	78	0	0	0	0	0	0	0	12	0	0	0	0	70	0
Otu00224	1309	0	0	0	9	89	4	0	0	0	0	0	0	2	14	0	27	1	192	64	89	0	0	3	99	38	63	28	0	360	46	8	13	79	30	0	0	0	0	0	0	0	24	0	0	0	3	0	0
Otu00225	1301	51	76	105	8	63	20	14	27	135	95	9	31	7	0	26	3	0	34	15	0	40	0	0	0	0	0	0	0	0	5	3	1	0	1	38	39	0	19	0	34	20	3	0	0	2	0	7	0
Otu00226	1288	0	14	1	0	60	19	0	0	0	0	22	0	16	68	6	0	0	56	6	169	32	1	3	85	81	5	96	44	97	41	44	64	56	58	0	0	0	22	0	0	0	11	0	0	0	23	0	0
Otu00227	1271	0	0	0	12	43	81	15	0	3	26	22	0	63	79	1	10	0	52	5	52	50	5	0	101	2	18	6	22	86	2	12	45	8	13	0	0	0	1	0	17	0	9	0	0	16	0	0	0
Otu00228	1237	0	28	56	6	9	27	60	98	40	36	65	29	0	41	0	0	0	0	0	0	0	0	0	0	5	0	0	0	0	0	0	0	0	0	0	0	15	11	3	65	0	0	0	12	14	12	0	0
Otu00229	1226	7	4	0	8	0	20	18	0	23	0	0	0	1	146	33	0	0	12	4	6	23	8	14	10	13	0	3	13	0	0	3	9	0	173	39	7	0	21	24	12	0	1	0	0	21	32	7	0
Otu00230	1219	0	0	0	2	0	5	0	0	0	0	0	0	80	37	0	11	0	2	51	17	27	15	57	38	8	5	2	15	9	137	291	218	55	46	0	3	0	0	0	0	0	8	0	0	8	0	0	0
Otu00231	1217	5	200	32	173	0	18	43	0	35	105	4	4	9	19	43	15	0	4	0	0	0	9	89	11	2	11	0	11	0	1	0	0	0	0	0	0	0	7	71	1	0	2	24	0	5	13	11	135
Otu00232	1217	0	0	0	17	0	97	0	0	0	0	21	7	72	17	38	0	0	2	4	35	11	6	25	21	86	40	37	7	27	140	33	22	50	38	0	0	0	33	0	18	4	4	0	0	0	8	12	0
Otu00233	1214	0	0	0	14	243	6	0	0	0	0	0	0	14	29	27	38	0	14	39	28	0	0	0	30	66	69	195	9	90	60	34	36	113	30	0	0	0	0	0	0	0	7	0	0	0	0	0	0
Otu00234	1211	100	7	28	10	0	18	62	66	5	13	1	37	0	0	0	0	0	13	0	0	7	1	0	0	0	0	0	0	0	0	0	1	0	3	8	27	3	11	40	21	0	2	23	9	25	10	31	0
Otu00235	1208	278	39	6	13	0	86	3	45	128	34	59	5	0	0	39	0	1	35	21	1	51	7	0	3	0	0	0	19	1	14	1	0	0	16	17	41	0	0	0	4	0	0	0	8	0	0	0	0
Otu00236	1204	0	1	12	23	0	26	0	0	69	35	41	0	0	0	2	8	63	0	24	0	29	51	68	13	2	17	2	13	12	0	1	0	4	3	30	20	13	0	62	7	52	0	7	0	33	2	13	87
Otu00237	1191	0	0	0	0	54	5	6	0	0	0	17	0	0	0	0	0	66	0	0	0	0	3	0	0	2	1	6	0	0	0	0	0	0	0	4	29	20	0	8	23	0	0	1	0	2	7	2	66
Otu00239	1182	0	44	0	5	20	14	0	32	0	0	0	0	26	25	25	16	0	9	21	110	6	0	26	39	12	43	22	23	233	117	46	48	44	71	19	0	0	12	0	0	4	0	2	0	0	0	3	0
Otu00240	1177	0	163	0	0	36	79	7	0	0	2	0	64	15	0	0	0	0	55	6	12	0	0	16	0	13	0	51	0	57	0	22	17	72	39	0	0	0	0	0	27	0	47	0	5	1	0	14	0
Otu00241	1175	0	0	1	1	0	72	0	40	0	0	0	46	14	34	54	0	0	53	25	46	42	3	80	49	14	17	29	3	2	3	24	19	38	0	0	0	0	219	0	0	0	1	0	0	0	0	0	17
Otu00242	1174	121	79	14	30	43	55	57	0	90	36	1	60	0	0	9	4	0	7	1	3	0	0	0	22	1	0	3	12	0	15	0	1	0	5	51	55	12	0	0	0	0	2	4	23	0	0	13	0
Otu00243	1165	1	0	0	11	0	2	0	29	96	46	69	0	0	0	0	37	186	13	0	0	25	12	57	5	0	3	0	27	0	0	0	0	0	7	0	37	33	20	0	0	0	0	0	5	36	0	15	61
Otu00244	1148	0	0	0	1	0	0	0	0	0	0	0	0	0	0	0	0	0	0	0	0	0	0	0	0	0	0	0	0	0	0	0	0	0	0	0	0	16	11	19	100	58	3	62	101	12	55	15	0
Otu00245	1144	0	0	0	0	0	0	0	0	0	0	0	0	12	13	0	30	0	24	23	3	0	0	0	0	250	120	29	0	16	315	4	17	277	0	0	5	3	0	0	0	0	0	0	0	0	0	0	0
Otu00246	1131	0	0	0	0	0	0	0	0	0	0	0	0	66	0	0	0	0	0	101	23	59	19	0	63	49	182	21	0	0	44	15	11	184	10	0	0	0	0	0	0	0	257	0	0	0	0	0	0
Otu00247	1122	0	0	0	0	0	0	0	0	0	0	0	0	0	0	0	0	0	0	0	0	0	0	0	0	0	0	0	0	0	0	0	0	0	0	499	0	0	0	0	0	76	0	0	0	206	0	0	0
Otu00248	1121	0	0	0	0	0	0	0	0	0	0	12	0	59	33	0	38	0	0	11	97	8	0	8	51	100	50	135	37	118	44	110	101	62	39	0	0	0	0	0	0	0	1	0	0	7	0	0	0
Otu00249	1114	0	0	0	28	0	0	0	0	0	8	0	0	0	0	28	0	15	26	0	0	43	0	40	0	52	49	50	0	0	11	3	0	0	11	0	95	0	0	22	47	24	8	68	0	22	37	4	73
Otu00250	1103	0	20	0	23	185	0	0	0	0	48	0	0	89	34	6	0	0	19	28	11	0	0	0	0	45	11	121	10	108	0	21	60	32	50	0	0	0	81	0	0	0	80	0	0	0	0	0	0
Otu00251	1101	0	0	0	0	0	0	0	0	0	0	0	0	0	12	5	0	0	0	0	0	0	0	0	0	0	0	0	6	1069	1	1	3	0	0	0	0	0	0	0	0	0	0	0	0	0	0	0	0
Otu00252	1092	110	31	58	36	90	23	29	36	158	16	59	2	0	3	0	0	6	7	3	3	20	3	0	0	7	0	0	1	0	13	2	3	2	13	18	36	0	0	0	0	0	0	0	11	0	0	0	0
Otu00253	1090	86	4	144	40	32	43	45	62	0	25	42	0	9	13	12	5	0	42	2	3	0	0	0	8	0	0	0	13	41	0	4	0	1	10	27	27	0	0	2	0	0	0	0	0	0	0	0	0
Otu00254	1075	134	53	50	37	28	6	27	0	48	56	0	0	9	10	0	56	0	23	39	0	7	2	0	6	0	0	5	0	0	1	1	1	0	10	15	27	0	0	0	0	0	0	0	0	0	0	0	0
Otu00255	1071	5	1	0	0	0	0	10	0	0	0	0	0	0	0	0	0	0	0	0	0	0	0	0	0	0	0	0	0	0	0	0	0	0	0	0	0	31	42	11	34	22	3	128	51	12	43	23	0
Otu00256	1065	0	0	0	0	0	0	0	0	0	0	0	0	7	0	0	28	0	0	0	12	0	0	0	0	393	431	11	0	0	73	6	3	22	8	0	0	0	0	0	44	0	0	0	0	0	0	0	0
Otu00257	1064	0	0	34	0	0	47	55	0	0	10	17	0	56	62	10	44	30	17	15	63	26	24	10	16	18	3	27	28	17	33	29	32	13	23	27	60	0	0	0	3	0	76	5	0	0	0	0	0
Otu00258	1063	0	0	0	1	0	0	0	0	0	0	13	0	66	40	0	16	0	13	32	80	40	5	83	29	39	25	97	50	20	52	74	63	26	55	0	0	12	13	0	0	21	10	0	0	0	0	0	0
Otu00259	1059	0	0	0	0	0	0	0	7	0	0	0	0	0	0	0	194	0	0	0	0	0	2	0	0	1	0	0	0	0	0	0	0	0	0	1	0	0	0	0	0	0	0	0	0	0	0	0	0
Otu00260	1044	0	5	0	12	0	0	29	49	64	14	14	0	15	0	36	0	0	0	0	0	8	11	46	9	4	1	0	0	2	4	3	0	9	13	0	0	0	27	53	0	0	0	22	10	11	11	0	8
Otu00261	1042	6	36	0	0	69	90	0	24	7	0	0	22	5	17	0	89	1	71	0	38	0	0	0	23	25	47	12	6	110	20	29	33	29	73	5	0	0	0	0	0	0	13	0	0	0	0	0	4
Otu00262	1036	0	0	0	41	0	0	0	37	0	46	0	0	0	0	0	0	0	0	0	0	0	0	0	0	0	0	0	0	0	0	0	0	0	0	0	0	31	0	25	167	13	13	0	14	0	21	62	0
Otu00263	1035	52	42	35	38	56	48	11	71	58	0	4	0	0	0	0	4	0	15	8	9	54	0	8	6	7	2	4	0	2	2	22	11	10	3	8	31	0	16	0	0	0	0	0	17	3	0	4	0
Otu00264	1034	0	0	0	7	0	0	0	0	0	0	0	0	0	0	50	13	26	0	0	3	0	0	22	0	2	1	0	0	7	0	3	0	1	7	0	0	0	0	0	0	0	0	18	0	0	17	0	61
Otu00265	1034	0	0	0	0	0	26	0	0	0	0	0	18	0	0	0	0	0	0	0	0	0	4	0	0	0	0	0	0	0	0	0	0	0	0	0	0	0	0	0	0	0	0	0	0	0	0	0	0
Otu00266	1030	161	4	57	17	0	3	13	0	93	1	30	0	0	16	22	5	0	7	32	2	4	11	0	0	1	0	1	20	1	0	6	0	0	0	97	33	0	0	0	0	0	0	0	0	0	0	0	0
Otu00267	1028	0	9	0	0	47	1	0	28	0	0	49	0	5	0	0	0	74	29	0	26	0	0	42	17	14	16	34	5	94	1	58	50	20	79	0	0	0	63	0	0	0	0	0	56	0	0	0	0
Otu00268	1023	0	0	0	0	0	13	0	0	0	6	0	0	27	22	0	58	11	77	25	183	158	15	0	140	36	23	45	110	4	0	18	24	17	0	0	0	0	0	0	0	0	0	0	0	8	0	0	0
Otu00269	1021	0	0	0	0	0	9	0	0	0	0	0	0	8	32	32	66	0	2	19	28	31	9	13	44	138	34	159	350	6	5	5	4	0	3	0	0	8	0	0	0	0	0	0	0	0	0	0	0
Otu00270	1009	0	25	0	0	0	0	0	5	0	11	0	0	11	0	0	0	25	0	0	0	0	11	17	0	0	11	0	9	0	0	1	0	3	0	0	44	0	3	22	0	0	0	0	8	31	10	0	25
Otu00271	1006	0	0	0	18	0	0	0	0	0	0	0	0	82	203	0	47	72	92	6	80	5	17	49	109	5	12	12	54	3	0	16	15	0	18	0	0	20	0	0	0	0	0	0	0	0	0	0	33
Otu00272	1005	0	0	0	10	0	0	0	1	0	30	4	0	0	5	14	0	0	12	0	0	0	1	0	0	0	0	0	0	0	0	0	0	0	0	0	26	0	0	26	1	0	0	0	0	9	21	20	46
Otu00273	1003	0	0	0	10	0	0	0	0	3	0	16	31	0	0	19	0	0	0	0	0	15	3	76	0	5	9	0	10	7	0	8	0	0	5	46	0	18	0	56	10	30	3	0	0	4	1	0	29
Otu00274	1003	0	0	0	9	0	0	0	0	0	0	0	0	0	0	0	0	19	0	0	0	0	0	0	0	4	1	0	0	2	0	3	0	2	0	0	0	0	0	0	0	9	0	0	0	0	15	0	9
Otu00275	1003	0	21	0	12	0	4	0	0	0	19	0	0	3	33	30	6	0	1	10	10	21	0	0	0	6	0	17	20	2	6	8	4	5	7	10	62	21	15	54	23	18	7	45	0	5	46	21	0
Otu00276	1000	0	29	0	11	0	0	0	20	29	53	0	2	1	0	1	17	125	0	11	0	30	17	1	0	0	11	6	11	2	0	1	0	1	0	15	19	0	0	39	0	9	0	30	16	10	0	18	89
Otu00277	996	4	0	0	0	0	0	0	0	13	0	0	0	0	0	0	0	0	0	0	0	0	0	0	0	0	0	0	0	0	0	0	0	0	0	0	13	0	25	8	38	13	1	9	54	14	27	40	1
Otu00278	994	0	3	0	1	0	2	0	8	0	2	0	0	21	31	48	18	0	57	0	17	16	0	0	15	24	15	18	9	36	12	17	22	31	38	0	0	0	6	14	0	14	21	24	0	34	23	9	0
Otu00279	992	8	0	0	27	0	0	0	0	0	0	0	41	35	46	73	55	0	0	0	33	0	3	19	16	35	11	74	23	34	34	30	52	25	51	0	0	14	4	0	14	0	0	0	0	2	0	20	0
Otu00280	990	105	98	47	12	65	31	65	107	0	22	17	18	0	4	0	0	0	33	10	0	0	10	4	3	0	0	0	0	3	2	3	1	0	2	11	38	8	0	0	0	0	3	0	14	6	13	0	0
Otu00281	987	0	10	0	0	85	3	0	0	0	0	0	0	25	12	17	10	0	17	28	18	18	1	34	2	1	6	27	6	27	68	53	30	34	8	0	0	0	47	0	0	4	16	0	8	0	7	9	0
Otu00282	985	0	25	99	19	0	28	0	28	8	33	0	34	0	0	0	0	0	0	0	0	0	0	0	0	0	0	0	0	0	0	0	1	0	2	0	0	35	7	10	29	2	7	7	10	10	0	23	0
Otu00283	982	0	0	0	18	0	0	9	0	0	0	16	0	0	0	0	0	38	0	8	1	0	0	9	0	9	0	0	29	5	5	27	2	10	5	17	0	0	0	149	0	0	2	0	0	46	0	0	115
Otu00284	979	0	0	0	0	67	3	0	0	1	46	9	18	47	142	92	36	0	0	5	38	12	20	2	79	44	1	0	82	0	40	36	37	9	32	0	0	1	2	0	26	0	1	1	0	0	0	0	0
Otu00285	979	0	163	0	0	22	4	0	33	0	0	0	0	1	20	0	57	0	6	8	40	0	0	25	16	20	0	54	18	8	8	15	17	2	19	0	9	0	19	0	0	0	0	2	4	0	12	0	0
Otu00286	974	0	1	0	2	0	1	0	0	0	30	0	0	0	1	31	0	10	14	0	1	0	0	0	7	14	21	5	5	0	44	5	8	6	0	17	0	0	0	0	0	0	0	42	5	0	6	0	0
Otu00287	971	0	2	0	11	0	617	13	0	0	0	0	1	31	9	0	11	15	15	0	13	3	3	4	6	5	3	16	19	15	6	8	10	10	13	0	0	0	0	0	0	10	1	0	0	0	0	0	0
Otu00288	971	0	51	0	0	0	0	0	0	0	0	0	0	32	44	0	0	0	0	2	188	15	0	1	66	30	39	113	17	29	13	31	132	1	32	0	0	0	0	0	0	0	0	0	0	0	0	0	0
Otu00289	956	0	0	0	0	0	0	0	0	23	3	0	0	3	3	6	0	0	0	4	0	1	5	4	12	3	0	1	1	2	4	288	414	3	3	15	24	9	0	4	3	7	0	0	6	3	2	0	21
Otu00291	948	0	0	0	0	0	0	0	0	0	0	0	0	0	0	0	0	0	0	0	0	0	0	0	0	0	0	0	0	0	0	0	0	0	0	0	0	0	0	0	0	0	0	0	0	0	0	0	0
Otu00292	943	0	0	0	0	0	0	0	0	0	10	0	1	0	2	0	0	0	0	20	0	0	2	0	14	0	11	0	0	1	0	3	0	3	0	0	0	0	0	0	0	1	0	13	0	9	3	0	3
Otu00293	943	0	0	0	0	0	0	0	0	0	0	0	0	3	0	0	0	0	0	15	2	0	3	3	20	288	245	12	1	10	30	13	2	282	9	0	0	1	0	0	0	0	0	0	0	0	0	0	0
Otu00294	936	0	0	0	0	0	0	0	0	0	0	0	0	0	0	0	0	0	0	0	0	0	0	0	0	353	567	0	0	0	5	4	0	7	0	0	0	0	0	0	0	0	0	0	0	0	0	0	0
Otu00295	934	0	0	0	17	0	0	0	0	0	0	0	3	0	0	0	0	44	3	1	1	0	17	43	22	0	9	0	0	1	3	9	0	5	29	6	20	14	7	0	0	0	0	28	0	4	0	0	14
Otu00296	934	0	0	0	0	0	0	0	0	0	0	13	0	0	0	0	0	0	0	0	0	0	0	0	0	0	0	3	0	0	0	0	0	4	0	0	0	47	840	0	0	0	0	0	0	0	0	0	0
Otu00297	929	0	0	0	0	0	13	0	0	0	0	36	134	10	0	0	0	0	35	0	0	0	1	0	0	0	25	23	0	114	24	40	21	27	46	0	5	0	18	0	1	0	0	3	0	1	0	22	0
Otu00298	921	158	37	20	54	0	10	17	0	28	46	14	38	2	0	0	0	0	6	0	1	0	0	3	0	0	6	0	0	2	9	3	2	2	0	69	40	9	0	0	7	0	0	0	1	15	0	22	0
Otu00299	915	0	0	0	15	0	1	0	0	0	11	31	13	57	13	10	17	0	0	56	32	78	7	26	27	26	29	39	27	9	15	58	46	48	38	10	0	2	10	0	3	0	1	1	10	2	29	0	5
Otu00300	895	47	23	57	31	10	8	33	73	65	28	12	0	0	7	2	0	0	6	4	5	0	0	0	0	0	0	0	0	2	3	1	4	1	0	8	76	0	0	0	0	0	0	7	0	0	0	0	0
Otu00302	890	0	0	0	0	0	0	0	0	0	0	0	0	0	0	0	0	26	2	0	0	0	0	0	12	10	17	2	2	0	0	3	1	2	3	34	33	26	15	0	0	0	0	0	0	0	0	0	11
Otu00303	888	0	2	18	4	0	10	24	30	35	38	12	25	0	0	0	0	0	0	0	0	0	0	0	0	0	0	0	0	0	0	0	0	0	0	0	0	26	6	8	8	4	3	4	15	3	25	7	0
Otu00304	873	0	0	0	8	8	0	0	0	0	0	1	37	18	11	10	27	22	195	0	21	0	0	20	0	14	0	57	13	25	30	9	21	28	10	0	0	0	3	0	17	0	0	1	1	0	0	1	0
Otu00305	870	0	0	0	25	0	15	5	44	29	15	4	55	8	0	7	0	23	9	0	0	0	6	0	0	2	4	0	0	0	0	0	0	0	0	0	15	10	3	1	0	0	0	16	0	4	49	10	15
Otu00306	869	0	0	0	0	0	0	0	0	0	0	0	0	9	0	0	0	0	0	8	0	0	0	0	0	125	115	10	0	0	338	0	0	264	0	0	0	0	0	0	0	0	0	0	0	0	0	0	0
Otu00307	868	0	0	0	0	0	0	0	0	0	0	15	49	5	0	0	0	44	0	37	0	0	3	0	0	6	0	4	0	2	0	5	1	3	0	25	0	3	3	18	0	0	0	6	0	0	0	15	31
Otu00308	866	116	2	0	73	46	31	40	0	0	1	2	57	0	0	0	12	0	11	0	0	12	0	0	11	4	0	0	0	0	10	0	0	3	13	38	30	27	0	20	2	52	0	2	0	2	11	5	0
Otu00309	865	6	17	64	25	0	0	7	19	0	114	11	47	0	9	12	0	87	0	12	0	13	21	108	0	0	8	2	34	0	0	0	0	1	4	0	11	0	20	0	20	3	0	17	0	0	0	20	57
Otu00310	858	0	0	0	4	422	2	0	0	0	0	65	0	0	4	32	0	0	14	0	91	0	0	110	10	0	0	9	0	9	0	13	5	8	2	0	0	0	0	0	0	0	0	0	0	0	0	13	0
Otu00311	856	0	6	0	8	0	0	0	0	0	0	9	0	45	72	31	25	15	49	0	72	0	1	0	58	32	14	24	16	94	11	45	45	0	32	23	31	0	6	0	0	0	1	0	0	10	0	0	0
Otu00312	856	0	0	0	9	0	0	0	0	0	0	0	0	0	0	0	0	2	0	0	0	0	0	0	0	0	1	0	0	0	0	0	0	0	0	0	0	0	0	0	0	0	0	0	0	0	11	0	22
Otu00313	855	0	3	0	0	0	21	0	14	0	0	35	80	11	25	0	7	37	40	25	55	0	0	29	13	8	2	5	7	34	30	30	39	15	65	0	0	0	0	0	3	0	21	0	6	0	8	0	0
Otu00314	845	0	4	2	8	6	5	0	0	0	0	1	23	23	31	0	1	1	64	2	22	0	9	5	35	48	24	36	10	60	54	38	35	44	33	10	0	0	0	0	0	0	9	0	0	14	2	2	0
Otu00315	844	0	0	0	0	0	0	0	0	0	0	0	0	0	0	0	0	13	0	4	6	0	0	9	30	125	292	106	0	54	30	7	14	154	0	0	0	0	0	0	0	0	0	0	0	0	0	0	0
Otu00316	842	0	0	0	0	0	0	0	0	0	10	0	0	0	0	7	0	51	0	0	0	0	8	52	0	4	11	0	7	0	0	0	0	1	5	0	0	4	9	0	0	0	0	3	0	4	0	0	26
Otu00317	841	0	0	0	8	0	0	0	0	0	0	0	0	62	0	15	0	0	0	96	92	0	0	46	162	83	40	28	0	11	18	16	3	83	31	0	0	0	0	0	0	0	0	0	0	0	0	0	0
Otu00318	834	0	122	0	11	41	31	0	0	0	0	0	0	4	8	0	0	0	12	0	31	0	0	1	31	14	49	59	0	13	6	8	26	18	39	0	0	11	36	0	0	0	1	0	0	0	9	0	0
Otu00319	831	0	20	51	14	27	0	0	23	0	0	3	13	11	8	24	0	0	36	0	9	44	17	0	11	24	35	31	22	40	1	29	24	1	1	6	0	0	34	39	22	0	17	0	4	1	14	0	0
Otu00320	822	0	12	0	4	1	24	0	37	0	2	27	0	0	25	41	2	0	0	45	33	31	0	12	29	1	0	28	8	11	0	12	8	6	1	0	17	8	170	0	0	0	0	0	7	0	9	0	0
Otu00321	814	0	4	0	8	0	0	15	0	0	0	0	5	0	0	0	0	0	7	0	0	0	0	0	0	2	0	0	0	0	0	0	0	0	0	0	0	15	47	2	117	9	21	23	19	0	25	40	0
Otu00322	814	63	24	0	10	0	0	0	14	0	95	0	0	0	35	0	11	4	0	8	0	2	18	0	13	4	2	1	0	1	0	2	0	2	2	16	39	38	10	39	0	0	0	4	2	0	23	15	0
Otu00323	811	0	0	0	1	0	0	0	0	0	0	6	0	6	22	0	0	3	9	56	57	0	1	53	40	41	31	75	6	108	24	52	43	38	42	0	0	0	0	0	0	0	10	0	0	0	0	0	0
Otu00324	802	0	164	0	0	0	21	0	0	0	0	0	0	13	53	0	0	0	107	0	7	0	0	0	0	10	0	17	28	30	15	5	29	20	6	0	0	0	129	1	0	0	6	0	0	0	0	0	0
Otu00325	801	0	0	0	13	0	0	0	0	0	0	1	6	9	45	1	0	0	132	2	11	0	0	48	0	0	11	22	0	198	1	4	19	42	80	0	0	0	0	0	0	0	35	0	0	0	0	0	0
Otu00326	799	111	2	26	25	0	11	49	65	2	85	12	16	10	4	35	43	9	16	8	0	14	16	20	1	1	2	0	19	0	0	0	0	0	1	5	0	5	0	0	0	0	3	0	10	5	0	3	0
Otu00327	799	0	2	0	0	0	0	0	0	0	0	9	0	0	0	15	0	0	0	0	2	27	9	0	0	0	0	0	0	0	0	0	0	0	0	0	0	0	5	0	38	0	0	0	0	0	0	0	67
Otu00328	794	0	15	0	12	0	0	31	0	0	25	34	0	0	0	0	0	122	0	0	1	0	26	91	0	2	4	0	10	0	6	0	0	0	6	0	0	0	2	1	0	12	0	10	0	0	2	0	82
Otu00329	791	0	122	23	113	0	0	0	10	41	129	54	0	0	6	0	0	45	0	0	0	0	29	23	0	12	22	0	37	0	0	0	0	4	0	0	6	0	6	0	0	0	0	0	0	10	5	0	18
Otu00330	789	0	0	0	39	0	1	0	38	7	0	14	0	0	0	0	0	0	0	0	0	0	0	0	0	0	0	0	0	0	0	0	0	0	0	0	0	6	0	0	47	22	9	24	5	14	43	17	0
Otu00331	788	0	0	0	0	0	0	0	0	0	0	0	0	89	0	156	8	0	57	10	31	33	0	0	0	19	0	28	4	110	10	39	71	25	40	0	0	0	0	0	0	0	12	0	0	0	0	10	0
Otu00332	787	0	85	0	1	18	4	6	32	0	0	0	32	0	16	18	23	0	19	2	13	0	6	48	4	14	18	33	13	87	0	16	27	18	35	1	19	0	26	0	0	0	0	0	0	0	21	0	0
Otu00334	784	0	0	35	0	0	0	0	25	0	0	0	0	0	0	0	0	4	12	10	21	0	6	0	39	2	0	0	0	71	0	14	14	8	19	7	0	20	82	0	24	0	0	0	4	0	6	12	2
Otu00335	772	0	0	0	0	20	0	0	0	0	1	1	0	12	15	0	0	1	50	15	31	12	4	0	9	44	104	31	0	200	11	11	5	116	59	0	0	0	0	0	0	0	3	0	0	0	0	0	0
Otu00336	769	0	0	0	0	8	112	0	29	0	5	0	1	19	35	0	9	0	85	1	65	2	7	8	6	32	3	90	23	18	0	12	15	24	39	0	0	7	3	0	0	0	16	0	0	0	26	0	0
Otu00337	754	0	0	0	0	201	0	0	0	0	0	0	180	28	14	0	65	22	1	2	5	0	0	0	47	0	0	8	12	5	0	4	11	2	7	0	0	0	0	7	0	16	0	0	0	1	0	1	12
Otu00338	753	0	0	0	0	0	0	0	0	0	0	0	0	0	0	0	0	0	0	0	8	0	0	16	31	62	155	76	0	7	52	29	19	127	6	0	0	0	0	0	0	0	0	0	0	14	0	0	0
Otu00339	750	0	19	0	0	129	95	0	12	0	26	33	0	7	0	0	0	0	67	19	9	0	0	14	0	30	16	32	16	61	2	20	58	14	19	0	0	0	0	0	0	0	0	0	0	0	0	0	0
Otu00340	749	0	0	0	0	0	0	0	0	0	0	0	0	61	0	0	0	0	5	52	55	46	14	27	87	34	5	0	0	3	42	134	87	62	35	0	0	0	0	0	0	0	0	0	0	0	0	0	0
Otu00341	747	0	0	0	3	0	0	0	0	0	0	0	0	0	0	0	0	0	0	9	1	46	0	0	0	0	0	0	4	0	0	13	3	5	7	0	25	12	0	0	0	0	0	12	0	0	13	0	9
Otu00342	747	0	0	0	0	48	0	0	1	0	0	1	13	1	0	0	43	0	0	4	5	29	0	1	1	50	9	7	0	3	32	33	18	46	6	0	0	0	3	0	0	0	1	0	0	0	16	0	0
Otu00343	746	0	0	0	0	0	0	0	0	0	0	0	0	30	60	0	17	0	19	38	45	0	0	44	67	22	28	112	29	50	19	24	38	73	10	0	0	0	0	0	0	12	0	0	0	0	0	0	0
Otu00344	745	0	18	0	3	0	25	0	0	0	0	0	0	31	0	40	0	2	0	186	0	33	0	6	99	23	32	0	0	0	23	8	0	39	0	0	0	0	0	0	0	0	0	0	0	0	0	0	12
Otu00345	742	6	34	91	18	88	15	6	0	67	3	7	31	7	15	0	13	0	24	16	0	7	0	0	2	0	0	0	0	0	7	1	4	0	0	21	34	2	2	0	0	0	0	5	2	7	0	7	0
Otu00346	742	0	0	0	0	0	0	0	0	0	0	0	51	41	78	0	11	0	29	0	4	0	14	0	0	12	8	37	11	77	15	11	27	4	15	0	0	0	27	0	0	0	0	0	8	0	20	11	5
Otu00347	741	0	0	0	0	65	0	9	0	21	0	7	0	0	0	49	0	0	10	14	0	0	0	0	25	2	0	0	0	0	0	0	0	4	0	0	0	10	41	24	0	7	1	0	0	0	18	116	0
Otu00348	740	0	0	52	0	0	0	68	0	0	2	0	0	0	0	0	0	0	0	0	0	0	0	0	0	0	0	0	0	0	0	0	0	0	0	0	10	0	28	19	3	11	6	6	17	9	32	40	0
Otu00349	739	0	0	0	4	44	0	0	0	9	0	0	0	7	108	17	0	3	37	0	33	0	0	1	15	0	5	13	22	8	37	15	10	16	60	0	0	51	0	0	0	0	0	0	0	0	0	0	0
Otu00350	735	0	58	0	0	8	33	0	13	0	2	2	0	6	18	0	259	0	7	0	16	7	0	0	17	8	7	19	23	46	30	13	25	11	48	0	0	3	8	0	0	0	0	0	0	0	11	0	0
Otu00351	734	16	30	82	0	0	0	15	36	27	6	0	11	0	0	8	0	0	10	39	1	11	0	0	27	0	0	4	0	1	0	0	0	4	14	8	23	14	0	1	0	0	1	5	5	6	0	19	0
Otu00352	730	0	0	0	3	0	0	0	0	0	0	0	1	20	12	46	5	23	18	30	2	23	0	102	11	36	27	0	9	2	12	0	0	2	0	18	34	4	1	4	14	0	0	7	9	19	17	17	12
Otu00353	729	0	8	0	45	0	0	0	0	17	93	0	0	0	0	0	19	225	0	0	0	0	0	34	15	1	11	0	0	0	0	0	0	0	0	0	0	0	0	23	0	0	0	11	0	0	0	0	98
Otu00354	721	0	0	0	9	0	0	0	32	0	0	0	0	0	0	0	0	17	0	0	0	19	1	19	0	5	10	0	0	2	4	1	0	3	0	0	0	9	0	0	0	0	0	0	1	0	0	16	18
Otu00355	716	0	30	0	0	0	0	0	25	0	0	15	7	0	7	0	0	0	0	0	0	2	0	21	1	0	5	1	0	0	0	1	0	0	6	0	19	0	0	14	0	0	0	31	17	1	0	0	29
Otu00356	714	0	28	16	4	41	0	0	0	5	0	32	0	0	0	0	0	0	0	0	2	0	0	26	23	0	0	3	0	0	0	4	1	0	12	15	0	0	0	0	0	0	0	0	8	0	0	0	0
Otu00357	712	0	0	70	109	0	30	0	49	0	142	81	0	29	0	0	29	0	0	14	2	0	21	0	0	0	0	2	0	0	0	0	0	0	0	0	0	0	0	0	0	14	2	17	14	11	0	0	0
Otu00358	707	0	0	0	0	0	0	0	0	0	0	0	0	0	0	0	0	0	0	0	0	0	0	0	0	0	0	0	5	0	0	0	0	0	0	0	0	0	0	0	0	0	0	0	0	0	0	0	37
Otu00359	706	0	16	0	12	354	4	30	2	16	17	0	12	0	0	4	1	0	0	0	0	0	4	0	0	1	0	10	0	4	0	2	2	4	0	0	9	0	0	11	0	0	4	10	6	0	0	0	0
Otu00360	701	0	0	0	0	0	0	0	0	0	0	0	0	0	0	0	0	0	0	0	0	701	0	0	0	0	0	0	0	0	0	0	0	0	0	0	0	0	0	0	0	0	0	0	0	0	0	0	0
Otu00361	701	0	0	0	18	0	5	0	0	8	24	21	0	6	0	1	16	43	0	0	1	0	0	2	5	0	0	0	8	1	0	0	0	0	0	0	2	0	12	15	2	0	0	0	17	4	0	16	24
Otu00362	696	0	0	0	0	0	0	0	0	0	0	0	0	18	1	31	30	0	4	199	97	0	18	25	72	0	4	35	2	9	16	33	26	25	44	0	0	0	5	0	0	0	0	0	0	0	0	0	0
Otu00363	695	0	0	0	0	0	0	0	0	0	1	0	0	1	0	0	0	0	0	19	2	0	0	0	0	1	3	0	0	0	2	1	0	0	11	30	0	0	0	0	0	0	0	21	4	0	10	0	0
Otu00364	692	0	0	0	0	0	0	0	83	0	0	0	0	10	0	0	0	34	15	0	14	0	0	0	15	107	115	16	0	4	7	9	12	226	18	0	0	0	0	0	0	0	0	0	0	0	0	0	0
Otu00365	680	5	0	0	0	0	0	0	4	0	75	0	0	0	0	0	0	0	0	0	0	0	18	39	0	0	0	0	1	0	0	0	0	0	0	0	0	4	0	0	0	0	0	0	0	0	0	0	73
Otu00366	676	0	31	8	0	36	0	8	1	0	0	1	0	0	18	0	0	0	12	0	0	8	9	0	2	0	2	3	0	32	0	4	5	35	0	0	0	0	0	2	0	0	0	0	0	23	0	0	0
Otu00367	673	0	0	0	0	0	0	0	0	0	0	0	0	30	8	0	0	0	13	62	48	7	22	30	20	45	57	51	0	23	48	56	51	41	25	0	0	0	0	0	0	8	0	0	0	0	0	0	0
Otu00368	673	0	0	0	9	0	4	4	0	0	28	0	0	0	0	0	0	0	0	0	0	0	0	0	0	0	0	0	0	0	0	0	0	0	0	0	0	29	0	0	6	0	3	58	45	0	42	28	5
Otu00369	672	1	4	25	1	1	6	26	8	1	1	7	7	0	0	0	0	0	0	0	0	0	0	0	0	0	0	0	0	0	0	0	0	1	0	0	0	6	5	4	14	19	7	31	26	10	11	27	0
Otu00370	660	0	4	0	4	81	22	0	25	15	22	3	0	5	7	0	0	0	5	0	6	0	0	50	17	14	6	12	13	29	7	11	32	12	29	0	24	14	30	0	0	0	0	0	0	11	0	0	4
Otu00371	658	0	0	0	0	0	0	0	0	0	0	0	0	18	0	0	0	0	10	0	47	0	0	28	32	38	23	324	5	14	19	4	1	37	28	0	0	0	0	0	0	0	0	0	0	0	0	0	0
Otu00372	650	0	0	0	5	0	0	0	0	0	0	0	0	0	0	0	0	0	0	11	10	0	0	0	0	51	41	46	14	10	7	0	13	52	20	6	0	0	0	0	0	0	0	0	0	0	0	0	0
Otu00373	648	0	9	0	5	72	23	0	17	0	0	0	52	0	0	0	23	0	6	0	15	0	0	0	0	6	9	16	11	25	0	7	11	0	0	0	0	0	252	0	0	0	0	0	0	0	0	0	0
Otu00374	645	8	0	0	9	0	2	0	0	0	0	0	0	0	0	0	0	0	0	0	0	0	0	0	0	0	0	0	0	0	0	0	4	0	0	0	0	4	40	0	18	14	5	0	15	0	6	33	0
Otu00375	644	0	0	0	0	48	11	0	2	0	0	13	0	11	11	0	0	0	0	0	13	0	5	15	0	12	4	8	1	5	296	18	5	22	2	0	0	0	0	0	0	0	5	0	5	0	0	0	0
Otu00376	640	0	0	0	0	0	0	0	0	0	0	0	0	0	0	0	0	0	8	0	13	0	0	0	37	69	112	53	0	11	13	4	12	248	38	0	0	0	0	0	0	0	0	0	0	0	0	0	0
Otu00377	639	0	4	0	0	84	11	0	0	0	0	0	0	37	18	0	5	0	0	0	50	0	0	0	23	9	0	7	65	9	4	16	46	13	17	0	0	0	3	0	0	0	0	0	0	0	45	0	0
Otu00378	637	0	11	0	64	0	0	0	0	4	33	17	0	0	6	8	0	0	0	0	0	0	0	0	10	0	3	0	0	0	0	2	1	0	1	0	0	0	0	0	0	0	1	0	10	5	0	9	1
Otu00379	636	0	0	0	16	0	0	0	0	0	23	0	17	0	0	0	0	0	10	0	0	10	18	0	0	2	9	1	0	5	0	0	0	0	4	0	0	0	0	41	0	0	0	0	0	0	0	0	40
Otu00380	628	0	0	0	55	0	1	0	1	0	10	36	0	0	0	0	0	216	0	0	0	0	1	0	0	0	16	0	9	0	0	0	0	0	0	0	0	0	0	33	0	4	0	35	0	0	0	0	3
Otu00381	624	0	9	44	172	0	1	0	0	0	99	0	0	0	13	0	0	0	6	0	12	0	0	41	14	2	11	4	13	5	24	14	23	4	3	0	0	0	16	0	0	0	1	0	14	3	0	0	18
Otu00382	623	0	0	17	54	0	5	18	23	7	12	6	0	0	0	19	14	102	0	7	2	25	0	8	10	3	6	0	0	0	0	5	0	2	0	25	18	35	0	1	18	8	3	0	0	0	0	0	0
Otu00383	621	0	5	0	8	0	0	0	7	0	71	23	22	0	0	0	0	109	0	0	0	0	0	0	0	9	8	2	0	0	0	0	0	0	0	0	0	0	0	0	0	0	0	26	0	0	0	7	105
Otu00384	618	0	0	0	0	0	0	0	0	0	0	0	0	0	0	0	0	0	0	19	0	0	4	0	0	344	112	0	0	0	34	3	0	102	0	0	0	0	0	0	0	0	0	0	0	0	0	0	0
Otu00385	616	0	0	0	0	0	0	0	0	0	0	0	0	603	0	0	0	0	0	0	0	0	0	0	0	2	0	0	0	0	0	0	0	0	10	0	0	0	0	0	0	0	0	0	0	0	0	0	0
Otu00386	607	0	0	0	0	0	0	0	0	0	0	0	0	0	0	0	0	0	0	18	0	0	0	0	0	269	310	0	0	0	0	4	0	6	0	0	0	0	0	0	0	0	0	0	0	0	0	0	0
Otu00387	606	0	3	0	4	125	29	9	23	12	0	0	20	17	4	0	0	2	27	17	2	6	0	21	39	8	1	9	0	1	6	10	19	0	3	0	0	14	0	0	1	0	0	0	0	9	0	0	0
Otu00388	604	0	0	0	0	0	0	0	0	0	0	1	0	0	0	0	0	0	0	24	2	0	0	0	0	1	0	0	0	0	0	0	0	0	0	0	0	0	0	0	0	15	552	0	0	0	0	0	0
Otu00389	600	0	0	0	0	0	10	0	0	0	0	0	42	18	15	6	44	0	18	38	79	0	0	1	12	25	6	59	7	10	14	33	62	24	22	0	0	0	0	0	0	0	25	0	0	0	0	0	0
Otu00390	598	0	0	0	0	0	1	0	0	0	0	0	0	8	0	0	19	0	0	11	0	0	0	0	10	181	173	3	0	0	120	9	3	48	0	0	0	0	0	0	0	0	0	0	0	0	0	0	0
Otu00391	597	0	0	0	17	0	25	0	0	0	0	20	56	0	0	0	0	0	0	0	0	0	0	0	0	0	0	0	0	0	2	0	2	0	18	0	0	33	22	0	48	29	1	0	0	14	0	43	0
Otu00392	597	0	0	0	0	0	0	0	0	0	0	0	0	6	0	0	0	0	0	0	0	0	0	0	0	0	0	9	2	1	0	1	5	0	0	0	0	0	0	27	0	0	0	0	0	0	0	0	63
Otu00393	595	0	8	0	39	16	10	47	27	0	7	0	0	0	0	0	0	0	0	0	0	0	0	0	0	0	0	0	0	0	0	0	0	0	0	0	0	75	4	15	0	48	1	0	12	0	0	11	0
Otu00394	586	0	0	4	0	0	1	30	1	3	1	5	8	23	34	57	59	0	0	4	0	0	0	0	0	1	0	1	2	0	14	1	3	0	6	0	1	1	10	1	3	12	1	2	31	0	1	8	1
Otu00395	584	0	17	0	0	12	0	0	0	0	0	0	0	5	43	0	7	0	30	47	46	0	12	0	95	21	2	30	5	0	0	8	13	7	20	0	0	0	36	0	27	0	1	0	0	0	29	0	0
Otu00396	581	0	0	0	0	0	2	0	0	0	0	0	5	34	57	0	7	0	32	4	24	0	0	26	31	17	19	12	11	15	53	25	22	12	11	0	0	0	0	0	0	9	10	0	0	0	0	4	0
Otu00397	581	0	0	0	0	0	0	0	0	0	0	0	0	16	0	0	42	0	9	0	6	0	6	0	11	31	38	12	4	19	39	137	83	39	10	0	16	0	0	0	0	0	0	0	0	0	0	0	0
Otu00398	580	0	0	0	0	0	15	0	0	0	0	0	0	6	8	0	0	0	4	32	7	0	0	42	15	6	166	11	0	4	29	13	9	37	0	0	0	0	0	0	0	0	101	0	0	0	0	0	0
Otu00399	575	69	58	0	8	0	1	23	0	76	2	14	1	0	5	0	0	0	6	28	0	38	0	0	0	0	0	0	8	1	6	8	3	3	0	0	7	0	0	0	3	25	0	0	0	0	0	0	0
Otu00400	574	0	0	0	0	0	0	0	0	0	0	0	0	101	0	59	0	0	0	122	47	0	0	88	55	0	0	0	0	2	28	42	25	3	2	0	0	0	0	0	0	0	0	0	0	0	0	0	0
Otu00401	572	0	0	0	0	66	2	0	0	9	0	0	0	0	0	0	0	0	0	0	0	0	0	0	0	0	0	0	0	0	0	5	3	0	0	0	0	0	0	0	0	0	0	0	0	0	0	0	0
Otu00402	571	0	6	0	0	0	0	0	0	33	0	34	0	0	0	0	0	0	0	0	3	21	0	0	5	0	2	0	0	0	0	0	1	2	10	22	34	0	0	0	30	0	0	0	0	0	0	0	0
Otu00403	570	0	0	0	0	0	49	0	0	12	0	89	9	0	0	0	0	0	36	22	32	0	8	0	21	12	0	11	0	0	7	6	9	0	0	0	0	35	0	0	0	0	0	0	12	0	13	0	0
Otu00404	570	0	0	0	0	0	0	0	0	0	0	0	0	0	0	0	0	0	0	0	0	0	0	0	0	0	0	0	0	0	0	0	0	0	0	0	0	0	0	0	0	0	0	0	0	0	20	0	15
Otu00405	569	0	0	0	0	0	0	0	0	0	0	0	0	4	0	0	0	0	0	29	15	6	0	21	26	101	121	62	0	14	16	15	8	117	14	0	0	0	0	0	0	0	0	0	0	0	0	0	0
Otu00406	566	0	0	0	0	0	0	0	0	0	0	0	0	0	4	0	0	2	7	0	9	9	16	1	10	50	35	11	4	41	113	27	18	110	10	0	0	0	0	0	0	0	0	0	0	0	4	0	0
Otu00407	565	0	0	0	0	0	0	0	0	0	0	3	32	21	47	0	57	0	6	0	13	0	4	28	2	10	1	14	44	7	0	18	29	6	18	0	0	0	8	0	0	0	0	13	0	0	0	0	0
Otu00408	563	0	0	0	10	0	0	1	26	0	1	91	0	0	0	0	0	31	0	0	0	0	6	5	0	5	16	0	0	0	0	0	3	0	0	0	0	17	0	17	20	0	0	29	0	17	0	11	78
Otu00409	563	0	0	0	0	0	0	0	0	0	0	28	0	0	6	0	0	18	0	0	0	0	0	0	0	7	7	6	0	0	10	4	0	6	8	9	0	0	4	2	0	0	0	2	0	26	0	0	25
Otu00410	562	0	0	0	0	0	0	0	0	0	0	0	0	26	0	0	0	6	41	16	49	37	21	31	6	13	4	16	17	29	34	12	16	8	12	4	0	0	0	7	0	0	1	0	0	0	0	0	0
Otu00411	558	0	23	0	8	0	0	0	0	0	0	0	0	19	80	7	25	0	7	3	56	73	0	38	10	27	24	40	42	1	11	10	10	4	9	0	15	0	0	0	0	0	0	0	0	0	0	0	0
Otu00412	554	0	1	0	10	0	5	0	14	7	0	20	0	29	13	13	7	0	1	0	8	0	3	0	24	12	1	15	13	31	12	22	17	36	29	6	0	0	36	0	0	0	6	0	3	4	13	0	2
Otu00413	552	0	0	0	0	0	0	0	0	0	0	0	37	0	0	17	0	13	1	0	65	22	3	34	0	0	33	13	30	0	6	47	56	4	60	0	0	0	0	16	0	22	0	0	0	0	0	0	0
Otu00414	552	0	1	0	0	0	0	0	0	0	14	0	0	1	37	0	0	24	2	0	0	1	14	0	12	1	5	3	0	2	0	0	1	0	6	1	1	14	5	4	2	0	0	10	3	15	5	9	9
Otu00415	550	0	0	2	0	0	0	0	16	0	8	8	0	0	0	0	0	0	2	0	1	49	17	41	0	0	44	1	0	1	83	1	0	109	0	0	0	0	13	0	0	0	0	0	0	0	0	0	0
Otu00416	550	0	0	0	28	0	17	0	0	0	0	0	0	2	0	0	0	0	56	10	40	0	10	39	31	35	12	97	0	53	13	11	54	27	12	0	0	0	0	0	0	0	0	0	0	0	0	0	0
Otu00417	547	0	19	0	16	0	0	0	7	0	39	15	0	8	1	0	5	8	5	0	0	4	4	8	0	0	4	0	4	1	2	1	1	3	16	1	0	0	0	18	6	0	0	1	2	0	0	0	39
Otu00418	546	0	8	0	4	37	17	6	0	0	0	0	0	0	2	0	0	0	8	0	6	0	0	0	0	0	0	0	0	0	0	0	6	0	0	0	0	0	0	0	8	22	181	0	0	8	25	0	0
Otu00419	538	0	0	12	23	0	11	21	0	0	6	21	0	0	0	0	0	0	0	1	0	0	0	0	0	0	0	0	0	0	0	3	2	0	0	0	43	40	12	0	0	34	0	0	9	8	36	6	0
Otu00420	534	0	64	13	50	0	2	0	30	0	0	24	59	0	0	0	0	0	0	0	0	0	0	0	0	0	0	0	0	0	0	0	0	0	0	0	0	0	0	47	7	0	3	0	10	6	25	15	0
Otu00421	531	0	0	0	0	0	0	0	0	0	0	0	0	0	0	0	0	0	0	0	0	0	0	0	0	15	0	0	0	0	5	0	0	0	0	0	0	0	0	0	0	0	0	0	0	0	0	0	0
Otu00422	531	0	0	0	9	0	0	0	58	65	67	0	24	0	23	24	0	0	0	0	0	0	0	0	0	2	0	0	0	0	0	0	1	0	0	38	40	11	0	0	0	0	0	0	0	5	0	15	0
Otu00423	526	0	3	8	19	0	0	5	4	0	19	34	3	2	0	0	0	9	3	0	0	0	0	0	6	0	1	0	0	0	0	0	0	1	0	14	0	0	0	21	0	0	0	2	3	0	0	0	40
Otu00424	524	0	0	0	4	0	0	0	0	0	21	0	32	6	1	12	0	0	0	0	0	9	0	0	5	2	0	4	3	0	0	7	0	0	0	11	0	24	0	66	7	0	0	0	0	0	3	6	0
Otu00425	521	0	0	0	8	0	0	0	0	0	53	0	21	0	0	0	0	15	0	0	1	0	0	0	0	3	1	0	0	0	12	3	1	1	0	0	20	16	15	22	0	0	1	4	0	0	0	6	89
Otu00426	517	0	0	0	0	0	3	0	0	0	0	0	0	0	0	0	0	0	0	0	8	0	0	0	0	143	158	42	0	23	27	16	7	59	31	0	0	0	0	0	0	0	0	0	0	0	0	0	0
Otu00427	516	0	0	0	0	0	0	0	0	0	0	0	0	9	0	3	0	0	0	19	5	0	5	0	0	36	81	2	0	7	218	16	9	100	6	0	0	0	0	0	0	0	0	0	0	0	0	0	0
Otu00428	514	63	21	93	4	0	18	30	0	0	12	1	0	0	0	0	0	0	1	11	0	0	29	39	0	0	0	0	13	0	1	1	6	0	1	38	41	0	0	0	0	0	0	0	0	0	0	0	0
Otu00429	512	0	0	23	0	0	27	0	0	0	0	7	0	35	17	0	2	0	35	0	19	0	0	2	10	49	44	36	10	38	15	20	20	30	25	0	0	0	2	0	0	19	4	0	0	0	3	0	0
Otu00430	512	0	11	0	0	0	0	0	0	0	0	0	0	5	16	39	0	0	0	0	0	38	3	0	0	1	25	0	14	2	0	4	3	3	0	0	0	0	0	36	0	0	0	0	0	3	8	0	0
Otu00431	511	71	5	0	37	0	8	0	0	14	22	16	0	0	0	0	0	7	0	0	0	17	0	6	1	1	1	0	0	0	0	0	1	0	0	0	0	0	0	0	0	0	0	25	0	0	0	5	16
Otu00432	509	0	0	0	17	0	0	0	0	39	0	0	0	0	0	0	45	7	0	3	2	0	3	13	18	6	4	0	2	0	3	3	0	0	0	0	0	22	23	19	15	0	0	3	7	0	6	0	17
Otu00433	509	0	0	0	4	0	0	0	0	0	0	0	0	0	0	21	0	0	1	0	0	0	0	0	7	1	0	0	0	1	0	0	3	0	0	0	0	0	8	65	0	0	1	21	0	0	0	2	25
Otu00434	508	0	0	0	0	0	0	0	0	0	0	0	0	10	54	46	43	0	26	30	7	33	14	14	21	0	6	0	5	0	3	2	1	3	0	0	0	0	0	0	21	0	0	19	0	7	2	0	0
Otu00435	508	0	0	0	0	0	0	0	0	0	0	0	0	0	0	0	0	15	0	0	0	0	0	0	0	8	3	0	12	0	0	0	0	4	3	14	40	18	0	0	0	0	0	19	0	0	15	0	4
Otu00436	505	0	0	0	2	0	0	0	0	0	0	0	0	5	3	4	0	114	100	0	11	0	1	38	0	5	0	2	0	74	12	24	10	4	20	0	8	0	2	0	0	0	0	0	9	0	0	0	0
Otu00437	505	0	44	19	3	43	15	0	21	0	3	0	0	0	17	0	1	0	22	32	2	0	1	0	1	0	0	0	0	1	0	0	1	4	0	0	0	0	33	1	0	0	0	0	6	0	0	0	0
Otu00438	503	0	0	38	0	0	19	17	29	0	4	2	0	0	0	0	0	1	3	16	0	0	12	0	0	0	0	0	0	0	0	0	0	0	17	13	56	0	0	20	0	0	1	0	0	0	0	0	0
Otu00439	501	151	17	11	7	0	7	16	0	0	20	14	0	0	0	0	0	0	6	7	1	0	4	0	0	0	0	0	19	0	2	3	0	4	0	38	69	0	15	0	1	0	0	0	0	0	0	0	0
Otu00440	499	0	0	0	0	0	0	0	0	0	0	0	5	0	0	0	0	0	0	0	0	0	0	0	1	0	0	0	0	0	0	0	0	0	12	0	0	0	0	0	0	445	36	0	0	0	0	0	0
Otu00441	498	0	0	0	23	0	0	22	0	0	0	0	0	21	16	0	19	0	0	0	15	0	3	0	3	25	21	32	25	25	48	53	53	15	15	7	0	0	3	0	0	0	0	0	3	0	0	0	11
Otu00442	486	0	0	0	0	0	0	0	0	0	0	0	0	11	17	31	5	0	0	30	3	20	0	0	8	43	27	25	9	21	33	31	28	34	7	0	0	0	0	0	0	0	4	0	0	10	0	1	0
Otu00443	485	47	30	39	3	0	39	22	58	0	11	28	0	0	12	0	0	0	1	0	4	0	4	0	1	1	0	1	5	1	0	3	0	4	1	8	0	18	1	0	0	0	0	0	0	0	0	0	0
Otu00444	484	0	0	0	0	0	0	0	0	0	0	0	0	26	9	21	0	0	9	131	29	18	25	0	25	3	2	0	0	0	38	74	70	0	0	0	0	0	0	0	0	0	1	0	0	0	0	0	0
Otu00445	482	0	54	0	0	0	35	0	0	0	59	0	0	0	1	4	0	0	32	4	24	0	0	0	24	7	5	19	36	9	9	5	25	9	18	0	0	0	21	0	0	0	0	0	0	0	0	0	0
Otu00446	481	0	0	0	0	0	0	0	0	0	0	0	0	0	0	0	0	0	0	2	24	0	0	2	24	179	75	47	0	3	17	5	2	67	34	0	0	0	0	0	0	0	0	0	0	0	0	0	0
Otu00447	480	4	0	40	6	0	22	0	0	45	29	56	0	0	0	0	29	0	15	0	1	39	0	0	18	0	0	0	8	0	4	0	0	0	7	0	16	0	0	0	0	0	1	0	16	0	0	13	0
Otu00448	477	0	0	0	0	0	0	0	0	0	0	0	0	47	13	58	28	0	125	0	21	8	0	30	0	6	4	8	4	23	6	6	5	0	4	0	0	0	0	0	0	0	1	0	0	13	0	0	0
Otu00449	476	0	0	0	0	38	12	0	0	0	0	0	0	42	60	0	0	0	7	60	18	0	0	22	33	8	0	0	13	14	23	34	14	11	22	0	0	0	0	0	0	0	11	0	0	0	0	0	0
Otu00450	472	0	0	0	0	67	0	0	34	0	0	0	0	0	32	0	0	0	18	23	21	0	0	6	2	7	1	16	15	31	8	9	19	14	24	0	0	0	31	0	0	0	0	0	0	0	0	0	0
Otu00451	470	0	38	0	2	26	0	0	23	0	33	25	0	23	1	0	0	0	0	0	0	0	1	62	0	0	4	0	4	0	0	0	0	1	0	0	1	0	8	3	0	30	0	0	0	0	1	1	0
Otu00452	467	21	1	0	164	0	0	0	0	0	0	0	80	0	0	0	0	0	0	0	0	0	0	0	11	0	0	0	0	0	0	0	0	0	0	0	0	0	0	5	184	0	0	0	0	0	0	0	0
Otu00453	465	0	0	0	0	0	26	0	0	0	0	0	0	0	0	0	0	0	0	2	68	0	0	4	2	23	29	121	0	20	4	19	27	31	39	0	0	0	0	0	0	0	0	0	0	0	0	0	0
Otu00454	464	0	0	0	3	0	14	0	0	2	0	0	0	0	0	0	0	0	0	0	0	0	0	0	0	0	0	0	0	0	0	0	3	1	0	0	8	19	10	0	42	0	13	5	24	0	25	27	2
Otu00455	464	46	5	89	90	0	0	10	0	82	0	0	1	0	0	1	0	3	12	0	0	0	0	33	1	0	0	0	0	0	0	0	0	1	4	0	0	0	2	56	0	0	0	15	0	0	0	0	0
Otu00456	464	0	0	0	28	0	0	0	0	0	0	0	0	9	59	81	43	0	0	9	17	0	5	0	0	0	7	10	69	0	5	17	12	2	13	0	0	0	0	6	0	0	0	0	0	0	0	0	0
Otu00457	464	0	8	21	9	0	3	33	16	0	0	20	0	0	6	0	19	3	2	21	5	10	0	0	0	5	4	0	2	12	5	3	8	1	11	0	49	9	77	0	3	0	0	0	0	3	0	0	15
Otu00458	460	0	0	0	16	0	7	0	15	0	0	0	23	1	4	0	0	0	5	13	25	0	2	0	11	8	2	34	1	1	6	9	16	4	0	0	0	35	16	0	0	0	6	0	3	0	0	34	0
Otu00459	458	0	0	0	0	0	0	6	0	0	0	0	0	11	23	34	64	0	2	10	47	6	0	7	24	33	6	32	31	6	0	14	16	11	0	0	0	0	0	0	0	0	0	0	0	0	0	0	0
Otu00460	456	0	0	0	0	0	0	0	0	0	0	0	0	1	3	0	0	0	0	0	47	0	0	159	57	10	1	100	1	4	9	9	8	21	24	0	0	0	0	0	0	0	0	0	0	0	0	0	0
Otu00461	456	0	0	0	0	0	0	0	0	0	0	0	0	30	18	33	21	0	0	21	15	0	0	0	0	12	11	13	4	20	5	13	25	30	40	0	0	0	4	10	30	0	2	0	0	0	9	0	0
Otu00462	455	67	61	74	13	21	17	0	17	69	13	0	0	0	0	0	0	0	0	0	2	0	0	0	0	0	0	0	0	0	0	0	0	2	0	20	0	0	0	0	0	0	0	0	0	0	0	0	0
Otu00463	455	0	0	0	0	0	0	0	0	0	0	0	0	3	0	0	0	0	0	4	7	0	3	0	128	33	12	61	23	28	14	13	28	81	17	0	0	0	0	0	0	0	0	0	0	0	0	0	0
Otu00464	452	20	41	40	0	0	0	0	10	36	42	0	0	0	0	0	0	0	0	0	0	0	0	0	0	0	0	0	0	0	0	1	2	4	0	0	0	14	9	16	17	12	6	9	8	16	13	58	0
Otu00465	452	0	11	0	0	0	27	0	0	29	0	44	0	0	0	0	0	0	8	3	3	0	5	0	5	0	0	0	0	1	0	0	0	1	8	3	6	2	17	62	0	0	0	20	1	0	17	0	0
Otu00466	452	0	7	23	5	40	10	16	0	0	26	0	0	0	4	0	0	0	12	7	4	0	0	7	20	0	2	9	0	8	0	4	6	0	23	0	0	0	0	25	0	0	2	7	4	31	14	5	0
Otu00467	452	0	6	0	0	61	41	0	0	1	28	3	0	2	30	0	0	26	85	15	1	10	0	0	15	5	5	15	2	22	11	8	14	7	2	0	0	0	0	0	0	0	0	0	0	0	0	0	0
Otu00468	450	0	0	0	19	55	16	8	0	0	0	0	0	0	0	0	0	0	6	0	0	0	0	0	0	0	0	0	0	1	7	2	4	0	0	0	18	2	9	0	0	0	0	0	0	0	0	17	0
Otu00469	450	0	59	0	98	0	0	18	5	4	25	36	10	0	0	0	0	7	0	0	0	7	0	0	6	0	8	0	18	0	0	0	0	0	11	10	0	0	0	0	0	0	0	4	0	0	14	0	13
Otu00470	448	0	0	0	0	0	0	0	0	0	0	0	0	0	0	0	0	0	302	0	9	0	0	17	0	18	3	3	0	34	0	8	29	4	18	0	0	0	0	0	0	0	0	0	0	0	0	0	0
Otu00471	445	0	0	0	18	0	0	0	0	0	0	0	27	21	30	4	10	0	1	0	16	0	0	0	0	6	1	14	21	2	9	29	31	8	13	0	0	0	0	0	0	0	0	0	4	0	0	0	0
Otu00472	442	0	0	0	0	67	82	0	0	0	11	0	0	0	15	0	20	0	7	0	11	0	0	1	0	15	2	69	0	18	14	4	23	20	21	0	0	0	0	0	0	0	10	0	0	0	0	0	0
Otu00473	441	0	0	0	0	0	0	0	0	0	0	0	0	0	0	0	0	0	0	0	0	0	0	0	0	0	0	0	0	0	105	0	2	3	0	0	0	0	0	0	0	0	0	0	0	0	0	0	0
Otu00474	440	0	34	0	8	0	42	0	9	0	0	0	0	0	18	26	0	0	5	0	18	0	0	0	8	18	0	44	2	32	4	12	28	20	14	11	30	0	0	0	0	0	0	0	0	0	0	0	0
Otu00475	440	0	0	0	0	0	43	0	0	0	0	26	0	0	7	36	1	14	0	0	13	0	1	0	0	4	0	25	0	42	3	9	16	9	17	0	1	0	5	0	0	0	0	6	0	0	2	0	20
Otu00476	438	0	38	0	0	61	15	0	0	0	0	0	0	18	3	45	0	0	2	7	14	4	0	0	52	0	0	22	1	12	14	15	20	7	19	0	8	0	0	0	0	0	0	0	0	0	0	0	0
Otu00477	436	0	0	0	0	0	0	0	0	0	0	0	0	55	54	0	25	0	7	52	0	9	6	50	0	2	0	0	0	5	25	25	29	21	0	0	0	0	0	0	0	0	0	0	61	0	0	0	0
Otu00478	432	0	0	0	0	0	0	0	0	0	16	4	0	1	0	0	24	0	2	0	0	0	0	0	0	1	1	0	0	0	0	0	0	0	0	0	0	0	0	0	0	0	0	0	1	1	0	8	22
Otu00479	430	0	0	0	10	34	0	0	0	0	0	0	92	20	9	0	0	0	1	14	14	4	0	0	0	4	9	7	7	36	11	19	40	9	14	0	0	0	18	0	0	0	0	0	0	0	1	0	0
Otu00480	430	0	0	69	0	0	0	0	0	0	0	0	0	24	0	0	0	0	0	30	6	0	0	12	25	33	16	26	0	27	16	34	12	50	2	0	0	0	0	0	0	0	3	5	0	0	0	0	0
Otu00481	429	9	0	19	4	12	0	9	1	19	16	0	0	6	1	0	0	0	0	7	0	12	0	0	0	0	3	0	0	0	0	0	0	0	1	8	15	0	1	0	0	0	0	0	2	0	0	6	18
Otu00482	429	17	0	0	0	0	8	0	0	0	0	16	40	1	0	12	0	82	0	18	7	0	16	42	7	2	8	9	3	5	10	3	7	7	0	0	0	0	0	0	0	0	46	0	0	0	0	0	0
Otu00483	429	0	0	2	48	0	0	0	0	0	7	0	0	0	0	0	0	0	0	0	0	0	0	0	0	0	0	0	0	0	0	0	1	0	0	0	0	0	11	0	0	22	0	0	9	11	9	5	0
Otu00484	428	0	0	0	0	0	0	0	0	0	0	0	0	0	0	0	0	0	23	0	6	0	7	0	32	55	85	93	11	10	15	7	13	71	0	0	0	0	0	0	0	0	0	0	0	0	0	0	0
Otu00485	428	0	0	0	8	0	0	0	0	0	0	0	0	0	0	0	0	0	0	0	0	0	0	0	0	0	0	0	0	0	0	0	0	0	0	0	0	0	0	0	0	6	0	18	0	0	15	1	9
Otu00486	427	0	0	0	24	0	0	0	0	0	0	0	0	2	20	27	56	0	5	0	13	0	0	0	0	8	9	138	14	16	3	27	15	13	3	0	0	0	0	0	0	25	0	0	0	0	0	0	0
Otu00487	426	0	6	0	0	0	0	0	0	3	0	0	0	11	0	78	6	0	0	14	3	0	9	0	8	3	10	9	0	1	1	3	2	1	6	0	0	0	8	0	0	11	0	0	0	2	17	2	0
Otu00488	426	0	0	0	18	0	3	0	0	2	3	0	0	0	0	23	0	0	0	3	0	0	0	0	0	0	8	0	0	1	0	7	32	0	0	0	0	0	0	28	64	0	0	5	5	6	0	0	0
Otu00489	423	0	0	0	0	288	2	0	0	0	0	27	0	0	0	0	0	0	1	0	0	0	0	0	0	0	0	0	3	0	0	0	0	0	0	0	0	0	0	0	0	0	42	0	5	0	0	0	0
Otu00490	423	0	0	0	0	0	0	0	0	0	0	0	0	29	0	9	0	0	0	107	10	0	9	54	38	0	0	0	0	0	11	74	40	16	15	0	0	0	0	11	0	0	0	0	0	0	0	0	0
Otu00491	421	0	0	0	0	0	0	0	0	0	0	0	0	11	4	50	0	0	0	0	0	0	0	0	0	0	0	2	0	2	10	8	5	4	0	0	0	0	0	10	28	7	73	0	0	6	0	6	0
Otu00492	418	0	0	0	0	0	0	0	0	0	63	0	0	0	0	0	0	77	0	0	0	4	0	0	0	0	15	0	0	0	0	0	0	0	0	0	0	0	0	31	0	0	0	0	0	0	0	0	39
Otu00493	417	0	0	0	7	0	0	0	0	0	0	8	0	11	7	5	23	0	0	0	2	0	0	0	0	10	3	13	0	9	6	10	19	1	6	0	0	43	0	0	0	0	1	0	0	6	0	25	0
Otu00494	417	0	0	29	42	0	27	0	0	16	0	0	0	0	0	0	0	0	0	0	0	0	0	0	0	0	0	0	0	0	0	0	0	0	0	0	0	0	0	0	0	0	1	0	2	0	0	0	0
Otu00495	415	0	23	20	108	0	0	0	0	14	75	18	0	0	3	13	0	64	0	6	0	0	0	17	0	2	6	0	0	0	0	0	0	0	0	2	0	0	1	9	0	0	0	0	0	0	0	0	0
Otu00496	415	0	0	22	0	0	0	0	0	0	39	0	0	0	0	0	31	6	1	0	0	0	1	0	0	0	0	0	0	1	4	0	0	2	10	0	0	17	0	0	0	0	0	0	10	0	0	0	0
Otu00497	414	0	0	0	1	0	0	0	2	27	26	12	0	0	0	0	0	76	18	0	0	0	2	0	0	0	1	0	1	0	0	1	0	0	0	0	11	0	0	13	0	0	4	37	10	0	0	2	20
Otu00498	413	0	6	0	0	0	0	0	0	0	13	0	0	13	52	20	6	42	28	0	7	0	0	7	15	8	0	3	0	44	8	22	10	3	8	0	0	6	0	0	0	0	1	0	0	0	1	0	0
Otu00499	413	0	0	0	0	0	0	0	0	0	0	0	0	0	0	26	18	25	0	25	0	0	0	19	3	39	20	38	0	0	113	0	0	70	0	0	0	0	0	0	0	0	0	0	0	0	0	0	0
Otu00500	412	0	13	0	15	56	27	0	0	54	0	0	0	0	69	20	0	0	3	5	13	0	0	6	0	0	7	14	0	7	13	5	6	2	1	0	0	0	0	0	0	0	3	0	9	0	22	0	0
Otu00501	412	19	16	15	17	0	4	12	9	12	14	0	15	0	0	14	4	0	0	2	3	6	1	0	1	0	0	2	0	1	2	0	0	0	0	2	22	4	5	0	9	0	0	0	7	9	5	0	0
Otu00502	411	0	0	0	4	0	0	0	0	0	0	0	0	31	0	18	0	0	0	0	12	0	0	0	0	13	1	9	0	8	36	6	13	0	6	0	0	16	0	0	0	0	0	9	93	4	0	10	0
Otu00503	410	0	0	0	0	0	0	0	0	0	0	0	0	15	54	20	0	0	0	0	1	224	13	8	16	0	0	0	0	4	0	0	0	0	0	0	0	0	0	0	0	0	0	0	0	0	0	0	0
Otu00504	408	0	2	6	1	0	0	0	0	9	0	1	0	9	0	0	0	0	0	0	0	0	0	0	19	0	8	0	3	4	0	3	3	8	1	0	0	0	0	45	0	0	0	0	0	2	0	0	40
Otu00505	407	0	4	34	11	0	33	0	54	58	0	0	0	0	0	20	0	0	0	0	0	0	0	0	0	0	0	0	0	0	6	0	0	0	0	63	10	0	0	0	5	0	0	0	0	0	10	23	12
Otu00506	407	0	0	0	24	0	0	0	0	11	7	0	0	7	47	7	17	0	4	0	3	0	12	0	22	1	0	1	22	1	13	3	0	3	0	0	0	0	0	3	0	0	9	26	14	0	0	6	0
Otu00507	406	0	5	0	0	0	3	16	0	0	62	17	0	41	52	0	0	1	21	0	5	19	0	0	0	0	0	0	12	15	17	2	0	13	1	0	0	0	0	0	6	11	5	0	6	0	0	0	0
Otu00508	405	3	2	0	7	0	0	18	55	14	0	15	12	9	0	0	5	0	0	0	0	0	10	4	0	1	2	0	18	0	7	0	0	0	0	22	4	0	0	4	0	0	3	3	9	0	0	3	0
Otu00509	403	0	0	0	12	0	1	2	0	0	26	0	1	0	0	0	0	28	2	0	0	18	7	4	0	0	4	0	3	1	8	0	0	5	1	0	14	0	5	10	0	0	0	1	5	0	17	0	24
Otu00510	402	0	25	0	10	18	0	0	0	6	0	0	0	21	0	0	0	0	0	0	0	3	0	0	0	23	9	111	0	25	9	7	14	18	12	0	0	0	0	0	0	5	0	0	0	14	0	0	0
Otu00512	396	0	0	0	0	0	395	0	0	0	0	0	0	0	0	0	0	0	0	0	0	0	0	0	0	0	0	0	0	0	0	0	0	0	0	0	0	0	0	0	0	0	0	0	0	0	0	0	0
Otu00513	396	0	0	0	0	0	0	0	0	0	0	0	0	28	21	0	6	0	7	17	5	0	0	0	4	6	9	10	19	3	0	7	9	3	0	0	0	0	0	0	0	0	1	0	3	7	0	0	0
Otu00514	394	0	0	0	17	0	9	0	0	0	0	0	0	10	7	0	0	0	17	0	11	23	0	0	0	0	0	0	0	25	127	29	12	59	5	0	0	0	0	0	0	0	4	0	0	0	0	0	0
Otu00515	394	9	174	7	0	0	0	8	0	0	0	0	0	1	0	4	0	0	0	2	0	0	8	0	7	0	1	0	0	29	4	10	5	8	0	0	11	0	0	0	3	18	4	0	0	0	13	0	5
Otu00516	393	0	0	0	0	0	0	0	0	0	0	0	0	51	0	15	0	0	0	124	21	0	0	0	64	0	0	4	0	0	13	42	37	14	3	0	0	0	5	0	0	0	0	0	0	0	0	0	0
Otu00517	393	0	0	0	0	0	31	0	0	0	0	0	0	7	0	17	0	0	0	0	29	0	0	0	8	26	82	40	0	8	0	8	0	39	37	0	0	0	0	0	0	0	0	0	0	0	0	0	0
Otu00518	393	0	0	0	0	0	0	0	0	0	0	0	15	19	0	21	0	0	0	0	1	26	0	18	0	1	0	16	13	1	9	3	3	0	2	0	0	25	0	0	0	8	2	1	14	0	0	1	0
Otu00519	391	34	0	0	0	0	0	0	0	0	2	0	0	24	0	0	36	0	49	0	16	0	6	0	0	2	0	0	1	16	5	14	4	1	4	0	0	0	0	0	0	0	152	0	1	0	0	0	0
Otu00520	391	0	0	0	0	0	0	0	0	0	0	0	0	0	0	0	0	0	0	0	1	0	0	0	0	1	0	0	0	0	5	1	0	0	0	165	0	0	0	0	0	0	0	0	0	34	0	0	1
Otu00521	390	0	0	0	0	0	0	0	0	0	0	13	0	0	0	0	20	0	8	0	16	0	0	25	25	15	36	61	0	39	23	8	5	82	12	0	0	0	0	0	0	0	0	0	0	0	0	0	0
Otu00522	390	18	16	0	2	0	0	0	0	0	0	9	26	0	0	44	55	6	2	27	13	0	1	3	5	1	1	5	15	0	1	0	8	0	0	48	0	0	9	0	0	0	12	0	11	0	13	0	0
Otu00523	389	0	0	18	9	0	0	0	0	0	26	0	11	0	0	0	0	136	0	0	0	0	0	0	0	13	0	3	12	0	0	0	0	0	0	0	0	0	0	42	0	0	0	16	0	0	0	10	8
Otu00524	387	0	0	0	0	343	0	0	0	0	0	0	0	7	0	0	0	0	8	0	2	0	0	0	0	1	7	0	0	0	0	1	0	0	0	0	0	0	0	0	0	0	0	0	0	0	0	0	0
Otu00525	387	0	0	0	7	0	0	0	0	0	0	0	78	9	28	0	18	0	0	28	46	0	0	6	16	9	1	29	14	0	2	28	34	0	18	0	0	0	0	0	0	0	0	0	0	0	0	0	0
Otu00526	387	0	0	0	0	0	0	0	0	0	0	0	0	0	0	238	149	0	0	0	0	0	0	0	0	0	0	0	0	0	0	0	0	0	0	0	0	0	0	0	0	0	0	0	0	0	0	0	0
Otu00527	386	0	0	0	17	208	0	0	0	0	22	0	0	0	4	0	0	0	21	2	16	0	0	0	2	0	7	0	2	3	8	4	0	0	5	0	0	0	0	0	0	0	7	0	0	0	0	0	0
Otu00528	385	0	0	0	0	0	0	0	0	0	0	0	0	66	3	0	0	0	16	11	8	0	0	0	3	34	6	74	40	30	13	40	22	12	7	0	0	0	0	0	0	0	0	0	0	0	0	0	0
Otu00529	385	0	0	0	13	0	0	0	0	0	0	0	0	34	27	21	3	0	22	0	18	39	22	3	15	15	1	2	33	0	14	7	6	5	9	0	0	0	0	0	0	0	0	0	0	0	0	0	0
Otu00530	385	0	3	81	74	0	0	0	34	0	51	25	0	9	0	0	0	6	0	0	2	0	0	0	0	0	0	0	0	0	0	0	0	0	0	2	0	0	16	0	10	0	0	0	0	0	0	0	0
Otu00531	385	2	0	3	0	19	7	6	3	92	7	0	2	0	2	0	12	1	0	0	0	2	0	11	0	0	0	0	0	0	0	3	0	0	4	10	7	0	4	2	1	7	4	3	2	1	0	0	1
Otu00532	377	0	0	0	7	0	0	0	16	58	0	12	42	1	4	16	0	42	0	0	0	5	17	24	1	3	0	0	2	0	0	1	0	0	0	0	0	0	0	0	0	0	0	0	0	0	0	0	41
Otu00533	377	0	0	0	0	202	0	0	0	0	0	7	40	0	12	0	0	0	0	28	6	0	0	0	0	9	3	4	0	0	0	1	3	1	6	0	0	0	0	0	0	0	19	0	0	0	0	0	0
Otu00534	377	0	0	0	0	0	0	0	0	0	0	0	0	13	0	0	0	0	0	27	4	0	19	0	28	1	2	0	0	1	56	66	66	14	4	1	0	27	0	0	4	1	0	0	0	0	0	0	0
Otu00535	376	0	0	0	0	27	12	0	0	0	0	0	0	19	0	0	7	0	31	20	7	103	0	0	0	11	0	0	24	35	0	4	13	5	18	0	0	0	0	0	0	0	2	0	5	0	0	0	0
Otu00536	375	0	0	0	27	0	0	0	0	0	0	0	0	0	0	0	0	0	0	0	0	0	0	0	0	0	0	0	0	0	0	5	1	0	10	23	0	0	0	0	0	0	3	0	0	0	0	0	0
Otu00537	373	0	0	0	18	0	0	0	0	0	0	4	0	0	0	0	0	24	0	17	0	21	11	3	0	4	0	0	6	0	0	1	4	0	0	0	8	0	0	0	0	0	0	0	7	3	0	24	14
Otu00538	373	0	0	0	0	0	0	0	0	0	0	0	0	24	0	0	0	0	0	0	1	0	0	43	0	17	8	0	0	28	63	5	1	174	0	0	0	0	0	0	0	0	0	9	0	0	0	0	0
Otu00539	373	0	0	0	8	0	0	0	0	0	0	0	0	4	84	0	45	0	9	0	12	0	0	4	27	6	3	16	7	10	6	3	11	1	12	0	0	25	0	0	0	0	0	0	0	1	0	0	5
Otu00540	372	10	0	0	0	0	0	11	0	0	0	0	0	0	15	15	9	0	0	0	0	16	0	0	0	3	0	3	0	0	0	0	0	0	4	0	0	0	0	21	0	0	0	0	6	0	13	0	0
Otu00541	372	0	0	0	0	0	0	0	0	0	0	0	0	0	20	12	0	0	6	0	60	24	1	0	8	11	11	13	9	97	16	4	18	24	31	0	7	0	0	0	0	0	0	0	0	0	0	0	0
Otu00542	371	0	0	40	3	58	0	0	0	0	0	23	0	0	0	0	0	14	0	0	0	0	13	0	1	0	2	0	0	0	3	0	0	0	3	10	34	7	0	14	8	0	0	0	0	0	0	0	0
Otu00543	367	9	72	19	10	0	3	5	8	69	0	0	0	0	0	0	0	0	1	3	1	0	0	0	0	0	0	0	0	0	0	0	0	0	0	2	15	0	0	0	0	0	0	0	0	0	12	0	0
Otu00544	366	0	1	0	0	0	1	0	0	39	0	1	0	0	0	0	0	0	32	0	22	0	0	0	3	5	3	23	14	42	1	10	24	0	0	0	0	0	57	0	0	0	1	0	0	0	0	0	0
Otu00545	365	0	0	0	0	0	0	13	0	0	0	0	36	0	0	0	18	9	46	1	0	0	0	25	0	8	11	0	28	12	0	13	19	2	10	0	0	12	0	0	0	0	0	0	0	0	0	0	0
Otu00546	365	0	32	0	0	0	2	0	0	0	0	11	0	0	0	1	0	0	0	5	0	0	0	26	10	0	3	0	0	0	0	0	0	0	0	0	7	1	6	57	0	0	0	1	4	0	13	4	0
Otu00547	365	0	21	0	0	0	0	0	0	0	0	0	17	0	0	0	0	0	0	0	0	0	0	0	0	0	4	0	0	0	0	0	1	1	0	0	0	0	0	0	1	0	0	0	0	1	11	0	32
Otu00548	363	0	0	0	6	0	11	0	0	0	0	0	0	0	24	0	0	0	12	0	28	0	0	0	21	38	21	1	0	35	24	3	1	64	44	0	9	0	0	0	0	0	0	0	0	0	0	7	0
Otu00549	361	0	0	0	0	0	0	0	0	0	0	0	0	0	0	0	0	0	0	0	5	0	0	0	19	40	93	101	0	1	0	4	3	67	27	0	0	0	1	0	0	0	0	0	0	0	0	0	0
Otu00550	360	0	0	0	0	14	0	0	0	0	0	0	0	0	0	0	0	1	0	0	0	0	0	0	0	2	0	0	0	0	0	0	0	0	0	83	0	0	0	0	0	0	0	0	0	67	0	0	0
Otu00551	360	0	0	0	0	0	0	12	0	0	0	0	0	15	17	0	24	0	12	7	68	0	13	5	53	24	4	39	3	2	31	10	11	1	1	0	0	3	0	0	0	0	0	0	0	0	0	0	0
Otu00552	360	0	0	0	0	0	0	0	0	0	0	0	23	14	35	12	0	0	5	0	5	0	0	0	8	0	0	0	23	0	4	5	2	1	2	0	0	0	0	0	0	0	194	0	0	0	0	0	0
Otu00553	360	38	4	35	0	0	11	7	0	38	42	14	0	0	0	0	0	0	11	0	0	0	7	0	3	0	0	0	0	0	1	1	2	0	4	3	0	0	10	2	0	0	0	0	0	12	8	0	0
Otu00554	359	0	0	0	5	0	0	0	0	0	0	0	0	5	23	0	15	0	0	0	12	0	0	31	0	19	3	51	15	37	10	37	35	18	23	0	0	0	0	0	0	0	0	0	0	0	0	0	0
Otu00555	358	0	0	0	0	0	0	0	0	0	0	0	0	4	0	0	0	0	0	3	0	0	0	0	0	10	13	0	0	13	43	1	0	266	0	0	5	0	0	0	0	0	0	0	0	0	0	0	0
Otu00556	357	12	0	0	0	20	0	0	0	14	46	0	0	0	0	36	0	0	0	7	0	0	5	0	25	0	0	0	0	0	0	0	0	0	0	0	76	0	1	14	0	0	2	0	0	0	0	8	0
Otu00557	355	0	0	0	0	0	0	0	0	0	0	0	0	22	0	0	0	0	17	0	24	0	0	0	19	40	18	69	0	17	16	23	36	30	24	0	0	0	0	0	0	0	0	0	0	0	0	0	0
Otu00558	352	0	1	0	0	0	67	0	0	0	0	0	0	0	0	0	0	0	5	0	18	0	0	0	0	3	0	10	0	23	0	7	21	6	8	0	0	0	183	0	0	0	0	0	0	0	0	0	0
Otu00559	352	0	46	0	78	0	8	0	0	0	78	7	1	8	0	17	0	35	0	2	0	0	0	27	0	0	5	0	0	0	0	0	1	3	0	0	2	0	0	6	1	0	0	0	0	0	0	0	0
Otu00560	350	0	0	13	6	0	0	0	6	0	0	0	0	0	0	9	0	0	0	0	0	0	0	0	0	6	14	0	0	0	5	1	1	0	0	0	0	0	0	0	0	0	0	0	0	0	0	0	0
Otu00561	350	0	0	27	8	0	20	0	0	13	35	0	0	0	0	0	3	20	0	2	0	0	1	0	21	0	0	0	0	0	0	0	1	1	0	6	78	0	3	0	39	0	0	13	11	0	0	0	0
Otu00562	349	0	17	0	3	11	2	0	0	0	10	0	0	11	0	0	0	0	20	14	7	0	0	0	4	0	2	6	0	31	9	10	9	6	9	0	0	0	0	0	0	0	0	0	2	0	0	0	0
Otu00563	349	0	0	0	0	0	0	0	0	0	0	0	0	0	0	0	0	105	0	0	0	0	0	0	0	0	0	0	0	0	0	0	0	0	0	0	0	0	0	0	0	0	0	0	0	0	0	0	0
Otu00564	349	0	0	0	0	0	0	0	0	0	0	0	0	0	29	0	46	0	12	12	9	27	0	19	23	20	6	5	18	0	6	16	18	3	32	0	0	0	0	0	0	21	0	0	0	0	0	0	0
Otu00565	348	0	22	0	32	0	0	0	31	14	31	25	0	0	0	0	10	41	0	0	0	0	19	19	0	0	8	0	23	0	0	0	0	0	0	1	0	0	3	0	0	0	1	1	0	12	0	0	13
Otu00566	346	0	0	0	14	0	3	0	20	0	0	0	0	1	0	0	40	0	3	0	0	17	3	31	2	0	3	2	0	0	6	0	0	3	3	0	8	0	6	32	0	0	0	0	0	0	0	0	9
Otu00567	345	0	0	0	0	0	0	0	0	0	0	0	35	0	5	0	0	6	0	0	0	28	7	3	8	2	21	4	8	1	4	0	1	5	3	0	0	0	4	7	0	6	3	17	29	2	4	6	0
Otu00568	342	0	0	0	0	0	0	0	0	0	0	0	0	5	16	0	0	0	0	0	14	0	0	0	7	12	21	7	7	2	7	2	2	7	0	18	19	0	0	0	0	0	3	19	0	33	17	0	0
Otu00569	341	0	0	0	0	0	0	0	0	0	0	0	0	3	0	1	0	0	0	6	13	40	0	0	0	7	22	7	37	3	5	13	25	3	6	0	0	0	0	0	0	0	12	0	0	0	0	22	0
Otu00570	341	0	0	0	0	2	0	0	0	20	0	1	0	12	28	7	2	0	13	11	1	14	0	0	14	26	33	36	0	16	0	10	0	32	4	0	0	0	4	0	0	0	0	0	0	0	0	0	0
Otu00571	341	0	5	0	45	0	0	7	0	0	0	48	0	0	0	0	0	0	0	0	0	0	0	0	3	0	6	0	4	0	0	0	0	0	2	0	0	0	0	0	0	0	0	1	0	0	0	0	93
Otu00572	340	0	0	0	0	0	0	0	0	0	0	0	0	5	0	0	4	0	2	74	17	75	21	28	17	4	3	0	3	7	4	27	22	15	8	0	0	0	4	0	0	0	0	0	0	0	0	0	0
Otu00573	339	0	0	0	6	0	0	0	0	0	0	0	0	12	33	0	146	0	0	0	9	0	0	0	1	4	0	16	13	2	0	6	6	0	3	0	0	0	0	0	0	0	0	0	0	0	0	0	0
Otu00574	339	0	0	0	0	0	0	0	0	0	0	0	0	8	0	0	0	0	30	5	1	0	0	0	0	21	131	32	0	14	7	3	7	58	22	0	0	0	0	0	0	0	0	0	0	0	0	0	0
Otu00575	338	0	0	0	0	73	19	0	0	0	0	0	0	23	0	0	0	0	12	4	13	19	1	11	3	22	21	9	17	1	3	25	18	10	14	0	0	0	0	0	0	0	0	0	0	0	0	0	9
Otu00576	338	0	0	0	0	0	0	0	0	0	0	0	0	0	0	0	0	0	0	150	41	0	10	25	64	7	3	0	0	0	0	6	6	4	22	0	0	0	0	0	0	0	0	0	0	0	0	0	0
Otu00577	338	0	0	0	0	0	0	0	0	11	0	0	0	1	0	0	2	0	0	0	0	33	2	0	0	4	0	0	1	2	15	3	3	1	4	0	0	0	3	0	2	0	1	0	0	0	145	16	0
Otu00578	338	0	0	0	0	0	0	0	0	0	0	0	0	0	106	9	56	7	22	0	51	0	0	0	21	0	0	0	0	3	0	11	7	4	0	0	0	0	11	0	0	0	0	0	0	0	0	0	0
Otu00579	337	0	0	11	0	0	7	0	0	0	0	0	0	0	0	0	0	0	0	0	0	0	0	0	0	0	0	0	0	0	0	0	0	0	0	0	0	42	0	0	0	5	18	13	2	0	36	5	0
Otu00580	337	0	0	0	17	0	0	0	0	0	41	0	0	0	0	0	0	8	0	9	0	0	0	0	0	0	14	2	0	0	0	0	0	2	0	0	0	0	0	0	0	0	0	6	0	0	0	0	25
Otu00581	336	0	26	0	73	34	0	0	0	0	0	13	0	22	0	0	0	1	0	9	0	0	0	0	0	0	0	0	0	0	0	0	0	0	0	0	0	0	0	0	0	0	0	0	0	0	0	61	0
Otu00582	334	0	0	0	0	0	0	0	0	0	0	0	0	0	0	0	0	0	0	0	0	0	0	0	0	3	0	0	0	0	0	0	0	0	0	0	42	0	0	0	0	0	0	0	5	0	0	0	4
Otu00583	333	0	1	0	0	0	0	0	0	0	0	0	0	32	46	0	0	0	17	0	10	0	0	1	0	23	63	15	2	4	14	6	7	31	3	0	0	0	0	0	1	0	0	0	0	0	0	0	0
Otu00584	333	0	0	132	21	0	0	27	0	39	56	0	0	0	18	0	0	0	6	0	0	14	0	0	0	4	0	0	0	0	0	5	0	2	4	0	0	0	0	0	0	4	0	0	0	0	0	0	0
Otu00585	333	0	65	0	0	0	3	21	0	0	0	0	0	11	13	12	9	0	0	0	40	0	0	0	1	3	0	15	0	7	12	3	14	0	11	0	0	0	89	0	0	0	0	0	0	0	0	0	0
Otu00586	332	0	15	0	6	0	2	0	190	0	0	1	1	2	0	0	0	0	8	0	3	0	0	0	4	3	0	5	2	3	6	7	5	0	15	0	0	0	0	0	0	0	1	0	0	0	0	0	0
Otu00587	332	0	0	0	4	0	0	25	9	3	15	0	0	0	0	0	0	0	0	0	0	0	0	0	0	0	0	0	0	0	0	0	0	0	0	5	0	20	13	0	0	0	1	31	7	1	0	3	0
Otu00588	332	0	5	73	0	0	0	0	0	0	0	9	0	0	0	0	0	0	2	7	1	12	25	1	5	4	8	2	0	1	3	0	0	2	3	0	4	0	4	0	0	0	2	0	11	0	7	13	15
Otu00589	331	0	0	5	23	0	3	0	0	0	3	0	0	0	4	15	0	0	9	0	0	16	0	0	0	0	0	2	0	0	0	0	0	0	7	26	0	0	3	0	40	0	0	0	0	0	0	0	0
Otu00590	330	0	0	0	0	0	0	0	0	0	0	0	0	0	0	0	0	0	126	0	4	0	0	0	4	0	15	8	0	117	0	12	0	5	36	0	0	0	0	0	0	0	0	0	0	0	0	0	0
Otu00591	328	0	0	0	0	0	0	0	0	0	0	0	0	0	0	0	0	0	0	0	0	0	0	0	0	0	0	0	0	0	0	0	0	0	0	0	0	0	0	0	0	1	0	0	0	0	0	0	0
Otu00592	328	0	12	0	0	0	46	0	0	0	0	0	0	3	5	0	9	0	28	0	6	0	0	0	4	20	6	5	17	42	4	1	16	19	31	0	0	0	0	0	0	0	1	0	0	2	0	0	0
Otu00593	327	0	0	0	0	0	0	0	0	0	0	0	0	23	0	0	0	0	6	0	10	0	10	14	11	31	24	6	0	0	26	10	0	146	10	0	0	0	0	0	0	0	0	0	0	0	0	0	0
Otu00594	326	0	0	0	0	0	0	0	0	0	0	0	0	0	0	0	0	0	0	0	0	0	0	0	0	0	0	0	0	0	0	0	0	0	0	0	0	0	0	0	0	0	0	0	0	0	0	0	0
Otu00595	324	0	0	0	0	0	0	0	0	0	0	0	0	0	0	0	0	0	0	0	0	0	0	26	0	1	0	0	0	0	0	0	0	0	0	0	0	0	0	0	0	0	0	0	0	0	0	0	0
Otu00596	324	0	9	1	45	0	0	19	8	47	0	0	4	0	0	1	0	41	0	0	0	12	6	70	15	0	0	0	0	1	1	0	0	0	0	0	0	0	10	22	0	0	2	0	0	0	0	0	0
Otu00597	324	0	0	0	0	0	0	0	0	1	0	0	0	25	27	0	0	0	19	6	9	0	0	0	4	23	4	3	15	10	20	13	11	28	11	0	0	11	0	0	0	0	3	0	0	4	0	16	0
Otu00599	320	0	0	0	0	0	0	0	0	0	0	0	0	6	0	0	0	1	9	0	18	0	0	5	8	16	74	24	0	22	20	9	13	59	11	0	0	0	0	0	0	0	19	0	0	0	0	0	0
Otu00600	319	0	0	0	9	0	0	33	0	0	1	4	30	0	0	0	42	0	21	0	0	9	0	0	10	0	0	0	1	3	3	1	2	2	0	0	0	0	0	0	0	0	0	0	0	0	0	5	0
Otu00602	319	0	0	0	0	12	0	0	0	0	24	0	0	14	35	0	0	0	9	0	15	0	0	60	4	1	0	3	0	21	0	5	6	5	3	0	0	0	0	0	0	0	0	0	0	0	0	0	0
Otu00603	318	0	0	0	6	0	8	0	0	0	0	0	7	10	16	0	0	0	12	1	6	9	0	0	3	8	1	13	5	30	10	8	12	7	1	0	0	1	12	0	0	31	0	0	0	0	10	0	1
Otu00604	318	0	0	0	0	0	0	0	0	0	0	0	0	2	0	0	0	0	99	0	24	0	0	5	25	0	0	1	0	17	0	0	7	27	83	0	0	0	22	0	0	0	2	0	0	0	0	0	0
Otu00605	316	5	0	0	1	0	0	1	0	0	20	8	2	0	0	0	0	80	1	0	0	0	0	0	0	0	0	2	1	1	2	1	0	0	0	0	7	0	0	0	0	0	5	9	0	2	4	6	1
Otu00606	316	0	0	0	0	0	0	0	4	0	0	0	0	0	26	0	60	0	43	34	0	0	0	0	37	34	0	0	47	1	0	0	0	0	0	0	0	0	0	0	0	0	0	0	0	0	0	0	0
Otu00607	315	0	0	0	0	0	0	0	0	0	0	0	0	0	2	0	0	0	0	3	10	0	7	0	0	24	35	15	19	12	11	29	26	14	0	0	0	0	0	0	0	9	3	0	0	4	0	0	0
Otu00608	315	0	0	0	0	0	0	0	0	0	0	0	0	0	44	5	22	0	0	5	15	5	5	35	21	2	1	6	17	0	7	17	36	0	21	0	0	0	0	0	0	0	0	0	0	0	0	0	0
Otu00609	315	3	0	0	21	0	1	0	0	6	0	0	0	0	0	0	0	0	1	0	0	0	9	3	0	0	0	0	0	0	0	0	0	1	2	35	0	0	0	0	0	0	0	0	0	22	0	0	94
Otu00610	315	0	0	0	0	0	43	0	20	0	0	0	0	0	0	0	25	0	21	0	0	0	0	0	0	0	12	0	0	1	0	0	4	0	6	0	0	5	99	0	0	0	0	0	0	0	0	0	0
Otu00611	314	0	0	0	10	0	0	0	0	16	0	0	0	0	0	15	0	2	0	10	1	11	1	0	2	0	0	2	0	1	11	0	0	0	0	0	0	0	2	55	15	2	0	45	0	3	0	26	25
Otu00612	312	0	0	0	7	44	0	0	0	0	0	0	0	0	10	8	0	1	5	6	4	0	0	0	18	25	14	12	0	43	16	10	12	14	8	0	0	0	0	0	0	0	0	0	0	0	0	1	0
Otu00613	311	0	0	0	0	0	0	0	0	0	0	0	0	9	0	0	0	0	0	8	2	0	7	0	12	1	10	7	0	2	11	116	37	49	30	0	0	0	0	0	0	0	0	0	0	0	0	0	7
Otu00614	310	0	0	0	0	0	0	0	0	0	0	0	0	0	0	0	0	0	0	0	0	0	1	0	0	45	42	136	0	1	21	2	2	55	5	0	0	0	0	0	0	0	0	0	0	0	0	0	0
Otu00615	309	0	0	32	0	0	0	0	0	0	0	0	0	19	0	11	0	0	0	0	14	0	0	0	11	12	0	38	0	0	28	14	18	5	7	0	0	0	0	0	0	22	5	0	0	0	0	0	0
Otu00616	309	0	0	13	0	0	0	14	0	0	0	0	0	0	0	0	0	0	84	0	3	0	0	0	10	6	7	9	0	78	6	1	7	0	0	0	0	0	0	0	0	0	18	0	0	0	0	0	0
Otu00617	309	0	0	0	14	0	0	4	27	1	45	5	0	0	4	11	0	0	0	8	0	0	26	1	8	1	3	2	0	2	0	0	0	1	19	0	0	0	2	2	0	20	0	0	0	4	15	3	25
Otu00618	308	0	0	0	0	0	0	8	0	0	0	0	0	0	2	0	0	0	9	0	21	15	1	0	0	8	0	22	31	10	1	8	13	6	21	0	0	0	36	0	0	0	0	0	0	0	20	0	0
Otu00619	308	0	3	0	0	0	0	0	0	0	0	0	0	4	5	0	0	0	2	0	5	0	3	0	4	0	21	65	0	27	5	5	5	32	26	0	22	0	0	0	0	0	1	0	0	0	0	0	0
Otu00620	308	0	0	0	0	0	0	0	0	0	0	0	0	4	6	0	4	0	12	23	26	0	0	92	33	0	0	0	0	36	5	9	12	4	42	0	0	0	0	0	0	0	0	0	0	0	0	0	0
Otu00621	307	0	0	0	0	0	1	0	0	0	0	0	0	0	71	0	2	0	0	2	4	0	20	0	19	7	0	7	20	23	4	2	25	0	25	0	0	5	0	0	0	0	0	0	0	0	0	0	0
Otu00622	303	0	0	0	2	0	38	0	0	16	0	0	0	0	46	57	0	0	0	0	0	0	16	0	0	12	0	0	0	1	0	2	8	0	11	0	0	0	0	0	0	16	47	0	0	0	0	0	0
Otu00623	303	0	0	0	0	0	0	0	0	0	0	0	0	0	0	0	0	0	0	0	11	0	0	12	5	35	37	109	0	29	19	6	11	16	13	0	0	0	0	0	0	0	0	0	0	0	0	0	0
Otu00624	302	0	0	0	0	0	0	0	13	0	0	0	27	0	0	0	0	0	8	0	9	0	0	2	23	28	10	32	0	32	7	10	14	48	19	0	0	10	0	0	0	0	0	0	0	0	0	0	0
Otu00625	302	0	30	0	0	0	16	0	0	0	0	0	0	27	0	0	0	0	0	0	9	0	0	0	0	1	1	7	0	2	0	13	9	12	0	0	0	0	0	0	0	0	4	0	0	0	0	0	0
Otu00626	301	0	0	0	0	0	0	0	0	0	0	0	0	3	33	12	0	0	0	0	15	0	0	0	37	7	1	20	15	4	9	5	9	2	2	0	11	0	0	0	0	0	2	26	0	13	4	0	0
Otu00627	301	0	0	0	0	0	0	0	0	0	0	0	0	15	16	15	10	20	0	3	44	0	0	17	17	11	2	17	6	7	7	14	25	4	14	0	0	0	0	0	0	0	3	0	0	0	13	0	0
Otu00628	301	0	0	0	0	0	1	0	0	0	0	0	0	13	3	31	13	0	29	0	15	12	6	0	36	0	5	2	10	12	15	13	14	3	16	7	0	0	0	0	0	0	0	10	0	0	0	0	0
Otu00629	300	80	36	0	18	0	0	0	0	0	28	0	0	0	0	26	0	0	0	0	6	0	0	0	0	2	0	0	0	8	8	13	0	0	2	0	3	0	0	0	0	4	1	0	0	5	8	0	10
Otu00630	300	0	37	0	0	0	11	0	0	0	0	1	0	0	3	25	0	0	12	0	6	24	0	0	3	1	1	0	4	0	6	0	1	3	0	0	0	0	18	0	0	8	5	0	0	0	0	0	0
Otu00631	300	0	0	0	0	113	13	0	37	41	0	0	0	0	0	0	0	0	0	10	0	4	0	0	0	7	5	0	0	0	0	0	1	9	0	0	0	0	16	8	0	0	0	0	5	0	0	0	0
Otu00632	300	0	25	0	13	0	0	10	0	0	0	0	0	0	5	7	3	0	5	0	0	10	14	0	1	2	3	0	9	1	3	18	0	0	5	9	5	0	0	7	0	0	2	0	0	5	0	8	27
Otu00633	299	0	0	0	13	0	0	0	0	0	0	0	0	13	54	0	0	10	26	0	13	0	3	0	0	14	0	28	15	0	0	9	0	14	0	0	0	6	0	0	0	0	0	17	0	0	0	0	0
Otu00634	298	0	0	0	0	12	9	0	0	0	0	0	0	2	11	0	27	0	20	14	24	19	9	0	20	26	3	9	0	2	11	3	4	22	4	0	0	0	7	0	0	0	7	0	0	0	0	0	0
Otu00635	298	0	0	0	0	0	0	0	0	0	0	0	11	0	0	0	0	0	108	7	33	0	6	0	0	0	13	2	0	32	4	1	2	5	0	0	0	0	0	0	0	0	0	0	0	0	0	0	0
Otu00636	298	0	0	0	18	0	0	0	0	0	0	0	0	0	0	0	0	0	13	4	16	0	0	0	10	16	37	40	0	8	19	6	5	64	14	0	0	0	22	0	0	0	0	0	0	0	0	0	0
Otu00637	298	0	0	0	0	0	0	0	0	0	0	0	0	49	7	19	0	0	0	107	15	0	3	26	46	0	0	0	0	0	0	9	11	5	1	0	0	0	0	0	0	0	0	0	0	0	0	0	0
Otu00638	297	0	12	0	16	0	0	0	0	0	0	0	60	0	0	0	0	4	18	0	1	0	0	0	0	4	0	0	0	0	0	5	0	2	0	0	0	0	0	0	0	0	42	0	0	0	0	0	0
Otu00639	297	0	0	0	23	0	0	6	0	85	49	0	0	0	0	0	0	0	0	0	0	0	9	0	0	0	0	0	0	0	3	0	0	0	0	0	14	0	0	0	0	0	0	0	0	0	0	0	0
Otu00640	297	0	0	0	13	0	0	0	0	0	0	15	0	8	11	0	24	0	0	4	3	0	10	0	0	0	9	0	0	0	0	11	1	0	0	0	0	1	0	0	0	1	2	0	0	0	0	81	0
Otu00641	296	0	0	0	1	11	27	0	0	0	0	0	9	43	1	0	29	0	5	7	10	3	3	0	7	3	0	9	4	2	0	5	0	1	0	0	0	0	8	0	0	0	3	0	0	0	0	0	0
Otu00642	295	0	0	0	0	0	0	0	0	0	33	0	0	5	21	0	21	0	0	35	5	9	3	0	12	3	0	3	0	3	4	4	1	2	10	0	0	0	0	0	0	0	0	0	0	118	0	0	0
Otu00643	295	1	42	0	1	27	10	2	12	0	0	0	18	9	6	2	19	0	1	0	11	0	3	4	13	11	2	12	0	2	3	4	4	3	8	0	1	0	13	0	0	3	7	0	0	0	0	0	0
Otu00644	294	0	0	0	0	0	0	0	0	0	0	0	54	2	1	22	57	0	6	0	14	33	8	16	0	5	0	12	25	0	0	3	6	0	0	9	0	0	0	0	0	0	0	19	1	0	0	0	0
Otu00645	294	0	0	0	0	0	0	0	0	0	0	0	0	34	11	49	3	0	3	12	15	0	0	13	1	0	0	27	85	3	0	3	10	10	0	0	0	0	0	0	0	0	0	0	0	0	0	0	0
Otu00646	292	0	0	0	0	0	0	0	0	0	0	0	0	0	14	49	0	0	0	0	0	0	0	0	0	0	0	5	14	1	8	17	13	0	0	0	0	0	21	0	0	0	4	0	0	0	5	0	0
Otu00647	288	0	0	0	13	0	24	0	0	0	0	0	0	9	0	0	0	0	7	0	6	0	0	0	0	13	8	43	0	100	0	6	16	24	19	0	0	0	0	0	0	0	0	0	0	0	0	0	0
Otu00648	287	0	0	0	10	0	0	0	0	0	0	0	0	57	25	16	28	0	0	0	3	32	8	0	0	3	8	8	19	0	9	6	4	2	4	0	0	0	3	0	0	0	0	0	0	0	0	0	0
Otu00649	287	0	0	0	0	53	1	2	0	2	0	4	1	3	7	0	0	0	19	0	6	0	0	2	4	20	1	11	2	10	3	7	11	1	7	0	0	0	1	0	0	0	0	30	1	0	0	0	0
Otu00650	286	0	12	0	0	0	3	0	10	0	0	32	0	0	17	0	4	0	0	0	1	0	0	0	0	0	14	4	39	11	6	2	1	53	15	0	0	0	0	0	0	0	0	0	0	15	0	0	0
Otu00651	286	0	0	0	0	0	0	0	0	0	0	0	0	0	0	0	0	0	0	0	0	0	0	0	0	0	0	0	0	0	0	0	0	1	6	45	0	0	0	0	0	0	0	0	0	222	0	0	0
Otu00652	286	0	0	0	0	0	1	0	7	0	0	0	0	0	0	25	0	0	101	0	1	0	0	0	0	17	25	8	0	12	37	0	9	7	0	0	0	0	0	0	0	0	7	0	0	0	0	0	0
Otu00653	286	0	0	0	0	0	0	0	0	0	0	0	0	3	17	0	0	0	0	0	0	0	0	0	0	2	14	0	2	1	0	1	0	0	0	0	0	0	33	0	0	3	0	9	4	0	11	0	59
Otu00654	286	0	0	0	0	0	17	0	0	2	0	0	24	0	0	0	0	0	0	0	0	0	0	0	0	0	0	0	0	0	1	0	3	0	0	0	0	0	0	2	0	0	0	0	0	0	0	0	0
Otu00655	286	0	0	0	0	0	7	1	23	0	11	0	17	12	9	0	0	0	15	0	11	0	0	23	8	4	22	21	0	29	9	7	14	18	6	9	0	0	0	0	0	0	0	0	4	0	0	0	0
Otu00656	284	0	0	0	0	0	0	0	0	0	0	0	0	0	11	0	0	1	0	115	13	0	0	0	0	0	11	0	0	3	4	9	10	0	68	0	0	0	0	0	0	0	0	0	0	0	0	0	0
Otu00657	284	0	0	0	0	0	0	0	0	0	0	0	2	27	19	21	6	0	25	5	14	0	0	0	17	5	3	14	12	11	14	6	11	3	11	0	0	0	0	17	0	0	0	0	0	0	0	0	0
Otu00658	283	0	0	0	0	0	0	0	0	0	0	19	0	0	21	14	14	0	0	0	0	67	0	32	7	1	0	0	6	0	0	7	3	0	9	0	0	15	0	0	0	0	0	0	0	0	0	0	0
Otu00659	283	0	0	0	0	0	0	0	0	0	0	0	0	112	0	5	0	0	0	69	8	0	0	0	86	2	0	0	0	0	0	0	0	1	0	0	0	0	0	0	0	0	0	0	0	0	0	0	0
Otu00660	283	6	10	31	22	0	0	0	0	0	0	16	0	8	0	0	2	0	3	0	0	8	0	31	0	0	1	2	0	0	0	0	0	0	9	0	8	0	0	0	0	0	0	0	3	3	0	15	0
Otu00661	283	0	0	0	0	0	0	0	0	0	0	0	0	1	20	23	0	0	0	0	11	0	0	0	0	5	18	43	0	44	21	8	30	29	8	0	0	0	22	0	0	0	0	0	0	0	0	0	0
Otu00662	282	0	0	0	0	1	0	0	0	0	0	0	0	0	10	0	0	0	0	0	4	0	0	35	7	0	9	1	0	5	0	0	2	1	0	0	0	0	0	0	0	0	0	0	0	0	0	0	0
Otu00663	281	23	17	0	0	0	8	0	0	3	5	29	3	0	0	0	13	0	0	24	0	0	0	50	15	4	10	0	0	0	0	0	2	0	0	0	0	0	1	5	0	0	0	0	6	0	0	0	0
Otu00664	281	0	60	0	0	0	0	0	0	0	0	0	0	8	0	15	6	0	77	0	5	0	0	0	2	6	1	2	16	10	1	4	6	0	1	0	0	0	0	0	0	0	0	0	0	0	0	0	0
Otu00665	280	0	0	0	0	62	0	0	0	0	0	0	36	36	0	8	0	0	5	0	33	0	0	0	20	12	0	8	12	0	18	5	6	3	0	0	0	0	0	0	0	0	0	0	0	0	0	0	0
Otu00666	280	0	9	1	4	44	17	2	0	0	0	2	0	0	2	0	0	0	2	7	0	1	0	0	0	0	2	0	6	1	0	0	0	6	6	0	0	1	5	0	0	0	25	0	3	1	5	0	0
Otu00667	280	0	0	0	4	0	0	0	0	0	9	0	0	0	0	0	0	82	5	0	0	0	6	0	0	6	0	0	1	0	7	0	0	0	0	0	0	0	22	0	0	0	0	0	0	0	0	0	42
Otu00668	280	0	0	0	0	0	0	0	0	0	0	0	0	0	11	0	0	0	47	0	5	0	0	16	13	27	46	14	0	16	7	18	10	41	7	0	0	0	0	0	0	0	0	0	0	0	0	0	0
Otu00669	279	0	24	0	1	0	0	0	14	0	1	0	23	0	0	0	0	30	0	0	0	0	12	44	0	0	5	0	0	0	0	0	0	0	0	0	0	0	3	35	0	0	0	0	0	0	0	0	19
Otu00670	278	0	0	0	0	0	0	0	0	0	0	0	0	0	0	0	0	0	0	0	0	0	0	0	0	0	0	0	0	0	0	0	0	0	0	0	0	0	0	0	0	0	0	0	0	0	0	0	0
Otu00671	278	0	0	0	1	0	0	0	0	0	1	0	0	0	0	0	0	0	0	0	0	0	1	0	0	0	0	0	0	0	1	0	0	0	5	0	0	0	5	1	0	0	0	0	0	0	0	0	0
Otu00672	278	0	0	0	9	0	1	0	0	0	0	0	0	3	0	1	0	0	0	45	21	0	1	53	24	0	15	12	0	27	2	4	3	18	8	0	0	2	0	0	0	0	0	0	0	0	6	0	0
Otu00673	278	0	0	0	0	0	0	0	0	0	0	0	0	8	23	94	36	0	2	38	6	18	3	0	5	3	0	5	0	5	1	1	5	1	7	0	0	0	0	0	0	0	0	0	0	0	0	0	0
Otu00674	277	0	0	0	0	0	0	0	0	0	0	0	0	0	0	0	0	0	17	17	16	0	0	0	6	9	0	44	0	57	6	9	25	38	16	0	0	0	1	0	0	0	0	0	0	0	0	0	0
Otu00675	277	20	11	0	0	0	19	0	0	0	0	0	0	0	0	0	0	0	4	0	0	18	0	21	0	0	0	0	0	0	12	0	0	0	0	0	47	0	0	0	0	0	0	0	0	0	0	0	0
Otu00676	276	0	0	0	0	0	0	0	0	0	35	0	0	7	0	19	0	0	9	0	5	0	0	0	3	3	16	9	0	4	1	4	5	3	9	0	0	0	0	0	70	0	6	0	2	0	0	0	0
Otu00677	274	0	0	0	0	0	11	0	0	0	0	0	0	6	21	0	18	0	18	0	0	0	0	1	0	28	8	38	0	19	4	7	0	94	0	0	0	0	0	0	0	0	0	0	0	0	0	0	0
Otu00678	274	0	11	0	93	0	4	5	0	9	7	5	0	0	0	0	0	0	2	0	0	0	29	14	6	0	11	0	4	0	0	0	0	0	0	0	6	1	0	0	0	16	0	0	5	3	0	0	2
Otu00679	274	0	0	0	8	0	90	0	0	0	0	0	0	0	0	0	0	0	0	47	1	0	0	0	0	0	0	0	0	0	0	0	0	0	0	0	9	0	0	0	0	0	0	0	0	0	0	0	0
Otu00680	274	0	0	0	0	0	0	0	0	0	0	0	0	40	103	0	40	0	0	0	4	33	2	29	0	1	6	12	0	0	0	0	4	0	0	0	0	0	0	0	0	0	0	0	0	0	0	0	0
Otu00681	273	0	0	0	21	0	0	0	0	0	0	0	0	18	0	0	0	0	35	9	0	44	0	0	0	0	5	0	22	5	0	15	19	0	15	0	0	0	0	0	12	0	0	0	0	0	0	0	0
Otu00682	272	0	0	0	2	0	0	1	0	0	0	6	0	33	19	3	14	7	0	0	11	0	0	0	0	5	17	2	0	56	0	19	26	4	11	0	0	0	0	0	0	0	1	0	0	0	0	0	0
Otu00683	272	0	0	0	0	0	0	0	0	0	0	0	0	24	8	34	0	0	28	12	0	0	0	0	17	17	18	5	16	9	10	0	0	11	4	0	0	0	0	0	0	0	0	0	0	0	0	0	0
Otu00684	272	0	0	0	0	0	0	0	0	0	0	0	0	14	13	30	45	0	0	12	9	0	0	0	17	12	6	2	0	8	12	7	9	6	14	0	0	0	0	0	0	0	3	0	8	0	0	0	0
Otu00685	272	0	0	0	0	0	0	0	0	0	0	0	0	0	0	11	0	0	0	0	19	0	0	25	16	0	12	138	0	2	6	3	0	2	9	0	0	0	0	0	0	0	0	0	0	0	0	0	0
Otu00686	271	0	0	0	0	0	0	0	0	0	0	0	0	10	17	0	0	0	11	4	36	0	0	12	14	27	36	12	0	12	29	4	27	16	4	0	0	0	0	0	0	0	0	0	0	0	0	0	0
Otu00687	271	8	43	21	3	0	8	4	19	4	0	3	0	0	1	5	0	0	3	0	1	19	0	0	0	1	0	0	0	0	2	0	1	2	1	17	3	0	0	0	0	6	1	0	2	0	14	6	0
Otu00688	270	0	4	0	0	50	0	0	5	0	0	0	0	7	0	0	0	0	0	0	0	0	0	0	0	0	0	0	0	0	0	0	0	0	0	0	0	0	0	5	0	0	0	0	0	17	0	0	0
Otu00689	270	0	0	0	0	0	12	0	0	0	19	0	0	0	0	0	0	0	6	0	10	13	0	0	1	28	18	60	0	1	17	19	4	29	29	0	0	0	3	0	0	0	0	0	0	0	0	0	0
Otu00690	270	0	0	25	3	51	10	0	0	0	0	0	0	0	0	0	0	8	0	0	0	0	0	0	0	5	1	0	0	0	7	0	3	2	6	9	48	0	0	0	0	0	0	0	0	0	0	0	0
Otu00691	270	0	0	0	0	0	0	0	0	0	0	0	5	11	4	0	17	0	0	0	7	0	0	0	4	11	23	15	4	14	3	6	15	77	22	0	10	0	0	0	0	0	2	0	0	0	0	0	0
Otu00692	269	0	0	1	0	0	0	2	0	0	1	0	0	0	0	0	0	0	0	0	0	0	0	0	0	0	0	0	0	0	0	0	0	0	0	0	0	5	10	0	11	7	2	8	13	17	3	8	0
Otu00693	268	0	0	0	0	0	0	0	0	0	0	0	0	11	8	109	24	0	5	0	18	13	2	0	13	4	0	10	21	1	0	3	5	0	4	0	0	0	0	0	0	0	0	0	0	0	0	0	0
Otu00694	268	0	10	7	7	0	0	0	11	11	22	4	0	16	0	0	2	31	0	1	0	8	5	0	0	1	0	3	0	0	4	1	0	0	1	0	0	7	0	13	7	0	1	6	0	0	0	0	3
Otu00695	268	0	16	22	0	0	8	0	0	75	0	13	0	4	0	0	0	0	8	0	0	0	3	0	0	0	1	0	0	0	0	0	0	0	0	0	10	9	0	0	0	0	0	4	3	0	0	9	15
Otu00696	267	0	0	0	0	0	13	0	0	0	0	0	0	12	10	0	31	0	28	0	9	0	18	0	0	13	0	0	7	34	25	18	19	5	17	0	0	0	0	0	0	0	0	0	0	0	0	0	0
Otu00697	267	0	0	0	0	0	0	0	0	0	0	0	0	15	0	0	0	0	0	0	0	0	0	0	0	0	0	13	0	0	195	0	20	17	0	0	0	0	0	0	0	0	0	0	0	0	0	0	0
Otu00698	267	0	0	0	10	0	7	48	44	0	10	11	18	0	0	0	0	0	0	0	3	0	0	0	0	2	0	11	24	4	1	0	0	1	6	0	0	10	0	0	0	2	6	0	0	0	6	0	0
Otu00699	266	0	0	0	0	0	0	0	0	0	0	11	0	18	0	23	0	12	0	2	0	0	0	0	0	0	0	0	0	0	0	0	0	0	0	0	17	8	0	0	0	0	0	0	8	0	0	0	13
Otu00700	266	0	8	0	2	17	67	14	0	0	112	0	0	0	0	0	0	0	0	0	4	23	0	0	8	5	6	0	0	0	0	0	0	0	0	0	0	0	0	0	0	0	0	0	0	0	0	0	0
Otu00701	266	0	0	0	15	0	0	0	0	0	0	5	52	0	0	0	0	0	0	0	0	0	0	0	2	0	0	0	0	0	0	1	2	2	0	0	0	0	8	0	0	0	4	0	0	4	0	0	0
Otu00702	266	36	3	25	0	0	0	7	0	0	0	5	0	0	4	30	0	0	0	0	0	9	0	0	0	0	0	3	3	0	0	0	0	0	0	6	0	0	0	0	0	25	0	0	0	11	0	10	0
Otu00703	265	0	0	0	10	0	0	0	0	0	0	0	0	46	26	12	17	3	13	19	3	0	0	1	15	13	0	5	0	3	12	11	21	5	10	0	0	0	0	0	0	0	1	0	0	0	1	0	0
Otu00704	265	0	38	0	0	0	16	0	0	0	0	0	0	2	0	0	0	0	0	0	8	0	0	0	8	21	1	6	13	23	0	7	12	7	1	0	0	0	19	0	0	0	12	0	0	0	0	0	0
Otu00705	265	0	7	0	16	0	11	0	31	0	0	0	0	8	0	0	0	0	12	0	4	0	16	1	8	12	2	20	0	7	0	0	13	28	21	0	0	0	0	0	0	0	0	0	0	0	0	0	0
Otu00706	264	35	0	0	0	0	0	0	0	0	3	0	0	0	0	0	0	7	3	0	0	10	0	1	0	0	0	0	0	0	1	0	0	0	2	0	0	0	0	0	23	0	0	0	0	0	0	0	0
Otu00707	262	0	24	0	0	0	0	0	0	0	0	0	0	0	28	43	0	0	0	37	20	0	6	9	18	4	0	7	0	0	8	8	9	0	14	0	0	0	0	0	0	0	2	0	0	0	0	0	0
Otu00708	262	0	0	0	0	0	24	0	6	12	0	0	0	0	0	0	0	0	0	4	0	0	5	0	0	0	4	0	0	0	0	0	0	0	0	0	0	0	0	10	0	0	0	0	4	0	0	0	59
Otu00709	262	0	0	0	0	0	0	0	0	0	0	0	0	0	35	0	0	0	9	0	25	0	9	0	18	13	5	9	8	12	0	7	1	0	11	0	0	0	0	0	0	0	8	0	0	0	0	0	2
Otu00710	261	0	0	0	0	140	0	0	0	0	0	4	0	4	0	0	0	0	0	0	2	0	0	39	0	4	0	0	12	6	0	3	2	1	12	0	0	0	0	0	0	0	0	0	0	0	0	0	0
Otu00711	261	0	0	0	0	0	0	0	0	0	0	0	0	0	0	0	0	0	0	0	0	0	0	0	0	0	0	0	0	0	0	0	0	0	0	0	0	0	0	0	0	0	0	0	0	2	13	6	9
Otu00712	260	0	0	0	0	0	0	0	0	0	0	0	0	15	59	9	0	0	0	0	2	0	0	0	0	10	8	13	32	0	15	1	24	18	31	0	0	0	0	0	0	0	11	0	0	0	0	0	0
Otu00713	260	0	0	0	3	0	0	0	0	0	0	0	0	0	0	0	0	0	4	0	0	0	0	0	0	0	0	0	0	0	0	0	0	0	0	0	15	0	0	0	0	0	0	0	0	0	0	0	18
Otu00714	259	0	0	0	0	0	0	0	0	0	0	0	0	0	4	0	0	0	0	0	1	0	0	0	3	37	110	33	0	0	0	3	1	54	13	0	0	0	0	0	0	0	0	0	0	0	0	0	0
Otu00715	259	0	0	0	0	0	0	0	0	0	0	0	0	0	0	0	0	0	0	0	8	0	0	0	0	49	44	44	0	6	13	1	6	48	21	0	0	0	0	0	0	0	0	0	0	0	0	0	0
Otu00716	258	0	0	0	0	0	6	0	0	0	0	0	0	0	0	0	0	0	0	0	17	0	7	1	0	8	7	31	0	14	1	10	13	61	68	0	0	0	0	0	0	0	0	0	0	0	0	0	0
Otu00717	257	0	0	0	0	0	0	0	0	0	0	0	0	0	0	0	0	0	0	0	122	0	0	49	13	1	43	2	0	16	0	0	0	7	4	0	0	0	0	0	0	0	0	0	0	0	0	0	0
Otu00718	255	0	0	0	0	0	30	0	26	0	0	0	0	2	0	30	0	0	13	0	1	0	0	0	0	8	15	20	0	41	0	4	3	13	13	0	1	0	2	0	0	0	9	0	0	0	0	0	0
Otu00719	254	0	0	0	0	0	0	0	0	0	0	0	0	0	0	0	0	0	0	0	0	0	0	0	0	115	76	0	0	0	3	5	0	55	0	0	0	0	0	0	0	0	0	0	0	0	0	0	0
Otu00720	254	0	0	0	0	0	0	0	0	0	0	0	166	0	0	0	0	0	0	13	10	0	0	0	23	0	0	0	0	0	4	8	0	4	26	0	0	0	0	0	0	0	0	0	0	0	0	0	0
Otu00721	253	0	0	0	0	0	0	0	0	0	0	0	0	0	0	0	0	0	0	16	1	0	0	0	0	21	111	14	0	6	38	8	0	31	7	0	0	0	0	0	0	0	0	0	0	0	0	0	0
Otu00722	253	94	0	47	20	0	14	0	20	0	0	0	0	1	0	0	0	0	0	0	0	0	0	0	0	0	7	0	0	0	0	0	0	0	1	0	0	0	0	0	0	0	0	0	0	0	0	0	0
Otu00723	253	0	0	0	0	0	0	0	0	89	0	19	0	0	0	26	0	0	5	0	3	0	9	3	0	0	0	3	0	1	0	1	1	7	2	0	0	0	2	0	0	0	0	0	0	8	0	16	0
Otu00724	252	0	0	0	5	0	0	0	0	0	0	0	14	0	0	21	0	0	0	0	3	24	0	0	9	5	9	3	0	1	3	0	3	0	0	0	0	0	0	3	0	0	75	0	6	0	0	1	0
Otu00725	252	0	0	0	7	0	0	0	0	0	0	0	0	10	30	39	0	0	35	0	3	0	1	0	0	2	0	0	0	14	27	12	11	9	9	0	0	0	0	8	0	0	0	0	0	0	0	0	0
Otu00726	250	0	0	0	3	0	5	0	0	0	0	0	0	14	25	27	4	0	0	0	20	0	0	7	0	0	5	24	0	40	5	7	10	16	11	0	0	0	0	0	0	0	1	0	0	0	0	9	0
Otu00727	250	0	0	0	0	0	2	0	0	0	0	0	0	11	22	52	0	0	9	21	15	0	5	0	2	1	4	13	4	15	0	5	15	8	0	0	0	1	0	0	0	0	0	0	0	0	0	0	0
Otu00728	249	1	0	1	1	0	3	1	0	2	1	1	0	0	0	0	0	0	0	0	0	0	0	0	0	0	0	0	0	0	0	0	0	0	1	0	0	10	4	2	2	9	3	4	11	4	3	8	0
Otu00729	249	1	0	0	0	0	0	0	30	0	14	0	0	0	0	0	0	8	0	0	0	0	0	0	0	0	1	0	0	0	0	0	0	0	4	0	0	0	0	0	0	0	0	0	0	0	0	8	10
Otu00730	248	0	0	0	0	0	0	0	0	0	0	0	0	0	0	0	0	0	0	0	0	0	0	0	0	5	5	0	0	0	192	0	2	30	0	0	0	0	0	0	0	0	0	0	0	0	0	0	0
Otu00731	248	0	2	0	3	0	0	0	4	2	0	0	8	0	19	0	0	0	0	2	16	0	0	0	2	4	0	5	0	0	4	11	10	10	8	0	26	0	0	0	12	0	74	0	0	0	0	0	0
Otu00732	247	0	0	0	0	0	0	0	0	0	0	0	0	12	18	50	35	0	17	0	4	0	5	1	23	2	22	5	8	9	0	8	4	1	12	0	0	0	0	0	0	0	0	0	0	0	0	0	0
Otu00733	247	0	0	0	12	0	0	0	0	0	0	0	0	10	3	53	35	0	29	14	18	0	1	22	8	1	2	0	4	7	0	3	2	0	0	0	7	0	0	1	0	0	0	0	0	0	0	0	0
Otu00734	246	0	0	0	0	0	0	0	0	0	0	20	0	0	0	0	3	23	0	0	0	0	0	0	0	9	2	0	0	2	0	0	0	0	0	0	0	0	0	0	0	0	0	0	10	0	0	0	0
Otu00735	246	0	0	0	0	0	0	0	246	0	0	0	0	0	0	0	0	0	0	0	0	0	0	0	0	0	0	0	0	0	0	0	0	0	0	0	0	0	0	0	0	0	0	0	0	0	0	0	0
Otu00736	246	0	0	0	0	0	0	0	0	0	0	0	0	0	0	0	0	0	0	0	0	0	0	1	0	0	0	0	0	0	0	0	0	0	8	0	0	0	0	0	0	0	0	0	0	0	0	0	0
Otu00737	246	0	22	0	0	0	0	0	0	0	0	0	0	9	9	0	0	0	5	3	16	0	36	21	0	3	6	7	0	32	0	6	14	2	16	0	0	0	0	0	0	0	0	0	0	0	0	0	0
Otu00738	245	0	0	0	0	0	0	0	0	0	0	0	0	0	0	0	0	0	0	0	0	0	0	0	0	0	0	0	0	0	0	0	0	0	0	0	0	0	0	0	0	0	0	0	0	0	0	0	0
Otu00739	244	0	23	0	0	0	5	0	0	0	0	0	20	0	0	0	0	0	4	0	5	6	0	0	0	0	0	9	7	3	3	6	0	1	1	0	14	0	42	0	0	0	0	0	0	0	0	0	0
Otu00740	243	0	0	0	0	0	0	0	0	0	0	0	0	11	5	0	0	0	28	11	11	1	0	61	12	15	4	20	0	25	10	14	7	8	0	0	0	0	0	0	0	0	0	0	0	0	0	0	0
Otu00741	241	0	0	0	0	0	0	0	0	0	0	0	0	0	1	15	0	0	1	0	3	19	0	1	0	1	0	0	0	37	0	0	42	1	115	0	0	5	0	0	0	0	0	0	0	0	0	0	0
Otu00742	241	0	4	0	1	9	8	1	1	0	1	0	0	7	8	1	2	0	3	4	21	1	1	15	7	8	6	12	3	11	3	9	14	13	7	0	0	1	11	0	0	0	9	0	2	0	0	0	0
Otu00743	240	33	0	11	0	0	11	0	0	46	1	41	0	0	0	0	0	0	0	0	0	6	0	0	0	0	3	0	0	0	0	0	0	0	3	21	0	0	0	0	1	0	0	0	0	0	0	0	0
Otu00744	239	0	0	0	3	0	0	0	0	0	0	0	0	16	0	0	1	0	0	8	0	0	0	0	15	6	9	6	18	4	38	4	11	0	48	0	0	0	2	0	0	0	4	0	9	10	0	2	0
Otu00746	238	0	0	32	0	0	0	0	0	0	0	0	0	0	0	0	0	0	9	0	7	36	0	0	0	20	5	0	34	36	0	2	17	3	37	0	0	0	0	0	0	0	0	0	0	0	0	0	0
Otu00747	238	0	0	0	0	0	0	0	0	0	0	0	0	0	32	0	0	0	0	3	9	0	0	0	8	9	4	25	0	0	6	1	2	25	0	0	0	0	0	0	0	0	1	0	0	0	0	0	0
Otu00748	238	0	0	0	0	18	47	0	0	0	0	0	0	0	14	15	0	0	0	0	10	42	0	0	22	0	3	1	2	1	0	3	5	1	3	0	10	0	0	0	4	0	6	0	0	0	0	0	0
Otu00749	238	0	0	0	27	0	3	0	0	0	0	0	0	0	0	27	0	0	0	0	0	0	6	0	4	0	0	0	12	0	0	1	0	0	0	0	0	0	19	0	0	0	0	0	0	5	0	0	9
Otu00750	237	0	0	0	0	19	0	0	0	0	0	0	0	28	0	16	29	0	3	0	3	0	0	0	0	5	1	7	2	7	13	24	15	9	7	0	0	0	11	0	0	0	0	5	0	0	0	0	0
Otu00751	236	0	6	0	0	20	0	5	0	0	2	5	0	0	0	15	0	0	0	0	15	0	0	0	8	0	7	10	0	0	0	0	4	0	1	0	0	0	0	0	0	0	0	0	0	6	0	0	0
Otu00752	236	19	34	21	0	15	2	0	4	37	0	0	0	0	1	0	0	0	0	2	0	6	0	0	7	0	0	0	0	0	0	0	0	0	1	0	0	21	0	0	22	0	0	0	3	0	0	0	0
Otu00753	236	0	0	0	0	24	0	0	0	0	0	0	0	3	0	7	0	0	0	0	0	0	0	0	10	0	0	14	0	12	5	6	5	0	7	9	0	5	0	0	2	0	5	0	0	0	0	0	0
Otu00754	234	0	0	0	0	0	36	0	134	0	0	0	0	0	5	0	0	0	8	0	1	19	0	0	2	0	0	2	3	0	0	2	3	0	9	0	0	0	7	0	0	0	0	0	0	0	0	0	0
Otu00755	234	0	0	0	6	0	0	7	0	30	0	30	29	11	0	0	18	0	4	14	0	0	1	1	17	2	0	3	0	0	0	0	0	0	0	0	0	0	0	0	0	0	0	0	0	0	0	0	0
Otu00756	234	0	0	0	0	0	0	0	0	0	0	0	0	6	4	0	0	0	1	41	7	0	0	0	4	2	0	0	2	1	20	4	8	1	9	0	0	0	0	0	0	0	6	0	0	0	0	0	0
Otu00757	234	0	0	0	10	0	4	25	0	0	0	0	0	2	30	4	0	20	0	16	3	0	0	0	3	0	0	3	0	0	6	8	6	0	0	0	0	20	0	0	0	17	0	0	0	0	0	0	0
Otu00758	234	0	0	0	1	0	0	0	0	0	39	24	0	0	0	0	0	6	0	0	0	0	3	0	0	0	0	0	0	0	0	0	0	0	0	0	0	0	0	66	0	0	0	0	0	0	0	0	81
Otu00759	233	0	0	0	0	0	0	0	0	0	0	0	0	7	22	0	0	0	0	0	7	0	0	0	0	3	0	0	13	0	3	2	1	2	0	0	0	0	0	0	40	0	7	0	0	0	9	0	0
Otu00760	233	0	0	0	5	0	14	0	12	0	0	0	0	0	3	32	0	0	0	0	16	0	1	0	10	20	6	9	0	36	0	16	9	2	11	0	0	0	3	0	0	0	0	0	0	0	0	0	0
Otu00761	233	0	0	0	0	0	3	0	0	0	29	0	0	4	7	22	17	0	0	0	12	0	4	2	11	15	2	3	8	6	4	15	16	12	11	7	0	0	0	0	0	0	0	0	0	0	0	0	0
Otu00762	232	0	0	0	0	0	0	0	0	0	0	0	0	0	0	0	0	0	0	0	0	0	1	0	37	49	48	8	0	0	37	13	0	39	0	0	0	0	0	0	0	0	0	0	0	0	0	0	0
Otu00763	231	0	0	0	0	0	0	0	0	0	0	0	0	0	0	0	0	0	0	0	1	0	0	0	0	19	0	0	0	0	5	0	0	22	0	162	0	0	0	0	0	0	0	0	0	0	0	0	0
Otu00764	231	0	0	0	0	0	0	0	0	0	0	0	0	4	5	0	0	0	14	0	20	20	7	0	10	10	8	1	0	4	13	62	21	13	8	9	0	0	0	0	0	0	0	0	0	0	0	0	0
Otu00765	230	0	0	0	0	0	4	0	0	0	0	0	0	0	0	0	0	0	0	0	0	0	0	0	0	0	0	0	0	0	0	0	0	0	0	0	13	8	0	0	1	2	1	26	0	3	33	2	0
Otu00766	230	0	0	0	23	0	0	0	0	11	50	1	0	4	0	0	0	7	0	0	0	0	1	40	0	0	12	0	0	0	1	0	0	0	0	0	7	8	3	53	0	0	0	0	0	0	0	0	0
Otu00767	229	0	0	0	0	0	0	0	6	0	0	0	0	0	0	0	0	0	0	0	0	0	0	0	0	0	0	0	0	0	0	0	0	0	0	0	0	15	0	0	0	0	0	0	0	0	0	0	0
Otu00768	229	0	0	0	0	0	0	0	0	0	0	0	0	0	0	0	0	0	0	0	0	0	0	0	0	12	22	0	0	5	51	0	11	0	4	0	0	0	0	0	0	0	0	0	0	0	0	0	0
Otu00769	228	0	0	0	0	0	0	0	0	0	0	0	0	2	0	8	22	0	0	0	23	0	3	0	0	29	0	4	19	18	12	36	31	6	0	0	0	0	0	0	0	0	0	0	0	0	0	15	0
Otu00770	228	0	0	0	2	0	11	0	0	0	21	0	0	0	0	0	0	0	0	0	15	0	0	0	0	0	0	64	0	26	0	16	19	9	15	0	0	0	0	0	0	0	0	0	0	0	0	0	0
Otu00771	227	0	0	0	0	0	0	0	0	0	0	0	7	0	2	0	44	0	0	0	4	0	0	0	0	3	3	0	14	0	3	3	5	6	6	0	0	0	0	0	0	0	4	0	0	0	0	0	0
Otu00772	226	0	21	0	0	0	0	0	0	0	0	0	0	0	0	0	0	0	0	0	0	0	0	0	1	0	0	0	0	0	8	0	0	0	3	0	35	0	13	0	0	6	0	0	0	0	11	10	0
Otu00773	226	0	0	0	0	0	12	0	0	0	0	0	0	0	0	0	0	0	46	4	12	0	0	0	0	6	17	60	3	18	0	2	7	37	2	0	0	0	0	0	0	0	0	0	0	0	0	0	0
Otu00774	225	0	0	0	0	0	0	0	0	0	0	0	0	0	0	0	0	0	0	0	0	0	222	0	3	0	0	0	0	0	0	0	0	0	0	0	0	0	0	0	0	0	0	0	0	0	0	0	0
Otu00775	225	0	0	0	98	0	0	0	0	0	0	0	0	0	0	0	0	0	0	0	16	0	0	0	0	0	0	4	0	0	0	0	0	0	0	0	107	0	0	0	0	0	0	0	0	0	0	0	0
Otu00776	225	109	27	0	0	0	0	0	0	21	0	0	0	0	22	0	2	0	0	0	0	0	6	16	0	2	0	0	0	0	0	1	0	0	0	0	0	0	0	0	0	0	0	0	0	0	0	0	0
Otu00777	224	8	0	0	0	0	0	3	6	0	0	1	0	0	12	3	4	0	3	13	0	47	3	0	2	3	0	5	13	0	0	2	0	0	0	0	0	12	0	0	3	0	0	0	0	16	0	0	0
Otu00778	224	0	6	0	0	2	0	0	3	0	0	28	0	0	0	0	0	0	12	0	8	0	6	0	8	13	0	7	0	0	0	3	7	5	0	0	36	0	4	0	0	0	0	0	0	0	0	0	0
Otu00779	224	0	0	0	1	0	13	0	0	0	0	0	0	12	0	0	0	0	0	0	0	0	6	0	12	1	0	9	0	0	10	1	0	3	5	0	0	0	8	0	0	0	6	0	0	0	0	0	8
Otu00780	223	0	0	0	0	0	0	0	0	0	0	0	0	42	0	17	0	0	0	10	8	0	2	0	0	15	0	30	12	17	19	17	0	5	7	0	0	0	0	0	0	0	0	0	0	0	0	0	0
Otu00781	223	0	0	0	1	0	0	2	1	2	2	2	1	0	1	0	0	1	0	2	0	1	3	0	0	1	0	0	1	1	3	1	1	0	0	2	5	2	1	2	0	0	0	4	0	3	3	0	2
Otu00782	222	0	0	0	2	0	0	0	0	0	0	0	0	0	0	0	0	43	0	0	1	0	0	0	0	0	0	0	0	0	0	0	0	0	0	0	12	0	0	0	0	8	0	3	0	0	0	0	0
Otu00783	220	0	0	0	23	0	0	0	0	0	1	16	35	14	10	0	0	0	19	0	4	0	0	0	9	19	0	18	0	3	0	10	8	5	8	0	0	0	0	0	0	0	0	0	0	0	0	0	0
Otu00784	220	0	28	0	10	0	0	0	0	32	5	49	5	0	0	0	0	17	0	0	0	0	9	0	0	0	0	0	0	1	0	0	0	0	0	0	0	0	0	0	0	0	0	0	0	0	0	0	13
Otu00785	220	12	8	0	0	0	0	0	0	0	0	0	0	0	0	0	0	0	12	3	3	0	0	0	0	1	0	6	0	0	0	0	2	0	0	14	0	0	0	0	0	0	0	0	5	1	10	1	0
Otu00786	219	0	0	0	0	147	72	0	0	0	0	0	0	0	0	0	0	0	0	0	0	0	0	0	0	0	0	0	0	0	0	0	0	0	0	0	0	0	0	0	0	0	0	0	0	0	0	0	0
Otu00787	219	0	0	0	0	0	0	0	0	0	0	0	0	0	0	0	0	0	0	0	0	0	0	0	0	22	40	0	0	0	64	5	0	53	0	0	0	3	0	17	0	0	0	0	0	0	0	0	0
Otu00788	219	0	0	0	0	0	2	0	0	0	0	0	0	22	0	22	4	0	0	0	13	0	0	0	0	11	2	19	2	3	0	8	20	4	10	0	0	0	11	0	0	0	44	8	0	0	0	0	0
Otu00789	218	0	0	0	0	35	0	0	0	0	0	0	0	0	8	2	0	0	10	1	3	0	0	0	0	16	0	12	4	34	1	3	8	6	7	0	0	0	3	0	0	0	0	0	0	0	0	0	6
Otu00790	218	0	0	0	14	0	123	0	0	0	0	0	0	3	0	0	0	0	18	0	0	0	0	0	13	2	0	3	0	5	0	1	9	0	4	0	0	0	0	0	0	0	0	0	0	0	0	0	0
Otu00791	218	0	0	0	0	0	0	0	20	0	0	0	0	0	0	0	0	0	0	0	3	0	3	22	0	1	1	8	0	1	0	14	10	0	7	0	0	0	17	0	0	0	1	0	0	0	9	0	0
Otu00792	217	0	0	0	0	0	0	0	0	0	0	0	0	13	0	31	18	0	0	19	1	0	0	1	22	3	1	1	7	12	0	7	7	4	0	0	0	0	0	0	0	0	2	0	0	0	7	0	0
Otu00793	217	3	0	0	19	0	0	0	0	0	18	0	0	1	0	0	0	4	0	0	0	0	6	0	11	0	0	0	0	0	0	0	0	0	0	5	0	0	0	0	0	0	0	5	0	0	0	0	25
Otu00794	216	0	0	0	0	0	0	0	0	0	0	0	0	0	3	1	16	0	25	0	15	0	0	0	19	14	7	25	3	14	16	16	15	5	19	0	0	0	0	0	0	0	2	0	0	0	0	0	0
Otu00795	216	0	5	0	0	4	4	35	0	40	8	36	0	0	0	0	0	0	12	0	0	0	0	0	0	0	0	0	0	0	4	0	0	0	10	7	2	0	1	0	0	0	0	0	0	0	0	0	0
Otu00796	216	0	0	0	0	0	0	0	0	0	0	0	0	0	15	0	19	0	0	0	31	0	0	1	21	3	0	7	83	5	9	15	7	0	0	0	0	0	0	0	0	0	0	0	0	0	0	0	0
Otu00797	215	0	16	0	14	0	0	0	0	0	42	0	0	5	0	28	0	0	0	0	0	0	1	0	0	0	0	0	12	0	0	0	0	0	0	0	0	0	0	0	0	0	0	0	0	5	0	0	0
Otu00798	215	0	0	0	0	0	0	0	0	0	0	0	0	11	0	0	0	0	6	0	21	0	0	0	16	5	9	0	0	35	0	13	7	11	6	0	0	0	0	0	0	0	0	0	0	0	0	0	0
Otu00799	215	0	0	0	0	0	0	0	0	0	2	7	0	0	0	0	0	0	10	0	10	17	18	0	1	1	0	5	8	0	19	38	23	19	34	0	0	0	0	0	3	0	0	0	0	0	0	0	0
Otu00800	214	0	0	0	0	0	0	0	0	0	0	0	0	0	0	0	0	0	0	0	0	0	0	2	0	0	0	0	0	0	0	0	0	0	0	0	0	0	0	0	0	0	0	0	0	0	0	0	0
Otu00801	214	0	0	0	4	0	3	0	0	0	12	0	20	2	0	0	0	0	0	0	0	0	0	0	0	0	42	0	0	0	0	0	0	0	0	7	0	0	0	0	0	16	0	0	0	0	0	0	6
Otu00802	214	0	0	0	0	0	0	0	0	0	0	0	0	0	0	0	0	8	0	0	0	0	16	0	22	2	0	6	5	0	12	0	0	1	4	1	0	1	7	0	0	0	0	0	5	0	19	0	0
Otu00803	214	0	0	0	0	0	0	0	0	0	0	0	0	0	0	0	0	0	0	0	0	0	0	0	0	0	0	0	0	187	0	15	0	0	12	0	0	0	0	0	0	0	0	0	0	0	0	0	0
Otu00804	214	0	0	0	0	0	0	0	0	0	0	0	0	8	2	11	0	0	1	6	116	0	0	4	1	16	0	9	9	2	2	11	0	5	11	0	0	0	0	0	0	0	0	0	0	0	0	0	0
Otu00805	214	0	0	0	0	0	0	0	0	0	0	0	0	0	0	0	0	0	0	0	0	60	0	0	0	0	0	0	0	0	0	1	0	0	0	0	0	0	0	0	0	0	0	0	0	0	0	0	0
Otu00806	213	0	0	0	0	82	9	0	0	0	0	0	0	11	0	0	14	0	0	0	18	0	0	0	28	12	0	4	22	0	0	0	1	8	0	0	0	0	0	0	0	0	0	0	0	0	0	0	0
Otu00807	213	0	0	0	0	0	0	0	0	0	0	0	0	0	12	0	12	0	4	0	4	0	0	0	13	0	5	5	0	0	0	3	0	0	0	0	0	0	0	39	0	0	0	0	0	0	0	0	0
Otu00808	213	0	0	0	8	0	0	0	0	0	0	0	0	0	0	0	0	0	9	0	3	0	0	0	23	11	43	0	0	0	27	3	2	80	4	0	0	0	0	0	0	0	0	0	0	0	0	0	0
Otu00809	213	105	4	17	1	0	12	0	0	0	0	12	0	0	0	0	0	0	0	0	0	0	0	0	0	8	0	0	0	0	0	0	1	0	2	0	19	0	0	0	11	0	0	0	2	0	0	0	0
Otu00810	212	0	0	0	0	0	0	0	0	0	0	43	0	14	0	13	0	0	0	0	6	0	11	0	2	2	0	0	0	12	11	22	22	7	19	0	0	10	0	0	0	0	0	0	0	6	0	0	0
Otu00811	211	0	0	1	0	0	68	0	1	0	0	0	0	0	16	0	3	0	0	0	3	0	0	0	10	0	0	0	0	18	0	0	2	10	55	0	0	0	1	0	0	0	0	0	0	0	0	0	0
Otu00812	211	0	0	0	3	0	0	0	0	0	0	0	0	46	0	0	0	0	0	15	0	0	0	9	4	7	0	9	0	7	26	0	33	26	0	0	0	0	0	0	0	9	0	0	3	0	0	0	0
Otu00813	211	0	0	0	1	0	0	0	0	0	0	0	0	2	2	34	0	0	13	5	0	35	0	0	3	0	0	5	55	0	12	5	0	2	5	0	0	0	0	0	0	0	0	0	6	0	0	0	0
Otu00814	210	0	0	0	0	0	0	0	0	0	0	0	0	0	0	0	0	0	0	0	0	0	0	2	3	0	0	0	0	0	0	0	0	0	0	0	0	0	0	0	0	0	0	0	11	0	0	0	10
Otu00815	210	0	0	0	0	0	0	0	0	0	0	0	0	6	3	0	0	0	17	0	82	16	11	1	9	9	2	20	0	0	0	0	12	11	11	0	0	0	0	0	0	0	0	0	0	0	0	0	0
Otu00816	210	0	0	0	0	0	0	0	0	0	0	0	0	0	14	0	0	32	61	0	11	0	0	12	0	7	0	0	0	38	0	5	17	1	12	0	0	0	0	0	0	0	0	0	0	0	0	0	0
Otu00817	209	0	0	0	0	0	0	0	0	0	0	0	0	26	19	7	0	0	0	0	12	0	0	18	3	19	2	2	10	1	1	42	16	8	15	0	0	0	0	0	0	0	0	0	0	0	0	0	0
Otu00818	209	0	0	0	0	0	0	0	0	0	0	0	0	0	0	0	0	0	0	0	0	0	0	0	0	0	3	0	0	0	0	0	0	0	0	0	0	0	0	0	58	0	0	0	7	7	0	0	0
Otu00819	208	0	0	0	0	0	0	0	0	0	0	0	0	0	0	0	0	71	0	0	0	0	0	0	0	0	0	0	0	0	0	1	0	0	0	0	0	0	0	0	1	3	0	1	0	0	0	0	0
Otu00820	207	0	0	0	0	0	0	0	0	0	0	0	0	5	6	0	0	0	3	14	8	0	19	41	0	0	7	6	23	4	9	24	1	16	21	0	0	0	0	0	0	0	0	0	0	0	0	0	0
Otu00821	207	0	0	0	9	0	0	0	0	0	0	0	0	15	0	0	0	0	38	9	0	0	1	0	0	6	1	4	0	44	0	6	7	21	12	0	0	0	0	0	0	0	8	0	0	0	0	0	0
Otu00822	207	0	0	0	6	0	0	7	0	0	7	15	0	0	18	0	0	0	14	8	2	9	2	0	11	0	4	4	8	0	0	0	4	3	0	0	8	0	0	0	0	0	0	0	0	6	0	2	0
Otu00823	207	0	0	0	0	0	0	0	22	0	0	0	0	0	18	0	24	0	12	0	16	1	0	0	0	1	0	30	0	4	0	3	10	18	37	0	0	0	10	0	0	0	1	0	0	0	0	0	0
Otu00824	207	117	0	0	0	0	0	0	0	0	23	0	0	0	0	0	0	0	0	0	0	20	0	0	0	0	7	0	0	0	0	4	0	0	8	0	0	0	0	0	0	0	0	0	11	0	0	0	0
Otu00825	206	0	0	0	0	0	31	0	30	0	15	0	0	0	12	0	8	0	0	0	4	0	2	1	0	0	0	5	0	1	0	8	1	2	0	0	0	0	0	0	0	0	10	0	0	7	0	0	2
Otu00826	205	0	0	0	7	0	0	0	29	0	21	0	0	0	0	0	0	0	15	0	0	0	0	0	0	0	0	0	0	1	0	0	2	0	0	0	0	0	0	0	0	0	0	0	0	0	0	0	0
Otu00827	205	16	11	6	4	0	11	11	0	6	4	1	1	0	0	0	0	0	1	0	0	0	3	4	4	1	0	0	0	0	2	0	0	0	0	2	3	14	0	1	0	1	1	0	0	0	1	2	0
Otu00828	205	0	0	0	0	0	0	0	0	0	0	0	0	0	0	0	0	0	0	0	0	0	0	0	1	112	79	2	0	5	0	5	0	1	0	0	0	0	0	0	0	0	0	0	0	0	0	0	0
Otu00829	205	0	0	0	0	0	0	0	0	0	0	0	0	4	0	8	43	1	71	0	2	0	7	0	4	0	0	0	9	23	12	6	7	5	3	0	0	0	0	0	0	0	0	0	0	0	0	0	0
Otu00830	204	0	0	0	0	0	0	0	0	0	0	0	0	7	0	3	0	0	7	0	6	0	0	0	13	10	4	22	2	15	22	29	20	17	13	0	0	0	0	0	0	0	0	0	0	0	0	0	0
Otu00831	203	0	0	0	0	0	0	0	0	0	0	0	42	0	0	3	0	0	0	0	0	0	0	0	0	0	0	0	0	3	6	0	0	0	0	7	0	0	0	0	0	0	0	0	0	0	0	0	0
Otu00832	202	0	1	1	4	0	0	0	0	0	0	0	0	8	0	0	16	0	13	0	0	11	0	0	0	0	5	0	0	2	0	7	7	5	49	0	20	0	0	0	0	0	5	0	10	0	0	0	0
Otu00833	202	0	0	0	0	0	0	0	0	0	0	0	0	26	0	69	85	0	0	0	3	0	9	0	0	0	0	0	10	0	0	0	0	0	0	0	0	0	0	0	0	0	0	0	0	0	0	0	0
Otu00834	202	0	0	0	0	0	0	0	0	0	0	0	0	0	0	0	0	0	0	0	0	0	0	0	0	0	0	0	0	0	0	0	0	0	0	0	0	0	0	0	0	0	0	0	0	0	0	0	0
Otu00835	202	0	0	0	12	0	0	15	17	0	0	0	0	0	0	0	16	0	0	0	0	29	0	0	0	0	3	1	9	0	1	1	9	0	1	0	0	0	0	0	0	0	2	0	3	0	0	10	0
Otu00836	201	0	3	0	0	0	11	5	3	18	3	17	0	0	0	3	0	0	3	5	0	0	0	0	0	0	0	1	0	0	1	1	1	0	1	13	22	0	0	0	0	0	0	0	0	1	0	0	0
Otu00837	201	0	0	0	0	0	0	0	0	0	0	0	0	0	0	0	0	4	0	0	0	0	0	0	0	0	1	0	0	0	0	0	0	0	0	0	0	0	0	7	0	0	0	0	0	7	0	0	0
Otu00838	200	0	0	0	0	0	0	3	0	0	0	0	11	0	0	0	0	0	3	17	22	0	0	0	4	6	12	17	0	10	9	1	16	10	0	0	0	0	0	0	0	0	22	0	0	0	0	0	0
Otu00839	200	5	10	0	4	0	0	0	0	0	0	0	0	0	0	0	24	73	0	0	0	0	6	42	0	0	3	0	7	0	0	0	0	1	0	0	0	0	0	0	0	0	0	0	7	0	0	0	0
Otu00840	200	0	0	0	0	0	0	0	0	15	0	0	0	17	0	22	3	0	0	0	0	0	4	0	0	1	0	0	0	0	0	1	0	0	4	0	0	0	0	0	0	4	0	0	0	0	0	0	0
Otu00841	200	0	0	0	7	0	0	0	0	0	0	1	0	34	17	0	0	0	0	0	1	27	0	0	0	5	1	23	21	3	0	8	9	3	0	8	0	0	0	0	0	0	0	0	0	0	0	0	0
Otu00842	200	0	5	0	0	0	86	0	0	0	0	0	0	0	0	0	0	0	0	1	0	0	0	0	0	0	0	0	0	1	0	0	0	0	0	0	0	0	0	0	0	0	0	0	0	4	0	0	0
Otu00843	200	0	12	0	0	0	11	1	1	0	0	0	3	2	6	0	0	0	8	1	6	0	0	0	1	6	3	5	1	5	3	5	11	15	2	0	0	0	0	0	0	0	7	0	0	0	0	0	0
Otu00844	199	84	0	0	0	0	0	0	0	13	1	12	0	0	0	0	0	0	0	0	0	0	0	0	1	0	0	0	0	0	0	0	0	0	0	0	0	0	2	0	8	0	0	0	0	0	0	0	15
Otu00845	199	0	0	0	0	0	0	0	0	0	0	0	0	0	0	0	0	0	0	3	0	0	0	0	0	17	57	0	0	17	42	2	0	61	0	0	0	0	0	0	0	0	0	0	0	0	0	0	0
Otu00846	199	0	0	0	0	0	0	0	0	0	0	0	0	0	0	0	0	0	14	0	24	10	0	33	6	25	10	12	0	14	0	15	10	2	23	0	0	0	0	0	0	0	0	0	0	0	0	0	0
Otu00847	199	0	0	0	0	0	0	0	0	0	0	0	0	0	0	0	0	0	0	0	2	0	1	0	0	0	0	0	0	0	18	3	3	0	0	0	0	0	0	0	0	0	0	0	0	0	0	0	0
Otu00848	198	7	3	0	0	0	15	0	0	0	16	1	0	0	0	0	0	6	0	0	1	0	0	0	0	0	0	0	0	0	4	0	3	0	0	9	0	0	0	0	0	0	0	0	0	0	0	0	0
Otu00849	197	0	0	0	3	0	0	0	0	0	0	0	0	6	6	0	0	0	0	0	0	0	0	0	8	18	8	11	15	0	11	8	4	6	10	0	0	0	0	0	0	0	1	0	0	0	0	10	0
Otu00850	197	0	0	0	0	0	0	0	0	0	0	0	0	7	0	0	0	0	0	8	0	0	0	0	0	0	0	0	0	0	0	0	0	0	2	28	0	19	0	7	0	0	0	14	0	0	11	21	0
Otu00851	197	0	0	0	0	0	0	0	0	0	0	0	0	0	0	0	0	0	0	0	0	0	0	32	0	0	2	0	0	0	0	0	0	0	0	3	0	0	0	0	0	0	0	7	0	0	11	0	0
Otu00852	197	0	8	0	0	0	0	0	0	0	0	0	0	0	11	28	21	0	0	0	0	40	0	18	3	2	0	3	8	0	0	0	0	0	0	0	0	0	0	5	0	37	0	0	0	1	8	0	0
Otu00853	196	0	0	0	0	0	0	0	0	0	0	0	0	33	0	0	0	0	0	0	6	0	0	0	0	0	1	7	6	1	14	63	6	17	27	0	0	0	0	0	0	0	0	0	0	0	0	0	0
Otu00854	196	0	0	0	0	0	0	0	0	0	46	0	0	4	0	0	0	0	29	0	24	0	0	0	3	15	0	0	11	0	0	2	14	0	0	0	32	0	0	0	0	0	0	0	0	0	0	0	0
Otu00855	196	0	0	0	11	0	0	0	0	80	0	0	0	0	0	0	26	0	0	0	0	0	0	0	11	0	0	0	0	0	0	0	0	0	0	0	0	0	0	21	1	0	0	0	0	0	0	0	0
Otu00856	196	0	18	0	0	38	0	0	0	0	0	0	0	0	0	0	0	0	0	0	0	0	0	0	0	0	2	1	4	0	0	4	0	1	8	13	0	0	0	4	0	0	0	0	0	0	0	0	0
Otu00857	195	0	0	0	0	0	0	0	0	0	0	0	9	7	0	0	0	0	0	0	3	0	0	0	10	5	2	3	20	0	2	7	2	6	1	0	0	0	0	0	0	0	2	20	15	0	0	7	0
Otu00858	195	2	0	0	0	31	0	0	5	0	0	0	0	0	0	0	0	0	1	0	0	0	2	0	5	0	0	0	0	0	0	1	0	0	0	0	0	0	0	10	0	0	0	0	0	0	1	7	0
Otu00859	194	0	0	0	0	0	0	0	0	0	0	0	0	0	0	31	1	0	4	0	4	18	0	0	0	32	3	17	0	6	0	2	19	19	10	0	0	0	0	0	0	0	0	0	0	0	0	0	0
Otu00860	194	0	0	0	0	0	0	0	0	0	0	0	0	42	10	0	0	0	2	30	0	0	0	23	0	7	0	4	0	0	14	1	5	0	2	0	0	0	13	0	4	0	2	0	0	0	0	0	0
Otu00861	194	6	6	4	0	18	2	0	0	34	10	15	0	1	5	0	0	0	1	4	0	10	5	0	9	0	0	0	0	0	4	0	0	0	1	0	10	0	0	0	11	0	0	0	0	0	0	0	0
Otu00862	194	0	2	0	17	0	7	0	0	0	0	0	0	9	0	0	1	0	0	0	0	0	0	0	0	0	0	0	0	0	1	0	2	0	0	15	0	15	0	0	0	0	0	0	0	0	0	0	8
Otu00863	193	10	22	1	0	0	0	2	16	1	0	0	0	0	0	1	0	1	1	0	0	2	0	0	0	0	0	0	0	0	0	1	0	0	0	0	7	0	0	0	0	0	1	0	0	0	0	0	0
Otu00864	193	0	0	0	8	0	3	0	0	0	0	0	25	0	0	0	0	0	0	0	0	24	0	0	0	0	0	0	36	0	0	0	0	1	10	0	0	0	0	0	0	0	4	0	4	0	0	0	0
Otu00865	193	0	0	0	6	0	0	0	0	0	0	0	34	0	0	0	0	0	0	0	0	0	0	0	0	0	0	0	0	0	0	0	0	0	0	0	0	0	0	0	0	0	0	0	0	0	0	38	0
Otu00866	193	0	0	0	0	47	0	0	0	0	0	0	0	1	0	0	0	0	0	0	11	0	5	26	0	7	5	13	0	0	0	0	1	0	12	0	0	0	0	0	0	0	0	0	0	22	0	0	0
Otu00867	192	0	0	0	5	0	0	0	0	0	0	0	0	0	1	0	0	77	0	0	0	0	3	0	0	0	0	0	0	1	0	0	0	0	3	0	0	6	0	24	0	0	0	7	3	0	7	0	2
Otu00868	191	0	0	0	37	0	4	0	7	0	0	20	0	6	0	19	0	0	0	0	1	31	0	0	0	0	0	0	7	0	1	0	1	0	0	0	0	0	0	0	0	0	0	0	0	0	0	0	0
Otu00869	191	0	0	10	0	5	7	0	0	0	0	0	0	0	19	0	0	0	0	0	27	0	0	12	2	2	3	6	0	1	3	0	4	0	4	0	0	0	0	0	0	0	4	0	0	0	0	0	0
Otu00870	190	0	0	0	0	0	0	0	0	0	0	0	0	6	17	0	60	0	0	12	20	0	0	0	0	10	17	3	20	7	2	2	5	5	4	0	0	0	0	0	0	0	0	0	0	0	0	0	0
Otu00871	190	17	12	38	6	0	0	0	28	0	0	7	0	0	0	0	0	0	0	0	0	0	0	0	0	0	0	0	0	0	0	1	3	0	0	0	0	0	6	0	0	0	0	0	0	0	0	0	0
Otu00872	190	0	1	0	12	0	6	0	0	0	4	7	0	0	0	0	0	0	0	0	0	0	0	21	0	0	0	0	1	0	0	5	0	0	0	0	0	0	11	0	0	14	2	3	7	0	0	0	0
Otu00873	189	0	0	0	0	0	0	0	0	0	0	0	0	1	5	79	0	0	0	20	1	42	10	0	22	0	0	0	0	0	2	2	0	5	0	0	0	0	0	0	0	0	0	0	0	0	0	0	0
Otu00874	189	0	0	0	0	0	0	0	0	0	0	0	0	12	0	0	0	0	0	8	6	0	0	0	9	8	13	12	2	5	20	23	33	18	2	0	0	11	0	0	0	0	0	0	0	0	0	0	0
Otu00875	189	0	0	0	0	0	0	0	0	10	0	19	0	2	0	0	0	0	15	0	5	41	3	0	7	9	1	7	8	5	3	5	5	6	12	0	0	0	0	0	0	0	0	0	0	3	0	0	0
Otu00876	188	0	1	0	0	139	0	0	14	0	0	0	0	0	0	0	0	0	0	0	0	0	0	0	5	0	4	0	0	0	0	0	1	0	0	0	0	0	1	0	0	0	1	0	0	0	0	0	0
Otu00877	187	1	0	0	5	0	0	0	0	5	0	20	0	0	0	0	0	0	0	0	0	0	0	19	0	4	1	1	0	0	0	0	0	0	0	0	0	12	0	0	0	0	1	6	0	0	0	0	31
Otu00878	187	0	1	1	1	0	0	2	1	1	1	0	2	0	0	0	0	0	0	0	0	0	0	0	0	0	0	0	1	0	0	0	0	0	0	0	0	4	5	0	3	0	0	4	3	13	3	3	0
Otu00879	187	0	0	0	7	0	0	0	0	0	0	0	0	1	0	0	0	0	5	0	1	0	0	0	0	0	0	2	1	0	0	11	8	1	16	0	0	0	0	0	0	0	0	0	0	0	0	0	9
Otu00880	186	0	1	0	0	0	2	0	0	0	0	1	0	0	0	0	0	0	0	0	0	0	0	0	0	0	0	0	0	0	0	0	0	0	0	0	0	6	1	0	2	0	0	0	5	0	1	6	0
Otu00881	186	0	0	0	0	0	0	0	0	0	0	0	0	0	0	0	0	0	0	51	14	27	3	0	10	9	1	6	2	0	1	24	18	5	15	0	0	0	0	0	0	0	0	0	0	0	0	0	0
Otu00882	185	0	0	0	2	0	0	0	0	0	0	0	0	0	0	0	0	5	0	0	0	0	36	0	0	0	3	4	7	0	0	0	0	0	1	0	0	0	0	0	0	0	0	6	0	6	0	0	14
Otu00883	185	0	0	0	13	0	0	0	0	0	0	23	19	0	1	0	0	0	3	0	0	0	0	14	0	0	4	0	11	0	0	0	0	0	0	0	0	0	0	0	0	0	0	0	1	12	0	0	0
Otu00884	184	0	0	0	16	0	0	0	0	0	0	0	15	0	4	0	0	0	0	0	3	0	0	0	0	0	0	0	0	0	1	0	0	0	0	0	0	2	6	0	0	0	1	0	0	9	1	16	0
Otu00885	184	8	1	9	15	0	22	0	8	1	0	6	1	0	3	0	4	0	0	16	0	0	0	0	0	0	0	0	0	0	0	1	0	0	0	0	14	0	0	0	2	0	0	27	5	0	0	0	0
Otu00886	184	0	0	0	0	52	0	0	0	0	0	0	0	0	0	0	0	0	0	0	0	0	0	0	0	0	0	0	0	0	0	1	0	0	0	0	0	0	0	0	0	0	3	0	0	0	0	0	0
Otu00887	183	0	0	0	0	0	0	14	0	0	8	0	0	0	0	0	0	0	0	0	0	0	0	0	0	0	1	0	0	0	0	0	0	0	3	0	9	0	5	22	6	0	0	8	9	0	0	0	14
Otu00888	183	0	0	12	3	0	10	4	0	0	0	0	0	12	0	0	11	0	6	8	5	0	0	0	14	6	3	2	40	1	3	6	3	0	8	0	0	0	0	0	0	0	0	0	0	0	0	0	0
Otu00889	183	0	0	0	0	0	0	0	0	0	0	0	0	12	0	0	0	0	0	0	0	0	1	0	0	11	0	0	0	24	72	6	0	19	30	0	0	0	0	0	0	0	0	0	0	0	0	0	0
Otu00890	182	0	3	0	0	0	0	0	0	0	0	0	0	15	0	0	0	0	0	0	0	0	4	0	1	4	0	0	0	1	0	1	0	0	0	0	8	0	16	9	0	0	0	7	0	0	0	0	19
Otu00891	182	0	0	0	0	0	0	0	0	0	0	0	0	0	0	0	0	48	0	0	0	0	7	52	0	0	0	1	13	0	0	0	0	1	0	0	0	0	0	0	0	0	0	0	0	8	0	10	0
Otu00892	182	0	0	0	0	0	0	0	0	0	0	27	0	2	4	6	4	0	0	0	9	18	0	0	16	3	0	10	4	3	10	7	4	1	5	0	0	0	0	12	0	0	0	0	0	0	0	0	0
Otu00893	182	0	0	0	0	0	0	0	28	0	0	0	0	0	0	16	0	0	0	0	0	23	0	40	0	0	0	0	0	0	0	0	0	0	0	10	0	0	0	0	0	26	0	3	0	0	0	0	0
Otu00894	182	10	0	10	0	0	0	0	0	0	0	0	0	0	0	28	0	0	0	0	0	0	0	0	0	0	0	0	0	0	0	0	0	0	0	0	0	0	0	0	0	23	0	7	0	0	0	0	8
Otu00895	182	0	0	0	47	0	0	0	0	43	0	0	0	0	0	0	0	6	0	0	0	0	0	0	10	0	0	0	5	0	0	6	1	0	0	0	0	0	0	0	0	0	0	0	0	0	0	0	8
Otu00896	182	0	0	0	0	0	0	0	0	0	0	0	0	8	2	0	3	0	9	38	19	0	0	27	10	10	0	9	2	0	5	10	21	4	5	0	0	0	0	0	0	0	0	0	0	0	0	0	0
Otu00897	182	0	0	43	47	0	0	0	0	0	0	0	0	0	0	0	0	0	0	0	0	0	0	0	36	0	0	0	0	0	0	0	0	0	0	0	0	0	9	0	0	0	0	0	0	0	0	0	0
Otu00898	182	0	0	0	6	0	11	0	0	0	0	0	0	11	5	7	0	0	0	0	2	0	11	0	0	10	1	2	13	6	9	23	16	6	11	0	0	0	0	0	0	0	0	0	0	0	0	11	0
Otu00899	181	0	0	0	0	0	0	0	0	0	0	0	0	0	0	23	0	0	0	0	0	0	1	34	0	0	0	0	14	0	0	0	0	0	0	0	0	0	1	1	18	0	2	0	0	18	15	0	0
Otu00900	181	0	0	0	0	0	0	0	0	0	0	0	0	12	5	52	20	0	0	6	19	0	0	0	0	7	6	2	17	0	0	13	15	1	6	0	0	0	0	0	0	0	0	0	0	0	0	0	0
Otu00901	181	0	0	0	0	0	0	0	0	0	0	2	0	10	12	0	0	0	5	0	1	0	2	3	2	0	8	3	7	1	0	6	2	0	5	0	0	0	0	0	0	0	66	0	0	0	0	0	0
Otu00902	180	0	0	0	0	0	0	0	0	0	0	0	0	12	20	0	0	0	0	0	11	0	0	0	0	2	1	7	24	4	6	6	4	3	2	0	0	0	0	0	0	0	0	0	10	0	13	0	0
Otu00903	180	0	0	0	0	0	0	0	0	3	6	0	0	0	2	26	0	2	36	0	6	0	0	1	0	0	2	0	0	2	0	5	0	1	26	0	60	0	0	0	0	0	1	0	0	0	0	0	0
Otu00904	180	0	4	0	4	0	0	0	0	17	0	7	0	8	0	0	0	0	0	0	0	8	11	1	0	3	3	1	0	0	0	1	0	0	0	0	0	10	0	0	16	0	0	0	1	0	11	3	2
Otu00905	180	0	2	0	1	0	0	3	0	0	0	0	2	0	0	0	0	0	0	0	0	0	1	0	0	0	11	0	0	0	0	0	0	0	0	0	0	2	0	19	0	0	0	0	0	0	0	0	65
Otu00906	180	0	0	0	16	81	8	0	4	0	0	21	0	0	0	0	0	0	3	0	2	24	0	0	0	0	0	0	0	0	0	0	0	0	0	0	0	0	0	0	0	0	0	0	0	0	0	3	0
Otu00907	179	0	0	0	0	0	0	0	0	0	0	0	0	0	41	0	0	28	5	0	8	28	0	0	0	0	7	9	8	5	11	1	7	6	2	0	0	0	0	0	0	0	0	0	0	0	0	0	0
Otu00908	179	0	0	0	0	0	0	0	0	0	0	0	0	0	0	0	0	0	0	0	0	0	0	0	0	3	0	86	0	10	0	4	0	55	21	0	0	0	0	0	0	0	0	0	0	0	0	0	0
Otu00909	179	0	0	0	0	0	0	0	0	0	0	0	0	1	9	0	0	0	26	0	4	0	0	0	0	0	3	14	4	44	14	7	23	5	0	0	0	0	0	0	0	0	0	0	0	0	0	12	0
Otu00910	179	0	0	0	0	0	0	0	0	24	0	0	0	0	10	0	0	0	0	0	0	0	11	0	0	0	0	0	0	0	0	0	0	0	0	0	0	26	0	0	0	10	0	0	0	0	0	0	1
Otu00911	178	0	12	0	0	0	0	13	0	0	20	0	0	0	0	0	23	0	0	2	0	0	1	0	0	0	0	0	0	0	0	0	0	0	0	0	14	0	0	0	0	0	0	8	10	0	0	0	0
Otu00912	178	0	45	0	0	0	14	0	0	0	0	9	0	0	0	13	0	0	5	0	0	0	0	0	0	0	0	0	0	0	0	0	0	0	0	0	0	0	0	0	0	0	0	0	26	0	0	0	0
Otu00913	178	0	0	0	0	0	0	0	0	0	0	0	0	0	0	0	0	0	25	0	0	0	0	0	4	5	25	18	0	4	6	4	2	42	12	0	0	0	9	0	0	0	5	0	0	0	0	0	0
Otu00914	178	0	0	0	8	0	0	0	0	0	0	0	0	11	0	0	0	4	0	0	0	0	0	0	0	0	0	0	11	0	0	0	0	0	0	0	0	0	0	0	4	1	0	21	2	5	0	0	34
Otu00915	177	0	0	0	0	0	0	0	0	0	0	0	0	0	0	0	0	0	0	0	0	0	0	0	0	0	0	0	0	0	0	0	0	0	0	0	0	0	0	0	0	0	0	15	0	0	0	0	0
Otu00916	177	0	17	0	0	49	0	0	0	0	0	5	5	0	0	0	0	0	42	0	2	0	0	10	0	0	0	0	0	5	8	4	5	0	0	0	0	0	0	0	0	0	0	0	0	0	0	0	0
Otu00917	177	0	0	0	0	0	0	0	131	0	0	0	0	0	0	9	15	0	0	0	3	0	0	0	0	0	0	0	0	1	8	2	4	0	4	0	0	0	0	0	0	0	0	0	0	0	0	0	0
Otu00918	177	0	0	0	0	0	0	0	0	0	0	0	0	66	19	0	0	0	11	0	1	0	0	0	2	12	2	8	24	1	6	4	1	2	9	0	0	0	0	0	0	0	0	0	0	0	0	0	0
Otu00919	177	0	0	0	4	0	1	0	0	0	0	0	0	0	0	0	0	0	0	0	0	0	0	0	0	2	0	0	0	0	0	0	0	0	0	0	0	0	1	10	0	8	2	8	7	0	14	2	0
Otu00920	177	0	0	0	0	0	0	0	0	0	0	0	0	13	0	0	0	0	10	0	2	0	0	3	1	1	1	15	6	50	0	13	15	7	0	0	0	0	0	0	0	0	0	0	0	0	0	0	0
Otu00921	176	0	0	0	1	0	0	0	0	0	0	0	0	0	0	0	0	0	0	0	0	0	0	12	9	0	1	0	0	0	4	15	9	17	5	0	0	0	0	0	0	0	0	0	0	0	0	0	0
Otu00922	176	0	0	0	0	0	7	0	0	0	0	0	14	38	0	0	0	0	0	0	1	0	0	0	0	5	0	5	2	2	0	0	6	0	25	0	0	0	0	0	0	0	0	0	0	0	13	0	0
Otu00923	175	0	0	0	0	0	0	0	0	0	12	38	0	0	0	0	0	0	0	0	0	10	0	3	0	0	0	0	2	0	0	0	0	1	0	0	0	0	4	0	0	15	0	0	7	0	26	8	0
Otu00924	175	0	0	0	0	0	2	0	0	0	0	0	12	18	0	0	25	0	16	0	1	4	0	0	0	3	0	0	0	1	8	0	0	0	0	4	5	0	0	0	0	10	2	0	0	0	0	0	0
Otu00925	175	0	5	0	0	0	11	0	0	0	0	0	0	10	24	0	23	0	1	14	19	0	0	0	5	3	0	23	0	4	6	2	14	1	2	0	0	0	0	0	0	0	0	0	0	0	0	0	0
Otu00926	175	0	0	0	2	0	0	0	0	0	0	9	0	0	0	4	21	0	0	0	1	0	0	0	0	6	0	20	15	3	7	9	8	4	2	0	0	0	0	0	0	0	4	0	0	0	0	0	0
Otu00927	174	0	0	0	16	0	11	0	0	0	0	0	0	0	0	0	0	21	0	0	0	0	0	4	14	0	0	0	0	0	0	0	0	0	2	0	5	0	0	0	0	0	0	0	0	0	0	11	0
Otu00928	174	0	0	0	0	0	0	0	0	0	0	0	0	4	31	0	6	0	0	12	9	0	0	0	15	3	23	9	2	8	10	12	10	12	0	0	0	0	0	0	0	0	2	0	0	0	0	0	0
Otu00929	174	0	7	7	2	0	0	0	0	0	0	0	0	6	10	0	7	0	0	0	3	0	0	0	0	12	0	2	8	6	7	5	5	7	0	0	0	3	0	0	22	0	4	0	0	0	0	0	0
Otu00930	174	0	0	0	0	0	0	0	0	0	0	0	0	0	0	0	0	0	0	0	0	0	0	0	0	0	0	0	0	0	0	0	0	0	0	0	0	0	18	0	12	0	0	0	31	0	0	23	2
Otu00931	174	0	62	0	0	0	14	0	0	0	0	0	0	0	0	0	0	0	11	0	0	0	0	0	0	2	0	0	5	1	3	0	1	0	0	0	0	0	0	0	0	0	0	0	0	0	0	2	0
Otu00932	173	0	0	0	4	0	10	0	0	0	0	0	0	0	0	0	0	0	0	20	4	0	0	0	5	0	0	0	6	3	0	23	6	5	3	0	15	0	0	0	0	0	0	0	0	0	0	0	0
Otu00933	173	0	0	0	0	0	0	0	0	0	0	0	0	0	0	0	0	0	0	0	0	0	0	0	0	0	0	0	0	0	0	0	0	0	0	0	0	0	0	3	0	0	0	0	27	0	2	0	0
Otu00934	173	0	0	0	0	0	0	0	5	0	0	0	1	0	0	0	0	0	0	0	0	0	4	0	0	0	0	0	0	0	0	0	0	0	0	0	0	0	2	8	0	8	0	0	0	0	13	0	0
Otu00935	172	0	0	0	0	0	0	28	0	0	0	0	88	0	0	0	0	0	11	0	0	0	0	0	0	4	3	6	0	0	0	0	0	0	9	0	0	0	0	0	0	0	0	0	0	0	0	0	0
Otu00936	172	0	0	0	0	0	0	0	0	0	0	0	0	5	19	0	0	0	0	0	4	0	0	0	0	0	3	0	40	6	12	6	3	6	0	0	0	0	0	0	0	0	0	0	6	0	0	5	0
Otu00937	171	0	0	0	0	0	0	0	0	0	0	0	0	0	0	0	0	0	0	0	1	0	4	0	0	7	2	1	12	4	10	10	3	7	0	0	0	0	12	0	0	21	0	0	0	0	0	0	0
Otu00938	171	0	0	0	0	0	0	0	0	0	0	0	0	0	0	0	0	0	0	11	5	0	0	0	0	9	1	5	0	4	10	8	9	11	0	0	0	0	0	0	0	0	65	0	0	0	0	0	0
Otu00939	171	0	0	0	10	0	0	0	0	0	0	0	0	0	0	15	0	0	0	0	2	17	0	0	0	0	0	0	0	0	0	0	0	2	0	0	0	0	0	0	0	0	0	0	0	0	0	0	0
Otu00940	169	0	0	0	0	0	0	0	0	0	0	0	0	0	0	0	0	0	0	0	6	0	0	0	0	17	61	31	4	4	7	13	6	20	0	0	0	0	0	0	0	0	0	0	0	0	0	0	0
Otu00941	169	4	0	0	3	0	0	0	0	0	21	0	0	0	32	32	0	5	4	0	0	0	4	1	0	0	0	0	0	0	0	0	0	0	0	8	0	0	1	1	0	0	0	2	6	0	0	0	5
Otu00942	169	0	0	1	0	0	5	0	0	0	0	0	0	1	1	0	0	0	68	0	4	4	0	0	0	0	2	0	2	0	1	0	1	0	1	0	0	0	1	0	0	0	2	0	0	0	0	0	0
Otu00943	169	0	0	0	14	0	0	0	0	0	0	3	0	0	0	31	0	0	0	14	2	19	0	0	0	6	0	0	24	0	0	24	9	1	5	0	0	0	0	0	0	0	2	0	0	0	0	0	0
Otu00944	169	7	0	0	6	0	0	0	0	0	0	18	0	0	0	0	0	0	0	0	0	0	0	0	0	3	0	0	0	0	0	3	0	0	0	0	0	0	0	0	0	0	0	22	4	0	0	0	9
Otu00945	169	0	0	0	0	0	0	0	0	0	0	0	0	0	0	0	0	0	0	0	0	0	18	0	0	7	4	129	0	0	0	1	3	6	1	0	0	0	0	0	0	0	0	0	0	0	0	0	0
Otu00946	169	0	0	0	0	0	0	0	0	0	0	0	0	3	8	0	0	0	0	0	3	0	0	0	0	0	2	68	5	6	10	1	4	6	5	0	0	0	0	0	0	12	0	0	0	0	0	0	0
Otu00947	169	0	0	0	6	0	0	0	0	0	0	0	0	0	2	0	0	0	5	14	5	0	0	48	0	3	2	0	0	5	0	5	8	3	33	0	0	0	0	0	0	0	0	0	0	0	0	0	1
Otu00948	168	0	0	0	0	0	0	0	0	0	0	0	0	0	0	0	0	0	0	0	29	0	0	19	5	0	0	4	0	55	0	4	0	2	50	0	0	0	0	0	0	0	0	0	0	0	0	0	0
Otu00950	167	0	0	0	0	0	0	0	0	0	0	0	0	0	0	0	0	0	0	0	0	0	0	0	0	0	0	4	0	0	0	0	0	0	0	0	0	0	0	0	0	0	9	0	0	0	0	0	0
Otu00951	167	0	0	0	0	0	0	0	0	0	0	0	0	6	0	0	0	0	6	21	14	0	0	0	0	20	15	26	0	3	11	9	11	20	2	0	0	0	0	0	0	0	0	0	0	0	0	0	0
Otu00952	167	0	0	0	0	0	0	0	0	0	0	0	0	0	0	0	0	0	0	0	0	167	0	0	0	0	0	0	0	0	0	0	0	0	0	0	0	0	0	0	0	0	0	0	0	0	0	0	0
Otu00953	166	0	1	0	0	5	7	0	6	0	0	0	0	0	1	0	26	0	1	6	9	0	0	12	8	1	5	14	0	2	7	9	5	0	4	0	0	0	1	0	0	0	2	0	0	0	0	0	0
Otu00954	166	0	0	0	0	0	0	0	0	0	0	0	0	13	14	19	19	0	5	0	2	0	0	0	20	11	0	4	3	0	0	0	3	0	0	0	0	0	0	0	0	0	0	12	0	0	0	0	0
Otu00955	166	0	0	0	0	0	16	0	0	0	0	0	0	3	30	0	0	0	0	0	4	0	0	9	11	1	0	5	12	0	3	4	2	0	5	0	0	32	2	0	0	0	0	0	0	0	0	0	0
Otu00956	165	0	0	0	0	0	1	0	0	0	0	2	0	0	0	45	0	0	3	0	9	0	0	0	6	7	6	5	12	18	6	8	4	4	13	0	0	0	0	0	0	0	0	0	0	0	0	0	0
Otu00957	165	0	0	0	20	0	0	0	0	0	11	7	0	0	0	0	0	0	0	0	0	0	0	29	0	0	3	0	0	0	0	0	0	0	0	0	0	3	0	0	0	18	0	0	0	0	0	0	51
Otu00958	165	0	0	0	2	0	0	14	0	0	0	0	0	10	0	42	15	0	2	24	1	0	6	0	33	0	0	1	0	0	2	0	1	0	0	0	0	0	0	0	0	0	3	0	0	0	4	0	0
Otu00959	164	0	0	0	0	0	0	0	0	0	0	0	0	0	0	5	27	0	0	15	17	0	0	10	8	16	3	11	0	19	0	0	1	24	3	0	0	0	0	0	0	0	0	0	0	0	0	0	0
Otu00960	164	0	0	0	6	0	0	0	0	0	0	0	0	0	0	0	0	0	0	0	6	0	0	95	2	3	0	0	0	3	0	4	3	3	9	0	0	0	10	0	0	0	6	0	0	0	0	0	0
Otu00961	164	0	0	0	0	0	0	0	3	0	0	0	0	0	0	0	0	0	0	0	2	0	0	0	121	0	0	2	0	0	0	0	6	1	29	0	0	0	0	0	0	0	0	0	0	0	0	0	0
Otu00962	164	0	0	0	0	0	0	0	12	34	51	5	15	0	0	0	0	0	0	2	0	0	0	0	0	0	3	0	0	0	0	0	0	1	0	4	0	0	0	0	4	0	0	0	5	0	0	5	10
Otu00963	163	0	0	0	0	0	0	0	0	0	0	0	0	3	34	0	0	0	22	0	16	0	9	0	0	6	0	21	1	18	3	4	10	4	9	0	0	0	0	0	0	0	2	0	0	0	0	0	0
Otu00964	163	0	0	0	0	0	7	0	0	0	0	0	0	8	0	0	0	0	61	0	33	0	0	0	1	1	0	5	0	14	3	2	5	2	18	0	0	0	0	0	0	0	0	0	0	0	0	0	0
Otu00965	163	0	0	0	0	0	0	0	0	0	0	0	0	0	0	0	0	0	0	0	3	0	0	0	0	0	16	81	2	0	1	1	3	6	6	0	0	0	0	0	0	0	0	0	0	0	0	0	0
Otu00966	162	0	0	0	0	0	0	0	0	0	0	0	0	0	0	122	2	0	0	0	0	28	0	0	8	0	0	0	0	0	0	0	0	0	0	0	0	0	0	0	0	0	0	0	0	0	0	2	0
Otu00967	162	0	0	0	0	0	0	0	0	0	0	0	0	0	0	0	0	0	0	0	28	0	0	0	5	12	16	38	0	14	0	6	9	15	19	0	0	0	0	0	0	0	0	0	0	0	0	0	0
Otu00968	162	0	0	0	0	0	0	0	0	0	0	0	0	0	0	0	0	0	0	0	2	0	0	11	0	4	3	100	0	1	6	4	0	31	0	0	0	0	0	0	0	0	0	0	0	0	0	0	0
Otu00969	162	0	0	0	0	0	0	0	0	0	0	0	0	40	0	20	0	0	0	28	6	0	0	17	20	0	0	0	0	1	7	17	6	0	0	0	0	0	0	0	0	0	0	0	0	0	0	0	0
Otu00970	162	0	0	0	0	0	11	0	0	0	0	0	0	10	39	2	0	0	32	3	4	0	0	0	10	6	0	5	0	0	7	5	7	4	0	0	0	0	0	0	0	0	0	0	0	0	0	0	0
Otu00971	162	0	0	0	0	0	0	0	0	0	0	0	0	0	71	0	28	0	2	0	7	0	0	0	0	0	0	2	1	0	6	3	3	0	1	0	0	0	0	0	0	0	0	0	0	0	0	0	0
Otu00972	162	0	0	0	0	0	0	0	0	0	0	0	0	6	0	0	0	0	26	6	8	2	0	1	4	3	3	5	1	43	1	0	6	11	18	0	0	0	1	0	0	0	1	0	0	0	0	0	0
Otu00973	161	0	0	0	0	0	0	0	0	0	0	0	0	0	0	0	0	0	0	0	0	0	0	26	13	0	0	1	0	0	0	0	0	0	0	0	0	10	0	0	0	43	0	0	0	0	0	0	0
Otu00974	161	0	0	0	0	0	0	0	0	0	0	0	0	0	0	0	46	0	0	0	12	0	0	1	9	24	1	28	0	2	21	7	6	0	4	0	0	0	0	0	0	0	0	0	0	0	0	0	0
Otu00975	161	0	9	0	0	0	4	0	26	0	0	0	0	0	0	0	0	0	2	0	0	14	0	0	0	2	0	0	0	0	0	0	5	4	6	0	0	1	0	0	29	0	0	0	0	0	0	0	0
Otu00976	161	0	0	0	0	0	0	0	0	0	0	0	0	16	0	0	0	0	0	13	5	27	0	0	0	0	0	3	3	1	0	1	10	5	7	0	0	0	0	0	0	0	62	0	0	0	0	0	0
Otu00977	161	0	0	0	0	0	0	0	0	0	0	0	0	0	0	0	0	0	0	9	2	6	3	1	0	0	0	0	0	0	0	29	38	36	11	0	0	0	0	2	0	0	0	0	0	0	24	0	0
Otu00978	161	0	6	0	0	0	0	0	0	0	0	0	0	20	0	8	0	0	1	0	3	0	0	1	21	8	4	7	20	1	1	24	13	1	8	0	0	0	0	0	0	0	0	0	0	2	0	0	0
Otu00979	161	0	0	0	0	0	0	0	0	0	0	0	0	0	0	0	0	18	0	0	0	0	12	0	0	0	0	0	0	0	0	1	0	0	0	13	40	0	0	0	0	0	0	35	0	0	0	9	0
Otu00980	160	0	0	0	4	21	0	0	0	0	0	0	0	0	0	0	0	0	7	0	1	0	0	11	2	2	0	2	0	46	0	0	7	2	16	0	0	0	3	0	0	0	0	0	0	0	0	0	0
Otu00981	160	0	23	0	0	0	0	0	21	0	0	0	0	0	0	0	0	0	7	0	0	0	0	0	0	0	0	0	0	0	0	1	0	0	0	0	0	0	0	0	0	1	0	10	0	0	14	0	0
Otu00982	160	0	0	0	0	0	0	0	0	0	0	10	0	15	0	7	2	0	1	0	2	63	0	0	0	0	3	3	8	6	4	2	4	6	0	0	0	0	0	0	0	0	0	0	0	0	0	14	0
Otu00983	160	0	0	0	0	0	0	0	0	0	0	0	0	14	0	0	0	0	69	0	5	0	0	0	0	4	0	4	0	21	0	1	19	1	10	0	0	0	0	0	0	0	0	0	0	0	0	0	0
Otu00984	159	0	0	0	15	0	3	0	11	15	0	0	0	0	0	0	0	0	0	0	0	0	3	0	0	1	0	0	0	0	0	0	0	0	7	0	0	0	0	9	0	0	0	0	10	9	0	0	19
Otu00985	159	0	0	0	8	0	0	0	0	0	0	6	0	6	0	0	0	0	10	0	0	0	0	0	0	2	0	0	0	3	0	0	3	0	0	0	0	0	0	0	20	0	8	0	0	9	0	0	0
Otu00986	159	0	5	0	0	0	0	0	0	0	0	0	0	0	0	0	0	0	61	3	0	0	0	0	0	0	0	3	11	34	1	3	12	0	6	0	0	0	0	0	0	0	0	0	0	0	0	0	0
Otu00987	159	0	0	0	0	0	0	0	0	0	0	0	12	12	4	0	0	0	3	2	8	21	0	0	7	4	0	5	2	0	10	12	15	17	6	0	0	0	0	0	0	0	0	0	0	0	0	0	0
Otu00988	159	0	0	0	0	0	0	0	0	0	0	0	0	0	0	0	0	0	0	0	0	0	0	0	0	0	0	0	0	0	0	0	0	0	0	0	0	0	0	0	26	0	0	0	0	0	0	0	0
Otu00989	158	0	0	0	0	0	0	0	0	0	0	0	0	0	0	0	0	0	0	0	0	0	0	0	0	0	0	0	0	20	0	0	0	0	5	0	0	0	0	0	0	0	0	0	7	0	0	0	0
Otu00990	158	0	0	0	2	0	0	0	0	0	0	10	0	0	8	0	0	0	0	0	1	0	3	0	5	12	0	9	29	3	6	3	5	0	10	0	0	0	0	0	0	14	3	0	0	0	0	0	0
Otu00991	157	0	0	0	1	0	0	0	0	0	0	0	2	0	5	12	0	0	0	12	12	0	0	0	0	12	0	2	2	11	8	3	0	4	3	0	0	16	0	0	0	0	0	0	0	0	0	0	0
Otu00992	157	0	0	0	0	0	0	0	0	0	0	0	46	8	27	0	0	0	8	0	6	23	0	0	0	8	0	10	0	1	0	1	6	11	1	0	0	0	0	0	0	0	1	0	0	0	0	0	0
Otu00993	157	0	1	0	0	0	0	0	0	0	0	0	0	12	0	0	6	0	8	0	5	0	1	0	1	5	2	19	3	34	4	6	13	20	11	0	0	0	0	0	0	0	0	0	0	0	0	0	0
Otu00994	157	0	0	0	0	0	0	0	0	0	0	0	0	21	0	0	20	0	17	0	2	0	0	0	0	1	0	19	6	22	0	6	8	8	13	0	0	0	14	0	0	0	0	0	0	0	0	0	0
Otu00995	157	0	0	0	0	56	0	0	0	0	0	0	0	7	0	2	0	0	0	0	4	0	0	0	7	0	13	4	8	2	3	7	8	8	0	0	0	0	0	0	0	0	0	0	0	0	0	12	0
Otu00996	156	0	0	0	0	0	0	0	0	0	0	0	0	0	0	0	0	0	0	0	2	0	0	0	18	37	18	0	0	0	5	1	1	66	8	0	0	0	0	0	0	0	0	0	0	0	0	0	0
Otu00997	156	0	0	0	0	0	0	0	0	0	0	41	0	0	9	0	6	0	0	0	1	26	1	0	0	0	0	0	0	0	7	10	4	3	2	0	0	0	3	0	0	0	0	0	0	0	0	11	0
Otu00998	156	0	0	31	0	0	75	0	0	0	0	0	0	0	1	0	0	1	6	0	2	8	5	0	0	1	0	0	0	8	2	0	1	1	1	0	0	0	0	0	0	0	1	0	0	0	0	0	0
Otu00999	156	0	0	0	0	0	0	0	0	0	0	0	0	0	2	0	0	0	0	0	1	0	0	12	0	0	0	0	0	28	0	0	15	4	43	0	0	0	0	0	0	0	0	0	0	0	0	0	0
Otu01001	155	0	0	0	0	0	0	0	0	4	0	8	0	0	0	0	0	0	0	21	4	62	2	0	1	1	5	0	0	0	1	15	7	8	0	0	0	0	1	0	0	0	0	0	0	0	0	0	0
Otu01002	155	0	0	0	0	0	58	0	0	0	0	0	0	2	8	0	0	0	0	0	2	0	0	0	0	2	3	7	0	22	11	1	10	6	8	0	0	0	0	0	0	0	0	0	0	0	0	0	0
Otu01003	155	0	0	0	0	0	1	0	0	0	0	0	0	13	8	0	0	0	2	0	2	0	0	2	2	5	0	26	0	29	17	9	30	2	0	0	0	0	0	0	0	0	0	0	0	0	0	0	0
Otu01004	154	0	0	0	0	0	0	0	0	0	0	0	0	3	0	0	0	0	0	8	6	72	0	0	11	6	16	0	0	0	10	3	3	5	8	0	0	0	0	0	0	0	0	0	0	0	0	0	0
Otu01005	154	0	0	0	3	0	0	0	0	0	0	0	0	0	0	0	0	28	0	7	0	1	0	0	0	0	4	0	0	0	0	0	0	0	0	0	7	4	0	17	0	0	0	7	2	0	13	0	0
Otu01006	154	0	0	0	0	0	0	0	0	0	0	0	0	10	0	0	0	0	0	0	2	0	0	0	0	8	1	2	0	47	0	2	10	3	68	0	0	0	0	0	0	0	0	0	0	0	0	0	0
Otu01007	154	0	0	0	0	0	7	19	0	37	0	0	71	0	0	0	0	0	0	0	0	0	0	0	0	0	0	0	0	0	0	0	0	0	0	0	0	0	0	0	0	0	0	0	0	0	9	0	0
Otu01008	154	0	14	0	0	0	24	0	0	0	0	0	0	10	0	0	0	0	0	0	5	16	1	0	7	2	0	13	0	1	1	0	8	6	6	0	0	0	10	0	0	0	0	0	0	0	0	0	0
Otu01009	154	0	0	0	0	0	0	0	0	0	0	0	0	5	6	0	0	0	0	6	2	0	20	0	15	3	0	5	0	2	14	37	23	9	2	0	0	0	0	0	0	0	0	0	0	0	0	0	0
Otu01010	154	0	0	0	0	0	0	0	0	0	0	0	0	0	0	0	0	0	0	0	0	42	0	0	0	0	2	0	12	0	0	0	0	0	5	28	30	0	0	0	0	0	0	0	4	0	0	4	0
Otu01011	154	0	0	0	0	0	0	0	0	0	0	0	0	0	5	0	0	0	0	0	6	0	11	1	0	7	7	1	12	40	0	15	18	0	31	0	0	0	0	0	0	0	0	0	0	0	0	0	0
Otu01012	153	0	22	0	0	58	0	0	11	0	0	0	0	0	0	0	0	5	14	0	5	0	5	0	0	0	0	4	0	2	0	3	0	0	5	0	0	0	0	0	0	0	0	0	0	0	6	0	0
Otu01013	153	0	0	0	0	0	0	0	0	0	0	0	0	0	0	20	0	0	0	3	0	0	0	14	7	5	7	9	16	3	19	10	27	3	1	0	0	0	0	0	0	0	0	0	0	0	0	0	0
Otu01014	152	0	0	0	0	0	0	0	0	0	0	0	19	0	0	0	0	0	33	18	9	0	0	0	0	0	0	12	15	17	9	6	12	2	0	0	0	0	0	0	0	0	0	0	0	0	0	0	0
Otu01015	152	0	0	0	0	0	0	0	0	0	0	0	0	0	10	0	0	0	28	0	3	0	0	0	17	0	0	9	0	25	7	7	9	0	0	0	0	0	0	0	0	0	0	0	0	0	0	0	0
Otu01016	152	0	0	32	2	0	14	0	0	0	0	28	0	0	0	0	0	34	0	1	0	0	8	0	0	0	1	0	8	0	0	0	0	0	0	0	13	0	0	0	0	0	0	0	0	0	0	0	1
Otu01017	152	0	0	0	0	0	0	0	0	0	0	0	0	0	0	4	22	0	26	0	7	5	0	2	8	6	7	9	0	10	9	6	11	5	2	0	0	0	0	0	0	0	0	0	0	0	0	0	0
Otu01018	152	0	0	0	10	0	0	0	0	0	0	0	0	0	0	0	0	0	0	0	0	0	0	0	0	0	0	0	0	0	0	0	0	0	0	0	0	0	0	0	0	0	6	10	0	0	0	0	0
Otu01019	152	0	0	0	0	0	12	0	0	0	0	0	0	14	0	0	0	0	0	0	0	0	0	0	0	0	0	0	0	38	4	0	0	4	0	0	0	0	0	0	0	0	0	0	0	3	18	0	0
Otu01020	152	0	0	0	2	0	0	0	0	0	0	0	26	3	14	0	0	0	0	0	1	25	0	0	0	2	3	2	0	0	8	0	0	0	0	0	0	0	0	0	0	0	3	2	0	0	0	0	0
Otu01021	151	0	0	0	35	0	0	0	1	0	0	0	0	0	5	0	0	0	0	1	1	0	0	0	0	6	8	8	5	1	2	3	1	2	3	0	19	0	0	0	0	0	0	4	0	0	0	0	0
Otu01022	151	0	0	0	0	0	0	0	0	0	0	0	0	3	0	0	0	0	0	33	28	0	0	0	0	10	1	1	0	2	0	32	16	8	7	0	0	0	0	0	0	0	0	0	0	10	0	0	0
Otu01023	151	0	0	0	0	0	0	0	0	0	0	0	0	0	0	97	0	0	0	0	19	0	0	0	0	0	0	6	0	1	6	13	4	2	3	0	0	0	0	0	0	0	0	0	0	0	0	0	0
Otu01024	151	0	0	0	0	0	0	0	0	0	0	0	0	0	0	0	0	0	1	0	1	39	0	33	0	7	0	6	5	6	5	19	11	0	3	0	0	0	0	0	0	0	0	0	0	0	0	0	0
Otu01025	150	0	0	0	0	0	2	0	0	0	0	0	0	16	2	0	0	0	7	0	5	0	0	0	4	14	2	17	30	1	7	16	4	0	1	0	0	0	0	0	0	0	0	0	0	0	0	1	0
Otu01026	150	0	5	0	0	0	0	75	0	0	0	0	0	0	0	0	0	0	0	0	0	0	0	0	0	1	0	1	0	0	0	0	0	2	0	0	0	0	0	0	0	0	0	0	12	0	0	0	0
Otu01027	149	0	0	8	0	0	0	25	0	22	0	5	0	5	0	0	0	0	0	0	0	0	5	0	0	0	0	0	0	0	0	0	0	0	0	0	0	0	0	0	3	9	0	7	0	0	0	0	0
Otu01028	149	0	0	0	0	0	0	0	0	0	0	0	0	0	0	0	6	0	2	0	0	0	0	0	0	0	0	0	0	1	0	0	0	0	0	0	0	0	0	0	0	0	0	0	0	0	0	21	0
Otu01029	149	0	0	0	0	0	0	0	0	0	0	0	0	0	0	0	0	0	0	0	0	0	0	0	0	1	0	10	0	0	0	0	0	2	0	0	0	0	0	0	0	5	0	0	0	0	0	0	0
Otu01030	149	0	0	0	0	0	0	0	0	0	0	6	0	0	0	0	0	0	0	0	20	0	0	0	7	9	15	2	0	0	0	7	5	7	0	0	0	9	1	0	0	0	0	0	0	0	0	0	0
Otu01031	149	0	2	0	0	0	0	0	0	0	0	0	0	0	0	15	0	0	0	0	0	9	0	8	1	0	11	0	5	0	5	0	0	0	0	0	0	0	0	1	0	0	0	0	2	0	0	0	4
Otu01032	149	0	0	0	4	0	1	24	0	20	14	7	0	0	0	9	0	9	0	0	0	0	0	27	2	0	0	0	0	0	0	0	0	2	1	0	0	0	0	0	0	0	0	0	0	0	0	0	0
Otu01033	148	0	0	0	0	0	18	0	0	0	0	0	0	0	0	5	0	0	0	0	0	32	0	0	7	4	1	11	13	0	0	7	18	7	25	0	0	0	0	0	0	0	0	0	0	0	0	0	0
Otu01034	148	0	0	0	0	0	0	0	0	0	0	0	0	0	0	0	0	0	0	0	1	0	0	0	0	13	62	0	5	1	39	1	3	23	0	0	0	0	0	0	0	0	0	0	0	0	0	0	0
Otu01035	148	0	0	0	0	0	0	0	0	0	0	0	0	15	21	0	7	0	6	0	16	0	3	3	8	0	12	6	23	0	1	8	2	3	1	0	0	0	0	0	0	0	0	0	0	0	0	0	0
Otu01036	148	0	0	0	3	0	1	0	0	0	0	0	1	0	0	0	0	0	0	0	2	8	0	0	1	0	3	1	0	1	0	16	13	6	7	0	3	0	3	0	0	2	6	0	0	0	0	0	0
Otu01037	147	101	0	0	0	0	0	0	0	0	0	0	0	0	0	0	0	0	0	0	0	0	0	0	0	0	0	0	0	0	0	0	0	0	0	0	0	0	0	0	1	0	0	0	0	0	0	0	0
Otu01038	147	0	0	0	0	0	0	0	0	0	0	17	0	0	0	11	0	0	0	0	0	0	0	0	0	9	0	0	0	0	0	0	0	0	0	0	0	0	0	17	17	0	0	0	0	0	3	0	3
Otu01039	147	0	0	0	0	0	0	0	0	0	0	0	0	17	21	0	0	0	0	0	7	15	0	21	3	2	2	42	0	2	0	3	5	3	4	0	0	0	0	0	0	0	0	0	0	0	0	0	0
Otu01040	147	0	0	0	0	0	4	0	0	0	0	0	0	8	12	0	0	0	0	12	0	0	4	0	0	1	3	1	0	0	0	3	2	9	5	0	0	0	0	0	0	0	0	0	0	0	0	0	0
Otu01041	146	0	0	0	0	0	0	0	0	0	0	0	0	0	0	0	0	1	0	0	4	0	0	0	0	0	0	71	12	34	0	1	0	0	15	0	0	0	0	0	0	0	8	0	0	0	0	0	0
Otu01042	146	1	0	17	7	0	0	14	30	0	0	0	0	0	0	0	0	0	1	0	0	0	0	0	0	2	0	0	0	0	0	5	1	3	0	0	14	0	0	0	0	0	0	0	0	0	0	0	0
Otu01043	146	0	2	48	0	0	1	0	28	0	16	0	2	0	0	1	0	0	0	0	0	0	0	0	0	0	0	0	0	0	0	1	0	0	2	0	0	0	0	0	0	0	0	0	0	0	0	0	0
Otu01044	145	0	0	0	0	0	2	0	19	0	20	0	0	7	0	0	0	0	1	0	1	0	0	0	0	6	0	0	0	0	0	1	0	4	0	0	0	0	0	0	0	2	18	0	4	0	0	0	0
Otu01045	144	0	0	0	0	0	2	4	0	0	0	0	23	0	0	0	0	0	0	0	0	0	0	0	0	0	0	0	0	0	0	0	0	0	0	0	7	0	0	1	0	0	1	0	26	0	0	10	0
Otu01046	144	0	0	0	0	129	0	0	0	0	0	0	0	0	0	0	0	0	0	0	0	0	0	15	0	0	0	0	0	0	0	0	0	0	0	0	0	0	0	0	0	0	0	0	0	0	0	0	0
Otu01047	144	0	0	0	0	0	0	0	0	0	0	0	0	0	0	0	0	0	0	10	6	22	14	0	2	12	2	0	0	1	0	30	14	9	9	0	0	13	0	0	0	0	0	0	0	0	0	0	0
Otu01048	144	0	0	0	0	71	0	0	0	0	0	0	3	18	0	0	0	0	0	0	10	0	20	0	0	0	0	0	0	0	6	0	3	0	13	0	0	0	0	0	0	0	0	0	0	0	0	0	0
Otu01049	144	0	0	0	0	0	0	0	0	0	0	0	0	17	0	0	0	0	12	0	0	0	12	0	6	9	1	0	20	13	0	11	14	3	20	0	0	0	0	0	0	0	0	0	0	1	0	0	0
Otu01050	143	0	0	0	8	0	0	42	0	0	0	0	0	0	0	0	0	0	0	0	0	0	0	0	0	0	0	0	0	0	0	0	0	0	0	4	0	0	0	0	0	0	0	0	0	0	0	0	0
Otu01051	143	0	0	0	0	0	0	0	0	0	0	0	0	5	9	0	12	0	0	0	3	8	0	0	0	0	12	16	2	5	2	10	6	3	0	0	0	0	0	0	0	0	0	0	0	0	0	0	0
Otu01052	143	0	0	0	0	0	0	0	0	0	0	0	0	10	12	0	0	0	9	3	7	0	10	0	11	13	6	9	0	20	3	6	8	0	6	0	0	0	0	0	0	0	0	1	0	0	0	0	0
Otu01053	142	0	0	0	0	0	0	0	0	0	6	0	0	4	6	0	13	0	0	0	0	0	0	0	0	0	0	0	0	2	0	1	2	0	3	0	0	0	0	0	0	0	0	0	0	0	0	0	0
Otu01054	142	0	0	0	0	0	0	0	0	0	0	0	0	17	0	0	10	0	3	6	4	5	2	0	0	1	1	4	17	6	5	19	5	2	1	0	0	0	1	0	0	0	0	0	0	0	0	0	0
Otu01055	141	0	0	0	0	0	0	0	0	0	0	0	0	0	0	0	0	0	0	0	0	0	0	0	0	0	0	0	0	0	0	0	1	1	0	0	0	0	0	0	0	0	11	0	0	0	0	0	0
Otu01056	141	0	0	0	0	0	0	0	0	0	0	11	0	0	0	0	31	0	0	0	0	0	0	0	0	0	15	0	14	0	0	3	5	0	0	0	0	11	0	0	0	0	2	0	0	6	0	0	0
Otu01057	141	0	0	0	10	0	0	0	25	0	0	0	0	0	0	0	0	0	15	0	20	0	0	0	0	4	0	1	0	11	0	0	2	8	0	0	0	0	7	0	0	0	0	0	0	0	0	5	0
Otu01058	140	0	0	0	0	0	0	0	0	0	0	0	0	2	0	41	0	0	0	16	3	0	0	78	0	0	0	0	0	0	0	0	0	0	0	0	0	0	0	0	0	0	0	0	0	0	0	0	0
Otu01059	140	0	0	0	7	0	0	0	0	0	0	0	0	0	0	1	0	1	0	0	0	0	0	0	0	0	0	9	0	0	5	1	6	0	0	0	0	0	0	0	0	0	0	0	0	0	3	11	0
Otu01060	140	0	0	29	0	0	0	0	0	0	35	0	0	1	0	0	0	0	0	0	0	0	0	2	0	0	0	0	10	1	1	0	0	0	0	0	5	0	8	0	0	0	0	0	0	0	0	0	0
Otu01061	140	0	0	0	0	0	0	0	0	0	0	0	0	36	22	0	3	0	0	0	4	6	7	0	0	3	1	4	0	1	10	5	7	0	10	0	0	0	0	0	0	0	0	0	0	0	0	0	0
Otu01062	140	0	0	20	0	0	4	0	0	22	0	0	0	0	2	0	0	0	0	7	0	0	1	0	0	0	0	2	6	1	0	0	0	0	0	17	8	0	0	0	0	0	0	0	0	0	0	0	0
Otu01063	140	0	3	0	0	0	0	0	0	0	0	9	0	0	0	0	0	0	0	0	0	0	0	0	0	0	0	6	0	0	0	0	0	2	4	0	0	0	0	0	0	0	0	0	12	0	0	0	0
Otu01064	139	0	0	0	0	0	0	0	0	0	0	0	0	0	0	5	0	101	0	0	0	0	0	0	0	0	0	0	0	0	0	0	0	0	0	0	0	0	0	0	0	0	0	0	0	0	0	0	0
Otu01065	139	0	0	0	0	0	0	0	0	0	0	0	0	4	1	0	0	0	0	37	13	1	1	5	30	2	1	3	0	0	3	3	4	3	0	0	0	0	0	0	0	2	26	0	0	0	0	0	0
Otu01066	139	0	0	0	7	0	0	0	0	0	0	0	0	0	0	0	0	0	0	0	0	0	0	0	0	0	0	0	0	0	0	0	0	0	1	0	0	9	0	0	0	0	3	0	7	0	7	0	0
Otu01067	139	0	0	0	0	0	0	0	0	0	0	0	0	5	0	0	0	0	0	0	17	10	7	5	18	0	0	30	0	1	0	0	12	0	16	0	0	0	0	0	0	0	0	0	0	0	14	0	0
Otu01068	139	0	0	0	0	0	0	0	0	0	0	0	0	0	0	25	0	0	0	0	18	0	0	0	0	0	0	18	1	33	12	1	1	5	9	0	0	0	0	0	16	0	0	0	0	0	0	0	0
Otu01069	138	0	0	0	0	0	0	0	0	0	0	0	0	13	16	15	0	0	15	0	1	0	0	0	0	4	3	6	6	2	23	9	4	4	0	0	0	0	0	0	0	0	0	0	0	0	0	0	0
Otu01070	137	0	0	0	0	0	0	0	0	0	0	0	60	0	0	0	10	0	3	0	0	0	0	0	0	0	0	0	0	0	0	0	0	0	0	0	0	0	0	37	0	0	0	0	0	0	0	0	0
Otu01071	137	0	0	0	0	0	3	0	1	0	0	41	0	0	8	14	1	0	0	2	3	0	7	17	0	1	0	0	0	0	4	0	0	0	0	0	0	0	0	0	0	0	20	14	0	0	0	0	0
Otu01072	137	0	19	0	0	0	0	0	0	0	0	0	0	0	0	0	0	0	0	0	0	0	0	0	0	0	0	0	0	0	0	0	0	0	0	0	0	8	0	0	0	0	0	0	4	0	0	0	0
Otu01073	137	0	0	0	0	0	0	0	0	0	0	0	0	29	0	0	0	0	6	9	0	0	0	2	0	9	8	0	0	54	0	0	12	6	2	0	0	0	0	0	0	0	0	0	0	0	0	0	0
Otu01074	136	0	4	0	0	0	0	0	0	0	0	0	0	32	0	0	22	0	0	15	10	0	11	0	11	8	2	12	0	0	0	5	3	1	0	0	0	0	0	0	0	0	0	0	0	0	0	0	0
Otu01075	136	0	0	0	0	0	0	0	0	0	0	0	43	0	0	0	0	0	5	0	0	4	0	7	0	0	0	0	8	0	0	23	15	0	0	0	0	0	0	0	0	0	0	0	7	0	11	0	0
Otu01076	136	0	0	0	0	0	0	0	0	0	0	0	0	14	0	0	0	0	0	21	3	0	0	0	6	6	0	0	21	17	0	14	15	6	13	0	0	0	0	0	0	0	0	0	0	0	0	0	0
Otu01077	136	0	0	0	0	10	0	0	0	0	0	0	0	16	0	9	0	0	1	0	3	9	0	0	0	19	2	6	0	23	1	3	3	9	22	0	0	0	0	0	0	0	0	0	0	0	0	0	0
Otu01078	136	0	0	0	0	0	0	0	9	0	21	0	0	6	0	11	0	2	0	1	0	0	0	0	6	0	0	0	0	0	0	0	0	0	0	0	0	0	6	23	0	0	0	0	0	0	12	0	0
Otu01079	135	0	0	3	0	0	0	0	0	0	0	2	29	0	0	0	0	0	11	0	10	0	0	3	11	9	1	8	0	13	0	6	2	25	2	0	0	0	0	0	0	0	0	0	0	0	0	0	0
Otu01080	135	0	0	0	0	0	0	6	0	0	0	0	0	0	0	0	0	0	0	0	0	0	0	0	0	0	0	0	0	0	0	0	0	0	0	0	0	0	0	0	0	0	0	0	0	0	0	0	0
Otu01081	135	0	0	23	5	0	0	0	0	0	0	0	0	9	0	0	3	0	2	0	1	0	0	37	0	5	11	4	0	1	4	0	2	16	0	0	0	0	0	0	0	0	1	7	0	0	0	0	0
Otu01082	135	0	0	0	0	0	0	0	0	7	0	0	0	0	0	0	0	0	0	0	0	0	0	0	0	0	4	0	0	0	0	1	0	4	0	0	0	0	0	0	0	0	0	0	0	0	0	0	0
Otu01083	135	0	0	0	0	0	0	0	0	28	0	0	0	0	0	0	0	22	0	0	0	0	0	0	3	0	0	0	0	0	0	0	0	0	0	0	0	0	0	0	0	0	0	0	1	0	0	6	0
Otu01084	135	0	12	9	0	39	0	0	0	0	0	2	0	0	0	0	0	0	0	0	0	0	0	0	0	0	0	0	0	0	1	0	1	0	2	0	0	0	0	0	0	0	1	0	0	14	25	0	0
Otu01085	135	0	0	0	5	0	0	0	0	0	0	0	0	14	4	0	0	0	0	0	8	0	0	0	0	0	2	32	0	14	0	3	7	7	9	0	0	30	0	0	0	0	0	0	0	0	0	0	0
Otu01086	135	0	0	0	0	0	1	0	0	0	0	9	0	19	3	0	13	0	6	0	0	11	0	0	0	6	0	9	0	3	0	1	7	2	7	0	0	14	3	0	0	0	0	0	0	0	0	5	0
Otu01087	135	0	0	0	0	0	0	0	9	0	0	0	50	0	0	35	0	0	0	0	0	10	0	0	0	0	0	0	0	0	0	0	0	0	0	0	0	0	10	0	0	0	0	0	0	0	0	0	15
Otu01088	135	0	0	0	0	0	0	0	0	0	0	0	0	0	0	0	82	0	0	9	0	0	12	2	12	0	0	2	0	0	0	0	0	0	0	0	0	0	0	0	0	0	0	0	0	0	0	0	0
Otu01089	134	0	0	0	0	0	0	0	0	0	0	0	0	25	0	0	0	0	2	0	22	0	0	0	16	11	2	22	0	2	3	11	6	4	2	0	0	0	0	0	0	0	0	0	1	0	0	0	0
Otu01090	134	0	0	0	0	0	0	0	0	0	0	12	0	0	0	0	0	0	29	0	13	0	0	0	0	9	0	9	9	13	0	14	16	2	0	0	0	0	0	0	0	0	0	0	0	0	0	0	0
Otu01091	134	0	0	0	0	0	0	0	0	0	0	0	0	0	0	0	0	0	0	0	48	0	0	12	0	7	1	1	0	21	0	1	1	3	39	0	0	0	0	0	0	0	0	0	0	0	0	0	0
Otu01092	134	0	0	0	0	0	0	0	0	0	0	0	0	0	0	0	13	0	7	0	2	0	0	0	15	9	7	26	0	7	3	14	13	8	8	0	0	0	0	0	0	0	0	0	0	0	0	0	0
Otu01093	134	0	0	0	0	0	0	0	0	0	0	0	0	0	24	2	0	0	0	14	1	0	10	16	0	4	0	4	16	0	1	6	11	2	2	0	0	0	0	0	0	0	0	0	0	0	0	0	0
Otu01094	133	0	33	31	0	0	0	0	0	22	0	0	0	0	0	0	14	0	0	16	0	0	0	0	0	0	0	0	0	0	0	0	0	0	0	0	0	0	0	0	0	0	0	0	0	0	0	0	0
Otu01095	133	0	0	0	0	0	0	0	0	0	0	0	0	22	11	0	0	0	0	0	8	0	0	0	8	0	5	0	0	2	15	39	19	1	3	0	0	0	0	0	0	0	0	0	0	0	0	0	0
Otu01096	133	0	0	0	0	19	0	0	0	0	0	0	0	0	0	0	0	0	0	0	0	0	0	0	0	0	0	34	0	4	0	2	4	3	6	0	0	0	0	0	0	0	0	0	0	0	0	0	0
Otu01097	133	0	33	0	15	0	0	19	0	0	0	0	0	0	0	0	0	0	7	0	0	0	12	0	0	0	0	1	0	11	3	0	0	0	0	0	0	0	0	0	6	0	0	0	0	0	0	0	0
Otu01098	133	0	0	0	0	0	0	0	0	0	0	0	0	0	0	0	0	0	0	9	9	0	0	0	0	6	9	46	0	3	12	4	9	17	9	0	0	0	0	0	0	0	0	0	0	0	0	0	0
Otu01099	132	0	0	0	0	0	0	0	0	0	0	0	0	0	0	0	0	0	1	0	0	0	0	0	0	1	0	0	0	0	6	3	1	2	0	0	0	4	0	0	0	0	0	28	0	0	11	0	0
Otu01100	132	33	0	0	0	0	5	0	0	0	0	0	0	0	0	0	0	0	0	0	0	0	0	0	0	0	0	0	0	0	0	2	1	0	0	0	0	0	9	0	0	0	7	0	14	12	0	0	3
Otu01101	132	0	0	0	0	0	0	0	0	0	0	0	0	6	1	0	0	0	0	17	16	3	1	16	9	0	1	0	0	0	0	8	6	1	2	0	0	0	0	0	0	0	3	0	0	0	0	0	0
Otu01102	132	0	16	0	10	0	0	0	0	33	29	0	0	0	0	0	0	0	0	0	0	0	0	0	0	3	0	0	0	0	0	0	0	0	1	0	0	0	0	0	0	0	0	0	0	0	0	0	11
Otu01103	132	0	0	0	0	0	0	0	0	0	0	0	0	0	0	0	0	0	0	0	4	0	0	59	0	9	0	31	0	2	0	0	6	2	18	0	0	0	0	0	0	0	0	0	0	0	0	0	0
Otu01104	132	0	0	0	0	0	0	0	0	0	0	0	0	4	0	0	38	0	0	0	4	0	5	0	6	4	0	6	0	0	0	24	17	12	10	0	0	0	0	0	0	0	0	0	0	0	0	0	0
Otu01105	131	0	0	0	12	0	0	0	0	0	0	0	0	3	0	0	0	0	7	0	10	0	0	0	0	0	4	0	0	0	4	5	6	0	0	0	0	0	0	0	23	0	1	0	0	0	0	0	0
Otu01106	131	0	0	0	6	0	0	0	0	0	0	0	0	23	0	0	0	0	0	0	0	0	0	21	0	2	0	42	21	0	0	3	0	11	0	0	0	0	0	0	0	0	0	0	0	0	0	0	0
Otu01107	131	0	0	0	0	0	0	0	0	0	0	0	0	0	0	0	0	0	0	0	4	13	0	0	24	0	0	3	0	60	4	6	5	1	0	0	0	0	11	0	0	0	0	0	0	0	0	0	0
Otu01108	131	0	0	0	0	0	0	0	0	0	0	0	0	11	0	0	0	61	0	0	0	0	43	0	0	0	0	0	0	0	0	0	0	0	0	0	0	0	0	0	0	11	0	0	0	0	0	0	0
Otu01109	131	0	0	0	0	0	0	0	0	0	0	0	0	0	36	0	0	0	8	0	5	0	0	49	0	0	0	3	0	0	0	4	11	0	0	0	0	0	0	0	0	0	0	0	0	0	0	0	0
Otu01110	130	0	101	0	0	0	0	0	0	0	0	0	0	12	0	0	0	0	0	0	2	0	0	0	0	0	0	0	0	0	1	3	3	3	5	0	0	0	0	0	0	0	0	0	0	0	0	0	0
Otu01111	130	0	0	0	8	0	22	0	0	0	0	0	0	0	0	0	0	0	0	0	0	7	0	0	0	0	0	0	0	2	3	14	31	0	2	0	0	0	0	0	0	0	0	0	0	0	0	0	0
Otu01112	130	0	0	28	0	0	0	0	0	0	0	0	0	0	0	0	0	0	6	0	1	0	0	0	0	0	0	13	0	9	0	0	0	31	0	0	0	0	0	0	0	0	6	0	0	0	0	0	0
Otu01113	130	0	0	0	0	0	0	0	0	0	0	0	0	15	0	13	0	0	0	0	1	14	10	0	0	4	3	0	4	7	0	4	2	8	14	0	0	0	0	0	0	0	0	0	0	0	0	0	0
Otu01114	130	0	0	0	0	0	0	0	0	0	0	0	0	12	19	5	0	0	0	0	17	0	0	0	2	3	0	8	0	5	4	3	6	4	5	0	0	0	0	0	0	0	0	0	0	0	0	0	0
Otu01115	130	0	0	0	0	0	0	0	0	0	0	0	0	0	0	0	0	0	9	0	0	16	16	0	0	0	5	3	0	0	0	3	0	0	0	0	0	0	0	0	19	6	0	0	0	0	0	0	0
Otu01116	130	0	2	0	0	0	0	0	0	0	0	16	0	24	36	0	0	0	6	0	2	0	2	0	0	13	0	0	19	2	3	2	0	0	3	0	0	0	0	0	0	0	0	0	0	0	0	0	0
Otu01117	129	0	0	0	0	0	0	0	0	0	0	0	0	2	0	0	0	0	17	0	0	0	0	0	7	1	2	6	0	24	4	22	16	5	7	0	0	0	5	0	0	0	0	0	0	0	0	0	0
Otu01118	129	0	0	6	5	0	0	11	0	0	17	0	0	2	0	0	0	0	0	0	0	0	0	0	0	0	0	0	0	0	0	0	0	0	0	0	7	0	4	0	3	0	0	0	0	0	0	0	26
Otu01119	129	0	0	0	0	0	0	0	0	0	0	0	0	0	0	0	0	0	7	0	3	0	0	30	0	0	2	0	0	0	0	0	2	0	13	0	0	0	20	0	0	0	0	0	0	0	0	0	0
Otu01120	129	0	0	0	0	0	0	0	0	0	0	0	0	6	0	0	0	0	0	0	0	0	0	0	0	0	0	0	0	0	0	6	0	0	0	0	0	0	0	0	0	0	117	0	0	0	0	0	0
Otu01121	129	0	0	0	67	0	0	12	0	0	0	7	0	4	0	22	0	0	0	0	3	0	0	0	12	0	0	0	0	0	0	0	2	0	0	0	0	0	0	0	0	0	0	0	0	0	0	0	0
Otu01122	129	0	0	0	0	0	0	0	0	0	0	0	0	0	1	0	0	0	12	0	3	4	0	0	0	8	16	3	0	16	7	9	13	1	1	0	0	0	0	0	0	0	0	0	0	0	5	0	0
Otu01124	128	0	0	0	0	0	0	0	0	0	0	0	0	0	0	0	0	0	0	0	0	0	0	0	0	0	0	0	0	0	0	0	0	4	0	0	10	23	5	0	0	0	0	0	0	0	0	0	0
Otu01125	128	0	0	0	0	0	0	0	0	0	30	13	6	0	0	0	0	0	0	0	0	0	0	0	0	0	0	0	0	0	0	0	0	0	0	0	0	0	16	0	0	0	0	0	0	0	0	0	12
Otu01126	128	0	0	0	0	0	0	0	0	34	0	0	0	0	0	0	0	0	0	0	0	0	0	9	0	0	0	0	0	1	0	0	0	2	0	0	0	0	10	14	0	2	0	1	0	0	0	0	0
Otu01127	128	0	0	0	0	0	0	0	0	0	0	0	0	0	1	0	67	0	3	0	1	32	0	0	0	0	0	0	5	0	0	3	8	4	4	0	0	0	0	0	0	0	0	0	0	0	0	0	0
Otu01128	128	0	0	0	6	0	0	0	0	0	0	0	11	0	0	0	0	0	47	0	4	0	0	7	0	5	0	0	0	16	0	10	5	5	11	0	0	0	0	0	0	0	0	0	0	0	0	0	0
Otu01129	127	0	0	0	0	0	0	0	0	0	0	0	0	1	0	0	0	0	0	1	0	1	0	0	0	1	0	0	0	0	0	0	0	0	1	0	0	0	0	0	0	0	0	0	0	0	0	0	0
Otu01130	127	0	0	0	0	0	0	0	0	0	0	0	0	21	0	0	0	0	15	0	2	0	0	0	9	5	0	8	18	9	21	3	6	2	4	0	0	0	0	0	0	0	0	0	0	0	0	0	0
Otu01131	127	0	8	1	1	0	0	3	0	0	0	0	0	0	5	8	0	0	1	0	0	0	0	21	0	0	0	0	0	0	0	1	1	0	0	0	0	0	0	0	0	0	0	0	1	0	0	0	0
Otu01132	127	0	0	0	0	0	0	0	0	0	0	0	0	0	13	0	31	0	0	17	3	0	7	0	0	0	1	2	5	0	2	6	10	3	17	0	0	0	0	0	0	0	1	0	5	0	0	0	0
Otu01133	127	0	0	0	0	0	0	0	0	0	0	27	0	0	0	8	0	0	0	0	2	0	0	0	22	0	0	0	0	0	0	6	4	0	0	0	0	0	0	0	0	0	37	0	0	0	0	0	0
Otu01134	126	0	0	0	5	0	0	8	9	4	0	0	0	0	0	0	0	0	0	0	0	0	0	0	0	0	0	0	0	0	0	0	0	0	0	0	0	0	2	6	0	0	0	0	7	3	0	0	0
Otu01135	126	0	0	0	28	0	0	0	19	0	0	0	0	0	0	0	0	0	9	7	0	0	0	0	16	0	0	0	0	0	0	0	0	0	0	0	0	0	0	0	0	0	0	0	10	0	0	0	0
Otu01136	126	0	0	0	0	0	0	0	0	0	58	0	0	0	0	0	0	0	0	25	17	0	0	0	0	0	15	5	0	0	0	3	0	0	0	0	0	0	0	0	0	0	3	0	0	0	0	0	0
Otu01137	126	0	0	0	0	0	0	0	0	0	0	0	0	0	0	0	91	0	0	0	5	0	0	0	0	1	0	27	0	0	0	2	0	0	0	0	0	0	0	0	0	0	0	0	0	0	0	0	0
Otu01138	126	0	0	0	0	0	0	0	0	0	12	0	0	3	7	0	0	0	0	0	0	0	0	0	3	2	0	1	0	2	0	2	3	2	4	0	0	8	0	0	0	0	0	0	0	0	0	0	0
Otu01139	125	0	0	0	0	0	0	0	0	0	0	0	0	0	21	0	26	0	0	0	0	0	3	0	0	0	5	0	0	1	0	2	0	0	0	0	0	0	0	0	0	0	0	0	0	1	0	0	26
Otu01140	125	0	0	0	0	0	0	0	0	0	0	0	0	0	0	0	0	0	0	0	8	0	0	0	0	0	7	11	1	0	0	3	2	0	0	0	0	0	0	0	0	0	0	0	0	0	0	0	0
Otu01141	125	0	0	0	0	0	1	4	0	4	0	0	0	0	0	0	0	0	14	18	0	0	0	0	0	0	0	0	1	0	0	0	1	1	0	0	0	0	7	0	0	0	0	0	0	0	0	0	0
Otu01142	125	0	0	39	0	0	0	0	0	24	0	0	0	0	0	0	17	0	0	0	0	0	0	0	0	0	0	0	0	0	0	1	0	3	0	0	0	10	0	0	0	0	0	0	0	0	0	0	0
Otu01143	125	0	11	0	15	0	0	0	0	34	0	0	22	1	0	2	11	0	0	0	0	0	0	0	0	0	0	0	0	0	0	0	0	2	0	0	0	0	0	0	0	0	0	0	0	0	5	0	0
Otu01144	125	0	0	0	0	0	0	0	0	0	0	0	0	38	8	0	0	0	0	30	6	0	0	0	0	2	9	0	0	0	29	0	0	3	0	0	0	0	0	0	0	0	0	0	0	0	0	0	0
Otu01145	125	0	0	0	5	0	0	0	0	0	0	0	0	6	0	0	0	0	9	4	12	0	0	50	0	0	0	2	0	0	7	4	2	22	0	0	0	0	0	0	0	0	0	0	0	0	0	0	0
Otu01146	125	0	0	0	0	0	0	0	0	0	0	0	0	19	4	0	2	0	3	0	10	11	0	0	0	0	0	10	1	9	2	8	7	3	0	0	0	0	0	0	2	0	0	0	0	0	0	0	0
Otu01147	125	0	0	0	0	0	0	0	0	0	0	44	37	9	0	0	0	0	0	0	0	0	0	0	0	0	0	0	0	0	0	0	0	0	0	0	0	0	0	0	0	0	0	0	0	0	0	0	0
Otu01148	125	0	0	0	0	0	0	13	0	0	0	0	0	0	0	0	0	0	0	0	0	0	0	0	0	0	0	0	0	0	0	0	7	0	0	0	0	0	0	18	0	0	0	0	0	0	0	0	0
Otu01149	124	0	0	0	0	0	0	0	0	0	0	0	0	8	69	0	0	0	8	0	16	0	0	0	2	0	0	0	7	3	1	8	0	0	0	0	0	0	0	0	0	0	0	0	0	0	0	0	0
Otu01150	124	0	0	0	0	0	0	15	0	0	0	0	0	0	0	0	20	0	6	0	3	0	0	0	2	0	1	33	0	6	4	4	12	9	0	0	0	0	0	0	0	0	0	0	0	0	0	0	0
Otu01151	124	0	0	0	0	21	0	0	0	0	0	0	0	0	0	0	43	1	0	0	3	0	0	0	0	0	0	4	0	0	0	0	0	0	0	0	0	0	0	0	0	11	0	0	0	3	0	0	0
Otu01152	124	72	0	0	0	0	0	0	0	0	0	0	0	0	0	0	0	0	0	0	0	0	0	0	0	0	0	0	0	0	0	0	0	0	0	0	0	0	0	0	0	0	0	0	0	0	0	0	0
Otu01153	124	0	0	0	0	0	0	0	0	0	0	0	0	0	0	0	0	0	0	0	13	0	24	0	0	0	0	0	0	0	11	26	26	9	15	0	0	0	0	0	0	0	0	0	0	0	0	0	0
Otu01154	123	0	0	0	0	0	0	0	0	0	0	0	0	0	0	0	0	0	0	31	3	0	0	0	19	4	20	20	0	1	0	19	3	0	2	0	0	0	0	0	0	0	0	0	0	0	0	0	0
Otu01155	123	1	1	0	0	1	5	0	1	0	0	0	0	0	4	15	2	0	0	0	7	0	0	0	0	2	7	13	0	15	1	0	1	10	11	0	0	0	3	0	1	0	10	1	0	0	0	0	0
Otu01156	123	0	0	0	0	0	0	0	0	0	0	0	0	2	8	0	0	0	19	0	7	0	0	0	0	5	3	5	0	3	15	15	14	5	14	0	0	0	0	0	0	0	0	0	0	0	0	0	0
Otu01157	123	0	0	0	4	0	0	0	0	0	0	0	0	0	0	0	0	0	0	1	0	40	11	0	0	1	0	0	15	0	17	7	1	1	0	0	0	0	0	0	0	0	0	0	2	0	0	0	0
Otu01158	123	0	0	0	0	0	0	0	0	0	0	0	0	0	0	0	0	0	0	0	0	0	0	0	0	0	0	0	19	0	0	0	0	0	0	0	0	0	0	0	0	0	1	0	0	0	5	38	0
Otu01159	123	0	0	0	0	0	0	0	0	0	0	0	0	0	5	0	13	0	1	11	0	0	17	22	6	0	10	0	13	4	3	2	0	0	6	0	0	0	0	0	0	0	0	0	0	0	0	0	0
Otu01160	123	0	0	0	0	0	0	0	0	0	0	0	0	0	0	0	0	0	0	0	0	0	0	0	0	0	0	0	0	0	0	0	15	0	5	0	0	0	0	0	0	0	0	0	0	0	0	0	0
Otu01161	122	0	0	0	0	0	0	0	0	0	0	0	0	11	0	0	0	0	0	0	0	6	9	25	0	0	7	0	0	0	0	18	23	7	12	0	0	0	0	0	0	0	0	0	0	0	4	0	0
Otu01162	122	0	0	4	0	0	1	0	0	0	0	0	0	3	16	1	0	0	0	2	8	0	1	1	0	17	28	1	4	10	2	4	6	3	0	0	0	10	0	0	0	0	0	0	0	0	0	0	0
Otu01163	122	0	0	0	0	0	0	0	0	0	0	0	0	0	0	9	0	0	0	0	1	0	0	2	0	2	0	0	0	4	0	36	57	8	0	0	0	0	0	0	0	0	0	0	0	0	0	0	0
Otu01164	121	0	0	0	0	0	0	0	0	0	0	0	0	0	12	0	0	0	0	0	8	21	0	63	0	0	0	0	0	7	0	0	0	2	0	0	0	0	0	0	0	0	0	0	0	0	0	0	0
Otu01165	121	0	0	0	0	0	0	0	0	0	0	0	0	19	0	0	0	0	7	0	3	29	0	0	0	0	5	0	0	10	10	2	10	6	0	0	0	0	0	0	0	0	0	0	0	0	0	0	0
Otu01166	121	0	0	0	0	0	0	0	0	0	0	0	0	0	0	0	0	0	0	0	3	0	0	0	0	1	0	43	0	0	0	2	4	34	34	0	0	0	0	0	0	0	0	0	0	0	0	0	0
Otu01167	121	0	0	39	0	31	0	0	0	0	0	1	0	0	0	0	0	0	0	0	0	0	0	0	0	2	1	0	7	0	0	0	2	0	0	0	0	0	0	0	0	0	0	0	0	0	5	0	0
Otu01168	120	0	0	0	0	0	0	0	6	0	0	0	0	0	29	24	0	52	0	0	0	0	0	0	0	0	0	3	0	0	0	0	0	2	0	0	0	0	0	0	0	0	0	0	0	0	0	0	0
Otu01169	120	2	4	0	0	12	0	0	0	0	0	0	0	2	0	0	0	0	0	0	0	0	0	0	0	2	0	0	0	0	2	0	5	0	0	0	0	39	0	0	0	0	0	0	3	0	0	0	0
Otu01170	120	0	0	0	0	0	0	0	0	0	34	0	0	0	0	0	0	0	0	0	0	0	0	0	0	0	8	0	0	0	0	0	0	0	0	0	0	12	0	0	0	0	0	39	0	5	0	0	0
Otu01171	120	0	0	0	3	14	0	0	37	26	0	0	0	0	8	0	0	0	2	0	0	10	0	0	0	1	0	0	0	1	0	0	0	0	0	0	0	0	0	0	0	0	0	0	0	0	0	0	0
Otu01172	120	0	0	0	0	0	0	0	0	0	0	0	0	0	0	0	0	0	0	27	4	0	0	0	31	0	0	0	0	0	0	1	22	24	11	0	0	0	0	0	0	0	0	0	0	0	0	0	0
Otu01173	120	0	0	0	0	0	0	0	0	0	0	0	0	0	0	0	0	87	0	0	0	0	0	0	0	0	0	0	0	0	0	0	0	0	0	2	0	0	0	0	0	0	0	0	0	0	16	0	2
Otu01174	120	0	0	0	1	0	18	0	0	0	0	0	0	0	0	0	0	9	1	0	0	9	0	31	0	0	0	0	0	0	2	0	0	0	0	0	0	16	0	0	0	0	0	0	0	0	0	0	3
Otu01175	119	0	0	0	0	0	0	0	0	0	0	0	0	0	0	0	0	0	0	0	1	0	0	0	0	1	0	1	0	105	0	0	6	0	0	0	0	0	0	0	0	0	3	0	0	0	0	0	0
Otu01176	119	0	0	0	0	0	0	0	0	34	0	0	0	20	0	0	6	0	0	0	1	0	0	0	0	1	0	0	8	0	0	8	6	0	6	0	0	0	3	0	0	0	0	0	0	0	0	0	0
Otu01177	119	0	0	0	0	0	0	0	0	0	0	0	0	13	12	4	4	0	3	0	5	0	8	2	8	0	15	8	13	0	0	7	2	4	0	0	0	0	0	0	0	0	0	0	0	0	0	0	0
Otu01178	119	0	0	0	0	0	0	0	0	0	0	0	0	0	0	0	4	0	0	0	6	0	0	0	16	1	0	1	3	1	7	5	4	2	0	0	0	0	0	0	0	0	0	0	0	0	11	0	0
Otu01179	119	0	0	0	0	0	0	0	0	0	0	0	0	0	0	0	0	0	0	0	0	0	0	0	0	0	0	0	0	0	0	0	0	0	0	0	18	0	2	0	6	0	0	0	0	0	10	0	0
Otu01180	119	0	0	0	0	0	0	0	0	0	0	0	0	0	0	0	0	0	0	0	0	0	0	0	0	0	0	0	0	0	0	0	0	0	0	10	0	0	0	0	0	0	0	0	0	14	0	15	0
Otu01181	119	0	0	0	0	0	0	0	0	0	0	0	0	0	0	0	0	0	0	0	0	0	0	0	0	0	0	0	0	0	0	0	0	0	0	0	0	0	0	0	0	0	3	0	0	8	14	5	21
Otu01182	119	0	0	0	0	0	0	0	0	0	0	10	0	0	0	0	0	0	0	0	0	0	0	0	0	0	0	0	9	0	0	0	0	0	0	0	0	0	0	0	0	0	0	0	0	0	0	0	0
Otu01183	118	0	1	28	5	0	1	0	0	8	0	0	0	10	0	0	0	0	0	0	0	0	0	0	0	0	0	0	0	0	0	0	0	0	0	0	0	0	0	0	0	0	0	0	0	0	0	0	0
Otu01184	118	0	0	0	19	0	0	0	0	0	58	14	0	0	0	0	0	0	0	0	0	0	0	0	0	0	0	0	0	0	0	0	0	3	0	0	0	0	0	0	0	0	0	0	0	0	0	0	3
Otu01185	118	0	0	0	0	0	0	0	0	0	0	0	0	16	0	0	0	0	0	12	9	0	0	11	2	12	10	0	0	0	24	8	3	6	5	0	0	0	0	0	0	0	0	0	0	0	0	0	0
Otu01186	118	0	8	8	13	0	13	0	0	0	8	1	0	0	0	3	0	22	0	0	0	0	4	0	0	0	1	0	7	0	0	0	0	0	0	0	0	1	0	0	0	6	0	1	0	0	0	0	0
Otu01187	118	0	0	0	0	0	0	0	0	0	0	0	0	0	0	0	0	0	0	31	6	0	0	0	2	1	0	0	0	0	8	44	10	2	5	0	0	0	0	0	0	0	0	0	0	0	0	0	0
Otu01188	117	0	0	0	0	0	0	0	0	0	0	0	0	0	0	0	0	0	0	0	0	0	0	0	0	0	0	0	0	0	2	0	0	0	0	0	0	0	0	8	0	0	0	3	0	0	0	0	6
Otu01189	117	4	3	0	0	3	3	2	4	0	0	0	6	2	0	2	1	0	3	6	5	2	2	0	0	0	0	1	0	6	0	1	1	0	2	0	0	1	1	0	0	0	0	0	0	0	0	2	0
Otu01190	117	0	0	0	0	0	0	0	0	0	0	0	0	0	0	0	0	0	0	0	4	0	0	0	0	7	42	4	0	0	21	9	2	28	0	0	0	0	0	0	0	0	0	0	0	0	0	0	0
Otu01191	117	0	0	0	0	0	0	0	0	0	0	0	0	0	0	0	0	0	3	0	0	0	0	0	0	18	43	4	0	0	0	0	0	41	8	0	0	0	0	0	0	0	0	0	0	0	0	0	0
Otu01192	117	1	25	0	9	0	2	2	0	0	28	0	0	0	0	0	31	0	3	0	0	0	0	0	0	0	0	0	11	0	0	0	0	0	0	0	0	0	0	0	0	0	0	0	0	0	0	0	0
Otu01193	117	0	0	0	0	0	0	2	10	0	0	8	0	0	0	0	13	0	0	26	0	0	6	0	0	1	0	0	0	0	0	0	0	0	0	0	0	0	0	13	0	0	0	0	0	0	0	0	0
Otu01194	117	0	0	0	0	19	0	0	0	0	0	0	0	11	13	0	48	0	0	0	10	0	0	0	3	0	0	2	3	0	0	0	3	1	0	0	0	0	0	0	0	0	0	0	0	0	0	0	0
Otu01195	116	0	0	0	9	0	0	11	0	0	17	0	0	0	0	6	0	0	0	0	0	0	0	0	0	0	0	0	0	4	15	2	0	0	0	0	0	0	0	1	0	0	0	17	1	0	0	3	0
Otu01196	116	0	0	0	18	0	1	0	0	0	0	0	0	1	2	5	0	0	0	0	9	0	0	0	2	0	0	15	0	0	0	3	7	1	12	0	0	0	0	0	0	0	0	0	0	0	0	0	0
Otu01197	116	0	0	0	0	0	0	0	0	0	6	29	15	0	0	0	0	0	0	0	0	0	0	0	0	2	0	10	0	2	0	3	2	3	0	0	0	0	0	0	3	0	0	0	0	0	0	0	0
Otu01198	116	0	0	0	0	0	0	0	0	0	0	0	0	0	8	0	0	0	0	0	0	7	0	0	0	1	0	11	0	0	0	0	4	0	0	0	0	0	0	0	0	0	3	0	7	0	0	0	0
Otu01199	116	80	0	5	0	0	0	0	0	0	16	0	0	0	0	0	0	0	0	0	1	0	0	0	0	0	0	0	0	0	0	0	0	0	0	0	0	0	0	0	0	0	0	0	0	0	0	0	0
Otu01200	115	0	0	0	0	0	0	0	0	0	0	0	0	12	0	0	0	0	20	11	2	0	0	0	0	13	19	6	0	2	1	3	15	0	11	0	0	0	0	0	0	0	0	0	0	0	0	0	0
Otu01201	115	0	0	0	0	0	0	0	16	0	0	0	0	2	0	25	41	0	0	0	0	0	0	0	0	0	2	9	0	0	8	0	1	2	0	0	0	0	0	0	0	0	0	0	0	0	0	0	0
Otu01202	115	0	0	0	0	0	99	0	0	0	0	0	0	0	0	0	0	0	2	0	0	0	0	0	0	0	0	0	0	0	0	0	0	0	0	0	0	0	0	0	0	0	0	0	0	0	0	14	0
Otu01203	115	0	1	0	0	0	0	0	0	0	0	0	0	11	0	23	0	0	0	15	2	0	1	0	3	8	0	0	9	2	2	9	5	8	1	0	0	0	0	0	0	0	0	0	0	0	0	0	0
Otu01204	115	7	1	0	0	0	1	0	2	1	1	20	0	0	0	0	0	0	0	4	1	0	0	0	15	0	0	0	0	1	0	6	1	0	1	0	0	0	0	0	0	0	0	0	0	0	0	0	0
Otu01205	115	44	1	0	0	0	0	0	0	0	0	0	0	0	0	0	0	0	0	0	0	0	0	0	0	1	1	0	0	0	0	0	0	2	0	0	0	0	10	0	0	0	0	0	0	0	0	0	0
Otu01206	115	0	0	0	0	0	0	0	27	0	21	0	0	0	0	5	45	0	0	0	0	0	0	0	0	11	0	0	0	0	0	0	0	0	0	0	0	0	0	0	0	0	1	0	0	0	0	0	0
Otu01207	115	0	0	0	0	0	0	0	0	0	0	0	0	12	0	0	0	0	21	3	0	0	0	0	0	6	4	19	0	21	0	3	4	0	18	0	0	0	0	0	0	0	0	0	0	0	0	0	0
Otu01208	115	0	0	0	0	0	0	0	0	0	0	0	57	2	0	0	0	0	0	27	0	3	9	0	2	0	0	0	0	0	0	5	8	2	0	0	0	0	0	0	0	0	0	0	0	0	0	0	0
Otu01209	115	0	0	0	0	0	0	0	0	0	0	0	0	0	0	0	0	0	12	0	4	0	0	18	0	15	9	13	0	4	5	12	14	9	0	0	0	0	0	0	0	0	0	0	0	0	0	0	0
Otu01210	115	0	0	0	0	0	0	0	0	0	0	0	0	0	0	30	2	0	0	0	3	47	4	0	0	0	0	0	0	1	8	8	2	3	7	0	0	0	0	0	0	0	0	0	0	0	0	0	0
Otu01211	114	0	6	0	0	0	0	0	0	0	2	0	0	0	0	0	0	0	0	18	0	0	0	0	0	0	0	0	0	0	1	0	2	3	0	0	0	0	0	0	0	0	0	0	0	0	0	0	23
Otu01212	114	0	0	0	0	0	0	0	0	0	0	0	0	0	0	0	0	0	0	0	0	0	0	0	0	0	0	3	0	0	5	0	0	0	0	0	7	6	15	0	1	0	0	0	0	0	0	3	0
Otu01213	114	0	0	0	0	0	0	0	0	0	0	0	0	0	0	0	0	0	10	0	4	0	0	0	0	0	0	0	18	5	5	8	17	5	1	0	0	0	0	0	0	0	0	0	0	0	0	16	0
Otu01214	114	0	0	0	0	36	6	0	0	0	0	0	0	0	0	0	0	0	0	0	9	0	0	0	0	0	0	0	0	8	0	0	4	0	0	0	0	0	38	0	0	0	0	0	0	0	0	0	0
Otu01215	114	0	0	0	2	0	0	0	0	21	0	0	14	0	0	0	0	0	8	0	2	0	0	26	0	4	5	2	0	1	0	6	2	0	6	0	0	0	0	0	0	0	0	0	0	0	10	0	0
Otu01216	114	38	0	21	0	0	3	0	3	0	0	7	0	0	0	0	0	0	0	0	0	0	0	0	0	0	0	0	0	0	0	1	2	0	0	0	7	0	0	0	0	0	1	0	0	0	0	0	0
Otu01217	114	0	0	0	8	0	0	0	0	0	0	0	0	0	0	0	0	0	0	0	0	0	0	0	0	0	0	0	0	0	0	0	0	0	0	0	3	0	8	0	0	0	0	0	0	0	0	0	0
Otu01218	113	0	0	0	0	0	0	0	0	0	1	0	0	1	0	0	0	3	0	0	0	1	1	2	1	0	2	0	0	0	0	6	0	0	0	0	4	0	1	0	0	2	0	0	0	0	2	0	5
Otu01219	113	0	0	0	0	0	0	0	0	0	0	0	0	3	0	22	0	0	0	0	5	0	0	0	7	50	21	2	0	0	0	0	0	3	0	0	0	0	0	0	0	0	0	0	0	0	0	0	0
Otu01220	113	0	0	39	0	0	0	11	0	0	0	0	13	2	0	12	0	0	0	3	0	0	0	0	0	1	0	0	0	0	2	0	0	0	0	0	0	0	0	2	0	0	0	0	0	0	0	0	0
Otu01221	113	0	0	0	0	0	0	0	0	0	0	0	0	0	0	0	0	0	0	0	0	0	0	0	0	0	0	0	0	0	0	0	0	0	0	0	0	0	0	0	0	0	0	0	4	0	0	0	0
Otu01222	113	0	0	0	0	0	0	0	0	0	2	0	0	9	0	0	0	0	3	4	3	0	0	13	16	0	5	0	17	0	0	1	1	0	24	0	0	0	0	0	0	0	0	0	0	0	0	0	0
Otu01223	113	5	3	0	0	0	0	0	0	0	0	0	3	0	0	0	0	0	0	0	0	0	25	7	0	0	0	0	0	0	0	0	0	0	0	0	2	0	0	0	0	0	0	0	0	0	0	3	0
Otu01224	113	0	0	0	0	0	0	0	0	0	0	0	0	16	4	0	0	0	0	4	2	0	0	0	8	9	16	6	0	0	3	23	14	8	0	0	0	0	0	0	0	0	0	0	0	0	0	0	0
Otu01225	113	0	8	0	0	0	0	0	2	0	0	0	0	7	7	0	3	0	2	9	6	6	0	11	6	1	0	7	1	0	1	1	2	4	0	0	4	0	9	0	0	0	0	0	0	0	4	0	0
Otu01226	113	0	0	0	0	0	23	0	0	0	0	0	0	0	0	0	0	0	0	0	10	0	0	14	0	0	0	43	0	0	5	1	4	0	13	0	0	0	0	0	0	0	0	0	0	0	0	0	0
Otu01227	112	0	0	0	0	0	0	0	0	0	1	14	0	0	0	0	0	0	0	0	0	0	0	0	0	0	2	0	0	0	0	0	0	0	0	0	0	0	4	0	0	0	0	0	0	0	0	0	0
Otu01228	112	0	0	0	0	0	0	0	0	0	0	0	30	0	0	0	0	0	0	0	0	0	0	0	5	0	0	0	2	0	0	1	0	0	0	0	0	0	0	0	0	0	3	0	0	0	4	0	0
Otu01229	112	0	0	0	0	0	0	0	0	0	9	7	0	0	0	2	0	6	0	0	0	0	0	0	0	0	4	0	0	0	0	0	0	0	0	0	0	0	0	3	0	0	0	15	0	0	0	12	4
Otu01230	112	0	0	0	0	0	0	0	0	0	0	0	0	0	0	0	0	0	30	0	1	0	0	65	0	0	0	0	0	1	12	2	1	0	0	0	0	0	0	0	0	0	0	0	0	0	0	0	0
Otu01231	112	0	0	0	0	0	0	0	0	0	0	0	0	11	0	0	0	0	0	0	0	0	0	0	0	0	0	6	0	0	4	0	0	0	0	0	12	0	4	0	4	0	0	24	0	0	0	0	8
Otu01232	112	0	0	0	5	0	0	0	0	0	0	0	0	0	0	22	0	0	0	0	0	0	1	0	0	0	0	0	5	0	0	0	0	0	0	0	0	0	0	0	0	0	0	0	0	0	0	0	0
Otu01233	111	0	0	0	4	1	4	0	0	0	0	0	0	2	9	0	0	0	0	1	8	0	2	0	0	2	5	11	0	3	4	2	2	0	2	0	36	0	0	0	0	1	7	0	0	0	0	0	0
Otu01234	111	0	0	0	0	0	0	0	0	0	0	0	0	0	0	0	0	0	5	0	7	0	0	10	0	9	2	18	0	6	0	5	2	15	32	0	0	0	0	0	0	0	0	0	0	0	0	0	0
Otu01235	111	0	0	0	0	0	0	0	0	0	0	0	0	0	0	8	12	0	1	0	12	0	0	0	9	5	0	0	0	0	0	0	1	0	0	0	0	12	0	0	0	0	2	0	6	0	4	0	0
Otu01236	111	0	0	0	11	0	0	0	0	0	0	0	0	0	0	6	0	0	1	28	10	0	0	0	0	9	2	11	5	1	0	0	0	2	0	0	0	0	0	0	0	0	0	0	0	0	0	0	0
Otu01237	110	0	0	0	7	0	0	0	0	0	35	0	0	0	0	0	0	58	0	0	0	0	0	0	0	0	0	0	0	0	0	0	0	0	0	0	7	0	0	0	0	0	0	0	0	3	0	0	0
Otu01238	110	0	0	0	0	0	0	0	0	0	0	0	0	0	0	0	0	0	9	0	1	0	0	0	0	13	2	29	0	3	0	5	12	24	6	0	0	0	0	0	0	0	0	0	6	0	0	0	0
Otu01239	110	0	0	0	0	0	0	0	0	0	0	0	0	0	0	0	0	0	0	0	0	0	0	0	0	0	0	0	4	0	0	0	0	0	0	0	0	0	0	0	35	0	0	0	0	0	1	0	0
Otu01240	110	0	0	0	0	0	0	0	0	0	52	0	0	0	0	0	0	0	0	0	0	0	0	0	0	0	0	0	3	0	0	0	0	0	0	0	0	0	18	0	0	0	0	0	0	0	0	0	0
Otu01241	109	0	0	0	0	0	0	0	0	0	0	2	0	0	0	0	0	0	0	0	3	0	0	0	0	1	0	1	0	0	0	3	3	1	0	0	27	0	0	0	0	0	0	0	0	0	0	0	13
Otu01242	109	0	1	0	0	0	0	0	0	0	0	0	0	2	10	0	0	6	27	0	0	0	0	0	0	8	0	2	0	0	0	1	1	0	0	0	0	0	10	0	0	0	0	0	0	0	0	3	8
Otu01243	109	0	0	0	1	0	0	0	0	0	0	0	0	9	0	21	0	0	9	0	0	3	0	0	0	0	0	2	1	0	4	0	0	0	0	0	17	0	0	0	42	0	0	0	0	0	0	0	0
Otu01244	109	0	0	0	0	0	0	0	0	0	0	0	0	3	0	0	0	0	0	8	5	0	0	0	12	2	21	15	0	0	2	20	6	15	0	0	0	0	0	0	0	0	0	0	0	0	0	0	0
Otu01245	109	0	0	0	0	0	0	0	0	0	0	0	0	0	0	15	0	60	0	0	0	0	0	0	0	0	3	0	0	0	0	0	0	0	0	0	0	0	0	0	0	0	0	11	0	0	0	0	0
Otu01246	109	0	0	0	23	0	0	22	0	0	14	31	0	0	0	0	0	0	0	0	0	0	0	0	0	1	0	0	0	0	0	0	2	0	0	0	0	0	0	0	0	0	0	0	0	0	0	0	0
Otu01247	109	0	0	0	0	0	0	0	0	0	0	0	0	36	2	0	0	0	0	0	55	0	0	0	0	0	0	0	0	0	0	0	16	0	0	0	0	0	0	0	0	0	0	0	0	0	0	0	0
Otu01248	109	0	0	0	0	0	0	0	0	0	0	0	0	0	0	0	0	0	0	0	0	0	0	0	0	0	0	0	0	0	0	0	0	0	0	0	0	0	0	0	0	0	0	0	0	0	8	0	0
Otu01249	109	0	0	0	0	0	0	0	0	0	0	0	0	0	0	0	0	0	22	0	2	0	0	0	7	8	2	11	0	0	5	0	2	24	0	0	0	0	0	0	0	0	8	0	0	0	0	0	0
Otu01250	109	0	0	0	8	0	0	0	0	0	0	0	23	0	0	9	0	0	0	0	0	0	0	0	0	0	0	0	0	0	0	0	0	0	0	0	0	0	0	0	0	0	0	0	0	0	0	0	0
Otu01251	108	0	0	0	0	0	14	0	0	0	0	0	0	0	0	0	0	0	7	0	0	0	0	0	14	0	1	6	0	32	6	0	3	6	19	0	0	0	0	0	0	0	0	0	0	0	0	0	0
Otu01252	108	0	0	0	0	0	0	0	0	0	0	0	0	0	5	12	0	0	0	0	7	0	0	0	0	1	0	4	2	2	0	0	0	0	1	0	0	17	0	0	0	10	0	0	0	0	0	0	0
Otu01253	108	0	0	0	0	0	0	0	0	0	0	0	0	8	0	0	0	0	0	27	5	0	0	21	5	1	0	1	0	0	9	10	1	0	1	0	19	0	0	0	0	0	0	0	0	0	0	0	0
Otu01254	108	0	0	0	0	0	0	0	0	0	0	0	0	0	12	14	0	0	3	10	16	0	0	1	8	9	2	6	0	1	0	8	7	6	2	0	0	0	0	0	0	0	0	0	0	0	0	0	0
Otu01255	108	0	0	0	0	0	0	0	0	0	0	0	0	9	0	15	0	0	0	0	8	0	8	0	0	1	0	0	7	1	0	0	1	0	0	0	0	0	0	0	0	0	5	0	0	0	0	0	0
Otu01256	108	0	0	0	0	0	0	0	0	0	0	0	0	0	0	21	0	0	7	0	1	0	0	0	0	0	0	0	0	1	0	0	0	0	0	0	0	0	0	0	0	0	0	6	0	0	0	0	0
Otu01257	108	0	0	0	0	0	0	0	0	0	0	0	0	0	0	0	0	0	0	0	3	0	0	0	0	0	1	9	7	10	0	2	1	10	11	0	0	0	0	0	0	0	0	0	0	0	0	0	0
Otu01258	108	0	0	0	0	0	0	0	0	0	0	0	0	0	28	0	0	0	10	7	2	0	0	0	0	2	0	14	0	4	0	1	0	6	2	0	0	0	0	0	0	0	0	0	0	0	0	0	0
Otu01259	108	0	0	0	0	0	0	0	0	0	0	0	0	11	0	0	0	0	0	0	0	0	0	0	17	1	1	0	0	0	11	0	0	0	0	0	0	0	0	0	0	14	0	0	0	0	0	0	14
Otu01260	108	0	0	0	0	0	0	0	1	0	0	0	0	0	30	0	0	0	9	0	1	0	0	0	0	0	0	6	0	0	0	2	4	0	0	0	0	0	0	0	0	0	0	0	0	0	0	0	0
Otu01261	108	0	0	0	0	0	3	0	0	0	0	2	0	0	0	0	0	0	0	0	0	9	0	0	0	0	0	0	0	1	0	0	0	0	3	13	0	0	8	10	0	0	0	0	0	5	0	0	0
Otu01262	107	0	0	0	21	0	0	0	0	0	0	0	0	0	0	0	2	0	0	0	5	0	0	1	0	4	0	5	0	4	0	8	6	9	0	0	0	0	0	0	0	0	0	0	0	0	0	23	0
Otu01263	107	0	5	0	0	0	0	0	0	0	0	0	0	0	0	0	0	0	0	0	2	0	0	0	5	2	6	4	0	4	6	1	7	1	4	0	0	0	0	0	0	0	0	0	16	0	0	0	0
Otu01264	107	0	0	0	0	0	0	0	0	0	0	0	0	0	0	0	0	0	0	0	0	0	0	0	0	0	0	0	0	0	0	0	0	2	0	0	0	0	0	0	0	0	0	0	0	0	0	0	0
Otu01265	107	0	1	0	0	0	0	0	2	0	0	0	0	13	0	0	0	0	0	0	0	0	0	1	0	3	7	2	0	3	1	5	1	3	0	0	0	0	10	0	5	0	3	0	0	0	0	0	0
Otu01266	107	0	0	0	5	0	0	0	0	0	29	0	0	0	0	0	0	0	0	0	0	0	0	0	0	0	0	0	0	0	0	0	1	0	0	0	0	22	0	7	0	0	0	0	4	0	0	0	19
Otu01267	107	0	0	0	0	0	2	0	0	0	0	0	0	1	43	0	0	0	0	0	6	0	0	0	0	13	0	30	0	9	0	0	0	2	1	0	0	0	0	0	0	0	0	0	0	0	0	0	0
Otu01268	107	0	0	0	0	0	0	0	0	0	0	0	0	0	0	0	0	0	10	12	8	0	5	34	6	0	0	0	0	0	1	8	4	7	12	0	0	0	0	0	0	0	0	0	0	0	0	0	0
Otu01269	107	0	0	0	0	0	0	0	0	0	0	0	0	0	0	0	0	0	0	0	21	0	0	31	0	0	0	0	0	13	0	5	12	0	25	0	0	0	0	0	0	0	0	0	0	0	0	0	0
Otu01270	107	0	0	0	0	0	0	0	0	0	0	0	0	0	14	0	6	0	0	0	13	2	2	17	0	14	11	12	0	0	0	4	3	3	6	0	0	0	0	0	0	0	0	0	0	0	0	0	0
Otu01271	107	0	0	0	0	0	0	0	0	0	0	0	0	0	2	0	0	0	12	0	1	0	0	0	0	5	7	0	2	51	3	2	9	0	9	0	0	0	0	0	0	0	0	0	0	0	0	0	0
Otu01272	107	0	0	0	1	0	0	0	0	0	0	0	0	0	13	12	0	37	0	0	6	0	0	0	0	0	0	0	0	19	6	0	12	0	0	0	0	0	0	0	0	0	0	0	0	0	0	0	0
Otu01273	107	0	0	0	8	0	0	0	0	0	0	0	0	0	3	0	0	0	7	0	5	23	0	0	0	0	0	0	9	0	0	16	15	7	4	0	0	0	0	0	0	0	0	0	0	0	0	0	0
Otu01274	107	0	0	0	0	0	0	0	0	0	0	0	0	0	0	0	0	0	5	0	15	0	0	0	0	3	0	12	0	19	7	5	8	15	8	0	0	0	0	0	0	0	0	0	0	0	0	0	0
Otu01275	107	0	0	0	0	0	0	0	0	0	0	0	0	0	21	0	0	0	0	0	45	0	0	0	26	0	0	3	0	0	3	5	3	1	0	0	0	0	0	0	0	0	0	0	0	0	0	0	0
Otu01276	107	0	0	0	19	0	0	0	0	0	0	0	0	11	0	0	0	0	0	0	0	0	0	0	0	1	0	0	14	0	0	0	0	0	0	0	0	0	0	0	0	0	0	0	0	0	0	0	0
Otu01277	106	0	0	0	0	0	0	0	0	6	0	0	0	14	0	0	0	0	9	0	1	0	12	0	0	0	0	3	13	3	11	1	0	2	4	0	0	0	0	0	0	0	0	0	0	0	0	0	0
Otu01278	106	0	0	0	0	0	0	0	0	0	0	0	0	0	33	32	0	0	0	0	0	39	0	0	0	0	0	0	0	0	0	0	1	0	0	0	0	0	1	0	0	0	0	0	0	0	0	0	0
Otu01279	106	0	0	0	0	0	0	0	0	0	0	0	0	0	0	0	0	0	0	0	0	0	0	0	0	0	0	0	0	1	3	1	0	0	0	38	0	0	12	0	0	4	0	0	0	0	5	13	0
Otu01280	106	1	4	9	0	0	0	0	6	12	12	0	0	0	0	0	0	0	0	0	0	0	0	0	0	0	0	0	0	0	0	1	0	0	0	0	0	0	2	2	5	2	0	3	7	4	6	12	0
Otu01281	106	0	0	0	1	0	0	0	0	0	0	0	0	0	9	2	0	0	0	19	2	0	8	0	0	0	0	0	3	0	3	5	4	0	4	0	0	0	2	0	1	1	2	0	0	1	0	0	1
Otu01282	106	0	0	0	0	0	0	0	0	0	0	0	0	0	0	0	85	0	0	6	0	0	0	0	0	3	0	0	1	0	0	0	0	0	10	0	0	0	0	0	0	0	0	0	0	0	0	0	0
Otu01283	106	0	1	0	0	0	12	0	0	0	1	13	0	0	0	0	15	0	0	0	0	0	0	0	0	0	0	0	1	0	0	0	0	0	9	0	5	0	0	0	0	0	0	16	0	0	1	0	0
Otu01284	105	0	0	0	0	5	2	1	0	0	0	0	0	4	1	2	1	0	12	0	3	9	0	2	2	0	4	12	7	10	5	6	3	3	2	0	0	0	0	0	0	0	0	0	2	0	0	1	0
Otu01285	105	0	0	0	0	0	0	0	0	11	39	0	0	0	0	0	0	30	0	0	0	0	0	0	8	0	5	0	0	0	0	0	0	0	0	0	0	0	0	0	0	0	0	0	0	0	0	0	3
Otu01286	105	0	0	0	0	0	0	0	0	0	0	0	0	0	0	29	0	0	0	0	5	0	0	15	1	1	8	10	0	0	2	0	0	1	0	0	0	0	0	0	0	0	0	0	0	0	5	0	0
Otu01287	105	0	0	0	0	0	0	0	0	0	0	11	0	0	0	2	0	0	0	0	7	0	0	4	0	4	1	29	16	11	1	7	8	4	0	0	0	0	0	0	0	0	0	0	0	0	0	0	0
Otu01288	105	0	0	0	0	0	0	0	0	0	0	0	3	0	0	0	0	0	0	0	0	0	0	0	0	0	0	0	0	2	0	0	0	0	0	15	0	0	0	5	0	0	0	0	0	5	0	0	0
Otu01289	105	0	0	0	0	0	0	0	0	0	0	0	0	0	0	0	22	0	5	0	1	0	0	0	23	5	2	17	0	0	0	2	15	2	11	0	0	0	0	0	0	0	0	0	0	0	0	0	0
Otu01290	104	0	1	0	0	0	0	0	0	0	0	0	22	0	0	0	0	0	0	0	0	0	0	0	0	0	0	0	0	0	0	0	0	1	0	0	0	0	0	0	0	0	0	0	0	0	0	0	27
Otu01291	104	0	0	0	0	0	0	0	0	0	0	0	0	0	0	0	0	0	0	0	2	0	0	0	0	2	0	0	0	41	0	1	1	0	7	0	0	0	0	0	0	0	3	0	0	0	0	0	0
Otu01292	104	4	1	0	0	0	4	0	0	0	1	3	0	1	1	4	0	0	0	0	2	5	0	1	0	1	0	0	1	1	6	0	0	0	0	0	0	0	0	1	0	0	0	0	0	0	0	0	0
Otu01293	104	0	0	0	0	0	0	0	0	0	0	0	0	0	0	23	0	0	0	0	0	0	0	0	0	0	0	0	6	0	2	0	2	0	0	0	0	0	0	0	3	0	0	0	0	0	4	29	0
Otu01294	104	0	0	3	5	0	0	0	0	0	0	0	0	0	0	27	0	57	0	0	0	0	0	0	0	0	0	0	0	0	0	0	0	0	0	0	0	0	0	0	0	0	0	0	0	6	0	0	0
Otu01295	104	0	0	0	0	0	0	0	0	0	0	0	0	0	3	0	6	0	3	0	6	0	0	0	8	4	19	26	0	0	2	2	7	7	11	0	0	0	0	0	0	0	0	0	0	0	0	0	0
Otu01296	103	0	0	0	0	0	0	0	0	0	0	0	0	0	0	0	0	0	0	0	11	0	0	5	0	13	0	5	0	4	0	11	0	1	53	0	0	0	0	0	0	0	0	0	0	0	0	0	0
Otu01297	103	0	24	0	0	0	19	0	0	0	0	0	0	0	0	0	0	0	0	0	0	0	0	0	0	0	0	0	0	0	0	0	0	0	0	0	0	0	0	0	0	0	0	0	0	0	0	0	0
Otu01298	103	0	0	0	0	9	5	0	0	0	2	0	0	1	1	0	0	0	7	0	20	1	0	0	0	1	0	0	0	4	0	2	1	6	15	0	0	0	0	0	0	0	0	0	0	0	0	0	0
Otu01299	103	0	0	0	0	0	0	0	0	0	0	0	0	0	0	0	0	0	0	0	7	0	0	4	0	18	0	4	11	6	3	12	9	4	9	0	0	0	0	0	0	0	0	0	0	0	0	0	0
Otu01300	103	0	0	0	2	0	0	0	0	0	0	0	0	14	0	0	0	0	0	6	1	0	0	3	0	5	1	0	0	1	0	6	4	0	0	0	0	23	0	0	0	0	0	0	0	0	0	0	0
Otu01301	103	0	0	0	0	0	0	0	0	0	0	0	0	2	0	0	0	0	0	0	4	0	0	0	0	2	0	7	1	3	3	2	5	2	0	0	0	0	0	0	0	0	0	0	0	0	0	0	0
Otu01302	102	0	0	0	0	0	0	0	0	0	0	0	0	0	0	0	0	0	0	0	0	71	0	0	0	0	0	0	0	0	0	0	0	0	0	0	0	0	0	0	0	0	0	0	0	0	0	0	0
Otu01303	102	0	0	0	0	0	0	0	0	0	0	0	0	0	0	0	0	0	0	0	0	0	0	0	0	4	0	0	0	0	0	0	0	0	0	0	0	0	0	0	0	0	0	0	0	0	0	0	0
Otu01304	102	0	0	0	0	0	0	0	0	0	0	0	0	0	0	37	0	0	0	0	0	0	0	57	0	0	0	0	0	0	0	0	0	7	0	0	0	0	0	0	0	0	0	0	0	0	0	0	0
Otu01305	102	0	0	0	1	0	0	0	0	4	6	0	0	0	0	0	0	0	0	0	0	0	0	0	0	0	4	0	0	0	0	1	0	3	0	0	0	0	0	0	0	0	0	2	0	0	0	0	0
Otu01306	102	0	0	0	0	29	0	0	0	0	0	0	0	0	0	0	0	0	0	0	6	0	0	21	0	6	1	4	0	0	7	0	6	1	16	0	0	0	0	0	0	0	0	0	0	0	0	0	0
Otu01307	102	0	0	0	0	0	0	0	0	0	0	0	0	0	0	0	0	0	0	0	0	0	0	0	0	11	0	32	0	1	0	1	7	12	6	15	0	0	0	0	0	0	0	0	2	0	11	0	0
Otu01308	102	0	0	0	6	0	0	0	0	0	0	0	0	13	0	0	0	0	0	0	0	0	0	0	0	0	0	0	0	0	0	0	0	0	0	16	0	0	0	32	0	0	0	0	0	0	0	3	0
Otu01309	102	0	28	0	0	0	0	0	0	0	0	13	0	0	0	0	0	0	0	1	0	0	0	44	0	0	0	0	0	0	0	0	0	1	0	5	0	0	4	1	0	0	0	0	0	0	0	0	1
Otu01310	101	0	40	14	0	0	0	0	11	0	4	0	0	0	0	0	0	0	0	0	0	0	0	0	0	0	1	0	0	0	0	0	0	0	8	0	0	0	0	0	0	4	0	0	0	0	0	0	0
Otu01311	101	0	0	0	0	0	0	0	0	0	0	0	0	0	0	0	0	0	0	0	0	0	0	0	0	0	0	0	0	0	0	0	0	0	0	0	0	5	0	0	1	0	0	0	0	0	0	6	21
Otu01312	101	0	0	0	0	0	8	0	0	0	0	0	0	0	8	0	13	0	0	0	20	0	0	0	14	4	3	10	0	0	0	11	6	2	1	0	0	0	0	0	0	0	1	0	0	0	0	0	0
Otu01313	101	0	7	9	47	0	0	0	0	0	0	0	0	0	0	0	0	0	0	0	1	0	0	9	0	1	0	0	0	0	0	0	0	0	0	0	0	0	0	4	0	0	0	0	0	0	0	0	0
Otu01315	101	12	6	0	17	0	0	0	28	0	0	0	0	0	0	0	0	0	11	0	0	0	0	0	0	0	0	0	0	0	0	1	1	0	0	0	12	0	0	0	0	7	3	0	0	0	0	0	0
Otu01316	101	0	0	0	0	0	0	0	0	0	0	0	0	21	0	0	0	0	0	20	5	0	0	4	8	6	0	5	16	11	1	2	1	1	0	0	0	0	0	0	0	0	0	0	0	0	0	0	0
Otu01317	100	0	0	0	0	0	0	0	0	0	0	0	0	0	1	0	0	0	42	0	13	0	0	0	8	0	0	0	0	0	9	11	9	0	6	0	0	0	0	0	0	0	0	0	0	0	0	0	0
Otu01318	100	12	38	0	10	0	0	0	0	0	0	21	0	0	0	0	0	0	0	0	0	0	0	0	0	0	0	0	0	0	5	0	0	0	0	0	0	0	0	0	0	0	0	0	0	0	0	0	0
Otu01319	100	0	0	0	0	0	0	0	0	0	0	0	0	0	7	0	57	0	0	7	0	1	0	0	0	9	0	1	6	5	0	2	2	0	3	0	0	0	0	0	0	0	0	0	0	0	0	0	0
Otu01320	100	0	0	4	0	0	12	0	0	0	0	0	0	0	5	0	0	0	4	0	1	0	0	0	0	1	1	7	0	1	0	1	4	0	2	0	0	0	0	0	0	0	34	0	0	0	0	3	0
Otu01321	99	0	0	0	0	0	0	0	0	0	0	0	0	0	0	0	0	9	0	0	0	0	0	0	1	0	0	0	0	0	0	0	0	0	0	0	0	0	0	34	0	7	0	0	0	0	0	0	0
Otu01322	99	0	0	0	7	0	0	0	0	16	32	0	0	0	0	0	0	0	0	0	0	0	0	0	0	0	0	0	0	0	0	0	0	0	0	0	0	0	0	0	0	0	0	0	0	0	0	0	0
Otu01323	99	0	0	0	0	0	0	0	0	0	0	0	0	0	0	0	0	0	19	0	0	0	0	0	0	0	20	0	2	3	0	4	0	6	14	0	0	0	0	0	0	0	0	0	0	0	0	23	0
Otu01324	99	0	0	0	0	0	0	0	0	0	0	0	0	0	0	0	0	0	0	0	3	0	3	4	8	2	0	0	0	20	3	15	5	2	0	0	0	0	0	0	0	0	0	0	0	0	0	0	0
Otu01325	99	0	8	0	0	0	15	0	0	0	0	0	0	0	0	0	0	0	0	2	4	24	0	0	0	3	0	0	1	5	0	4	2	4	3	0	0	0	0	0	9	0	8	0	5	0	0	0	0
Otu01326	99	0	0	0	0	0	0	0	0	0	0	0	0	0	0	0	0	0	7	0	0	0	0	0	0	10	0	0	1	11	0	0	2	0	68	0	0	0	0	0	0	0	0	0	0	0	0	0	0
Otu01327	99	0	0	0	0	0	0	0	0	0	0	0	0	17	0	0	0	0	0	0	0	0	0	0	0	0	4	0	0	3	5	5	5	0	0	0	0	0	0	0	0	0	27	0	0	0	0	0	0
Otu01328	99	0	0	0	0	0	0	0	0	0	0	0	0	4	0	0	11	0	0	0	2	42	0	0	0	0	0	2	3	4	1	6	1	4	12	0	0	0	0	0	0	0	0	0	0	0	0	0	0
Otu01329	99	0	0	0	0	0	0	0	0	0	0	0	0	0	0	12	13	0	2	2	2	0	9	0	0	10	0	27	0	4	5	2	0	1	0	0	0	0	0	0	0	0	0	0	0	0	0	0	0
Otu01330	99	0	0	0	0	0	0	0	0	0	0	0	0	0	0	0	0	0	0	0	3	0	0	0	0	4	0	10	0	54	2	5	1	17	3	0	0	0	0	0	0	0	0	0	0	0	0	0	0
Otu01331	99	37	0	0	0	0	0	0	0	0	0	0	0	0	0	0	0	0	0	0	0	0	0	0	0	0	0	0	0	0	0	0	0	0	0	19	0	0	0	0	0	0	0	2	0	2	0	0	0
Otu01332	99	0	0	0	0	0	0	0	0	52	13	0	0	0	0	0	0	4	0	0	0	0	0	0	3	0	0	0	0	0	0	1	0	2	0	0	0	0	0	0	0	0	0	0	0	0	0	13	0
Otu01333	99	0	0	0	0	0	0	0	0	0	0	0	0	0	11	0	0	0	0	0	11	0	0	0	4	7	0	8	0	23	0	10	13	5	7	0	0	0	0	0	0	0	0	0	0	0	0	0	0
Otu01334	98	0	0	0	0	0	0	0	0	0	0	0	0	5	11	7	0	0	5	0	8	0	8	16	0	0	2	8	13	1	0	1	1	2	6	0	0	0	0	0	0	0	0	0	0	0	0	0	0
Otu01335	98	0	0	0	0	0	0	0	0	3	0	0	0	0	0	0	0	42	0	0	0	0	0	0	0	0	0	0	53	0	0	0	0	0	0	0	0	0	0	0	0	0	0	0	0	0	0	0	0
Otu01336	98	0	0	0	0	0	0	0	0	0	0	0	0	0	0	0	0	0	0	8	5	0	0	5	7	0	0	1	0	0	5	25	9	0	0	0	0	0	0	0	0	0	0	0	0	0	0	0	0
Otu01337	98	0	0	0	0	0	0	0	0	0	0	0	0	29	0	0	0	0	0	0	0	0	0	0	0	0	0	0	0	0	20	0	0	49	0	0	0	0	0	0	0	0	0	0	0	0	0	0	0
Otu01338	98	0	0	0	0	0	1	0	0	0	6	0	0	0	0	0	0	0	0	0	1	0	0	0	0	0	0	0	0	0	0	6	8	1	0	0	0	0	0	0	0	0	0	0	0	0	0	0	0
Otu01339	98	0	0	0	0	0	0	0	0	0	0	0	0	8	0	0	0	0	43	0	2	0	0	0	0	15	9	0	0	0	13	0	8	0	0	0	0	0	0	0	0	0	0	0	0	0	0	0	0
Otu01340	98	0	0	0	0	0	0	0	13	0	0	0	0	0	0	0	0	60	0	6	0	0	0	0	0	0	0	0	0	0	0	0	0	0	0	12	0	0	0	0	0	0	0	0	0	0	0	0	0
Otu01341	98	0	29	0	38	0	7	0	0	0	0	0	0	0	0	0	0	0	0	0	0	0	0	0	0	0	0	0	0	0	0	0	0	0	0	0	0	0	0	0	0	0	0	0	0	0	0	0	0
Otu01342	98	0	0	0	0	0	0	0	0	0	0	0	0	0	0	0	0	0	0	0	0	0	0	0	0	0	0	8	0	3	0	0	1	3	6	0	0	0	0	0	0	0	0	0	0	0	0	0	0
Otu01343	97	0	0	0	0	0	10	0	0	0	0	0	0	0	0	30	0	0	0	0	4	0	0	0	1	0	0	0	0	0	0	1	1	0	0	0	0	0	0	0	0	0	0	0	0	0	0	0	0
Otu01344	97	0	0	0	0	0	0	0	0	0	0	0	0	22	10	0	0	0	0	0	3	0	0	1	0	5	0	10	0	0	3	9	14	1	0	0	0	0	0	0	0	0	0	0	0	0	6	0	0
Otu01345	97	0	0	0	0	0	0	4	0	0	0	0	0	2	3	0	0	0	0	0	0	6	0	0	6	2	8	0	9	4	10	2	7	8	8	0	0	7	0	0	0	0	0	0	0	0	0	0	0
Otu01346	97	9	0	0	4	0	0	0	0	9	3	0	0	0	0	0	0	0	0	0	0	0	3	0	0	0	0	0	0	0	0	0	0	0	0	0	0	0	0	0	0	0	0	0	0	0	0	0	0
Otu01347	97	0	0	0	0	0	0	0	0	0	0	0	0	0	0	0	0	0	0	0	0	6	15	0	0	0	0	0	0	0	0	0	0	0	1	0	0	0	0	0	0	0	0	0	0	0	0	0	26
Otu01348	97	0	0	0	0	0	0	0	0	0	0	0	0	0	0	0	0	0	0	0	0	0	0	0	0	0	0	0	0	0	0	0	0	0	0	0	0	0	0	0	0	0	0	0	0	0	0	0	0
Otu01349	97	0	0	0	0	0	0	0	9	0	0	0	0	0	40	0	0	0	0	0	0	0	0	0	0	4	5	4	0	1	6	11	16	1	0	0	0	0	0	0	0	0	0	0	0	0	0	0	0
Otu01350	97	0	0	0	0	0	0	0	0	0	0	0	0	0	0	0	0	0	3	0	0	22	0	0	0	0	0	0	4	0	7	2	0	1	5	0	0	33	0	0	0	0	0	3	0	0	0	0	0
Otu01351	96	0	0	0	0	0	0	0	0	0	0	0	0	19	3	45	0	0	0	0	0	0	18	0	0	0	9	0	0	0	0	0	0	0	0	0	0	0	0	0	0	0	0	0	0	0	0	0	0
Otu01352	96	0	0	0	0	0	0	0	0	0	0	0	0	0	0	0	3	0	0	0	0	0	3	0	0	0	0	0	0	0	0	0	0	0	0	0	0	0	0	0	0	0	90	0	0	0	0	0	0
Otu01353	96	0	2	0	0	0	1	17	0	0	12	10	0	4	0	0	0	0	4	0	0	0	0	0	0	0	0	1	0	0	2	1	0	0	0	3	4	0	0	0	0	10	0	0	0	0	0	0	0
Otu01354	96	1	0	1	0	0	0	0	0	0	2	0	0	0	0	0	1	0	0	0	0	0	29	0	0	0	0	0	0	0	0	0	0	0	0	1	1	0	0	0	0	0	0	0	8	0	0	0	0
Otu01355	96	0	0	0	0	0	0	0	0	0	0	0	0	8	0	0	12	0	0	0	1	0	0	27	0	16	0	1	11	1	0	8	2	2	6	0	0	0	0	0	0	0	0	0	0	0	0	0	0
Otu01356	96	0	0	0	0	0	0	0	0	0	0	0	0	0	0	0	0	24	0	0	0	0	2	0	0	0	0	0	0	0	0	0	0	0	0	0	0	0	0	0	0	0	0	31	0	0	0	0	0
Otu01357	96	0	0	0	0	0	9	0	0	0	0	0	0	0	0	7	0	0	0	0	0	0	0	0	7	8	2	0	0	11	0	0	8	3	25	0	0	0	0	0	0	0	0	0	0	0	0	0	0
Otu01358	96	0	0	0	0	0	0	0	0	9	0	0	0	6	0	0	0	0	0	0	2	0	0	0	0	8	15	13	0	1	23	5	1	12	0	0	0	0	0	0	0	0	0	0	0	0	0	0	0
Otu01359	96	0	0	0	11	0	13	0	0	0	1	0	0	0	0	0	0	0	0	0	0	0	6	0	0	1	0	0	0	0	0	0	0	0	0	23	0	0	2	0	0	0	0	0	0	0	0	0	0
Otu01360	96	0	0	0	0	0	0	0	0	0	0	0	55	8	1	0	0	0	5	0	3	12	0	0	0	0	0	0	10	0	0	0	0	2	0	0	0	0	0	0	0	0	0	0	0	0	0	0	0
Otu01361	96	0	0	0	0	0	0	0	0	0	0	0	0	0	0	24	0	0	6	0	1	0	0	0	0	0	2	0	1	1	27	11	3	0	0	0	0	0	1	0	0	0	0	0	0	0	8	0	0
Otu01362	96	0	0	0	0	0	0	0	0	0	0	0	0	0	0	0	0	0	0	0	0	0	0	0	0	0	0	0	0	0	0	0	0	0	0	0	0	0	0	0	0	0	0	0	0	0	0	0	10
Otu01363	95	0	0	0	0	0	0	0	0	0	0	0	0	0	0	0	0	0	0	0	8	0	0	17	0	19	10	25	3	2	0	3	0	3	1	0	0	0	0	0	0	0	0	0	0	0	0	0	0
Otu01364	95	0	0	0	0	0	0	0	0	0	0	0	0	0	0	0	0	0	0	0	1	0	0	0	0	0	0	8	0	0	0	0	0	0	0	0	0	0	0	17	0	0	0	0	0	0	0	0	0
Otu01365	95	0	0	0	0	0	0	9	0	0	0	0	0	0	6	0	0	0	4	0	18	0	13	0	10	3	0	3	8	1	0	5	1	3	1	0	0	0	0	0	0	0	0	0	0	0	0	0	0
Otu01366	95	0	0	0	1	0	0	0	0	0	3	0	0	0	0	0	0	5	1	0	0	0	0	0	0	0	0	0	0	0	0	0	0	0	0	1	2	0	4	0	0	0	0	1	0	0	0	0	0
Otu01367	95	0	0	0	0	0	0	0	0	0	0	0	0	0	0	0	0	0	0	0	4	0	0	0	5	0	0	0	45	0	9	11	0	2	0	0	0	0	0	0	0	0	5	0	0	0	0	0	0
Otu01368	95	0	0	0	0	0	0	0	0	0	0	15	0	15	12	0	15	0	0	0	10	4	0	0	3	0	4	4	1	0	0	5	4	0	0	0	0	0	0	0	0	0	0	0	0	0	0	0	0
Otu01369	95	0	0	0	0	0	0	0	0	0	0	0	0	0	0	0	0	0	0	0	0	0	0	0	0	0	0	0	0	0	0	0	0	0	3	0	0	0	0	0	0	0	83	0	0	0	0	0	0
Otu01370	95	0	0	25	0	0	0	0	0	0	0	0	43	0	15	0	0	0	0	0	0	0	0	0	0	3	2	0	0	1	0	0	2	0	2	0	0	0	0	0	2	0	0	0	0	0	0	0	0
Otu01371	95	0	0	0	0	0	0	0	0	0	0	0	0	0	0	0	0	0	0	0	5	0	0	0	0	0	0	0	0	0	0	0	0	0	0	0	0	0	3	0	0	0	7	0	0	0	7	14	0
Otu01372	95	0	0	0	0	0	0	0	0	0	0	0	11	0	0	0	4	47	0	0	0	0	0	0	5	0	7	0	0	0	0	0	0	0	0	0	7	0	0	0	0	0	0	0	0	0	0	0	0
Otu01373	94	0	0	0	0	0	0	0	0	0	0	0	0	19	17	0	45	0	0	0	0	0	0	0	11	0	0	0	0	0	0	0	0	0	0	0	0	0	0	0	0	0	0	0	0	0	0	0	0
Otu01374	94	0	0	0	0	0	0	0	0	0	0	0	0	14	0	0	0	0	0	0	13	0	0	0	0	10	0	1	9	2	0	6	2	0	10	0	0	0	0	0	4	0	0	0	0	0	0	0	0
Otu01375	94	2	0	0	7	0	12	0	3	1	1	0	0	0	0	0	0	0	0	0	1	0	2	0	0	0	0	0	0	0	6	0	0	0	0	1	0	0	0	0	0	0	0	0	0	0	0	0	0
Otu01376	94	0	0	0	0	0	0	0	0	0	0	0	0	0	0	0	0	0	0	0	10	0	0	0	0	0	1	8	0	0	1	2	2	0	0	0	0	0	0	0	0	0	0	0	0	0	0	0	0
Otu01377	94	0	0	0	0	0	0	0	0	0	0	0	0	0	1	22	6	0	0	0	6	0	0	0	0	5	2	4	0	21	3	0	3	16	5	0	0	0	0	0	0	0	0	0	0	0	0	0	0
Otu01378	94	0	0	0	0	0	0	0	0	0	0	0	0	2	10	17	25	0	0	0	2	0	0	0	0	0	2	5	12	0	0	0	0	0	0	0	0	0	0	0	0	0	0	0	0	0	0	0	0
Otu01379	94	0	8	0	9	0	0	0	4	0	2	0	1	0	0	0	0	0	1	0	0	11	0	0	0	0	0	0	0	0	0	0	0	0	0	0	0	2	0	4	0	0	1	0	1	3	1	0	0
Otu01380	94	0	2	0	0	0	3	0	12	0	0	0	49	0	0	0	0	0	0	0	0	0	2	0	0	0	0	0	0	0	0	1	0	0	0	0	0	0	0	0	2	0	0	0	0	0	0	0	0
Otu01381	94	0	0	0	5	0	0	0	13	0	0	0	0	0	0	0	0	0	0	0	0	0	0	3	0	0	0	1	0	0	0	0	0	0	0	0	0	0	0	0	0	0	0	0	0	1	0	0	3
Otu01382	94	0	0	0	0	0	0	0	0	0	0	0	0	0	0	0	0	0	0	9	2	0	0	75	8	0	0	0	0	0	0	0	0	0	0	0	0	0	0	0	0	0	0	0	0	0	0	0	0
Otu01383	94	0	0	0	0	0	0	0	0	0	0	0	0	0	0	0	0	0	0	0	0	0	0	0	0	0	7	0	0	0	0	0	0	0	1	6	0	0	0	7	0	0	0	3	0	0	0	0	0
Otu01384	94	0	0	0	0	0	0	0	0	0	20	0	0	0	0	0	0	0	0	0	0	0	0	0	0	0	0	0	0	0	0	0	0	0	0	0	0	0	0	0	0	0	0	0	0	0	0	0	0
Otu01385	94	0	1	9	0	0	0	0	0	0	0	0	0	0	0	0	0	0	0	0	0	0	0	0	3	0	0	0	0	0	7	0	0	0	0	0	0	5	1	0	0	0	0	2	0	2	5	0	0
Otu01386	94	0	0	0	15	0	0	0	0	0	0	0	0	0	0	0	0	0	0	1	2	0	0	0	0	0	0	3	0	1	5	2	7	1	4	0	0	0	0	0	23	0	2	0	0	0	0	0	0
Otu01387	94	20	3	0	0	0	0	0	0	8	0	0	13	0	0	0	0	0	3	0	1	0	0	0	0	0	0	0	0	0	0	0	0	0	0	0	0	0	0	0	6	0	1	0	0	0	6	0	0
Otu01388	93	0	2	0	7	0	0	3	0	0	0	0	5	0	0	3	0	0	0	0	0	0	0	0	0	0	0	0	0	0	0	0	1	0	0	0	15	0	0	0	0	0	0	0	0	0	0	0	2
Otu01389	93	0	0	0	0	0	3	0	0	0	13	0	0	3	8	0	1	0	0	0	6	21	4	0	6	0	0	0	0	0	6	2	0	0	1	0	0	0	0	0	0	0	0	0	0	0	0	0	0
Otu01390	93	46	0	0	0	0	0	0	0	0	0	0	0	0	0	0	0	0	0	0	0	0	5	0	0	5	0	0	0	0	0	0	0	0	0	0	0	0	0	0	0	0	0	0	0	1	0	0	0
Otu01391	93	1	0	0	1	0	3	0	0	5	28	19	0	0	1	0	0	0	7	0	0	0	0	0	0	0	0	0	0	0	0	0	0	0	1	1	1	0	0	0	4	0	0	0	0	0	0	0	0
Otu01392	93	0	0	0	0	0	0	0	0	0	0	0	0	0	0	14	0	0	0	0	9	0	5	0	0	6	0	2	22	0	0	0	3	0	2	0	0	0	0	0	0	0	0	0	0	0	0	0	0
Otu01393	93	0	0	0	0	13	0	0	0	0	16	0	0	0	0	0	0	0	13	0	5	0	0	0	0	0	0	16	0	10	0	1	2	0	8	0	0	0	0	0	0	0	0	0	0	0	1	0	0
Otu01394	93	0	0	0	0	67	0	0	0	0	0	0	0	0	0	0	0	0	0	0	0	0	0	1	0	0	4	0	0	0	0	0	2	0	0	0	0	0	0	0	0	0	0	0	0	0	0	0	0
Otu01395	93	14	0	0	0	0	0	0	0	11	0	0	0	0	0	0	0	0	8	0	2	0	0	0	0	12	7	9	0	0	6	9	5	0	1	0	0	0	0	0	0	0	0	0	0	0	0	0	0
Otu01396	93	0	0	0	15	0	12	0	0	0	0	0	0	0	0	0	0	0	0	0	0	0	0	0	0	0	0	0	0	0	2	0	0	0	0	0	0	22	0	0	0	0	0	0	0	0	0	0	0
Otu01397	92	0	0	0	3	0	0	0	0	0	0	0	0	0	0	12	0	0	0	0	0	0	0	0	0	0	1	0	0	0	0	0	0	0	0	0	0	0	0	0	21	0	0	0	0	0	0	0	0
Otu01398	92	0	0	0	0	0	0	0	0	0	0	0	0	0	0	0	0	0	0	0	0	0	0	0	0	0	0	0	0	0	0	0	0	0	0	0	0	0	0	0	0	0	0	0	0	0	0	0	0
Otu01399	92	0	0	11	56	0	18	0	0	0	0	0	0	0	0	0	0	0	0	7	0	0	0	0	0	0	0	0	0	0	0	0	0	0	0	0	0	0	0	0	0	0	0	0	0	0	0	0	0
Otu01400	92	0	0	0	3	0	0	3	0	0	0	0	0	0	0	0	0	0	0	0	0	0	0	0	0	0	0	0	7	0	0	0	0	0	0	19	0	0	6	12	0	0	0	0	0	0	2	0	0
Otu01401	92	0	0	0	0	0	0	0	0	0	0	0	0	0	0	0	19	0	0	0	0	0	0	0	0	0	0	0	0	0	0	0	0	0	0	0	0	0	0	0	0	0	0	0	0	0	0	0	0
Otu01402	92	0	0	0	0	0	0	0	0	0	0	0	0	0	0	0	0	0	0	0	0	0	0	0	0	0	0	0	0	0	3	7	5	0	4	0	0	0	0	0	0	0	0	0	11	0	0	0	0
Otu01403	92	0	0	0	0	0	0	0	0	0	0	0	0	0	17	8	0	0	1	0	2	10	0	42	0	2	0	0	0	0	0	7	0	0	0	0	0	0	0	0	0	0	0	0	0	0	0	0	0
Otu01404	92	0	0	0	0	0	0	0	14	0	0	0	2	0	0	0	0	0	0	0	0	0	0	0	1	0	8	1	0	0	0	3	0	0	10	0	0	0	0	0	0	0	0	0	0	0	17	6	0
Otu01405	92	0	0	0	0	0	0	0	0	0	0	0	0	0	0	8	0	0	0	0	0	0	0	0	0	0	0	0	0	0	0	0	0	0	0	0	0	0	0	0	0	0	0	0	0	0	0	0	0
Otu01406	92	0	0	0	0	0	0	0	0	0	0	0	0	11	7	11	0	0	0	0	0	0	8	0	0	0	0	0	0	0	0	2	0	0	0	0	0	0	0	0	0	0	0	0	4	0	0	0	0
Otu01407	91	0	0	0	0	0	0	0	0	0	0	0	26	4	2	0	0	0	0	0	0	0	0	0	0	0	0	4	6	0	10	1	4	4	8	0	0	0	0	0	0	0	0	1	0	0	0	0	0
Otu01408	91	0	0	0	13	0	0	0	0	0	0	0	0	0	0	0	0	0	0	0	0	0	0	0	0	0	0	2	0	0	0	0	0	2	0	0	0	0	0	0	0	0	2	0	0	0	0	2	0
Otu01409	91	0	0	0	0	0	0	0	0	0	0	0	0	0	0	0	0	0	0	0	0	0	0	0	0	0	0	0	0	0	0	0	0	0	0	0	0	0	0	0	0	0	0	0	0	0	0	0	0
Otu01410	91	0	0	0	0	0	0	0	0	0	0	0	0	0	0	0	12	0	6	0	0	0	29	0	0	0	0	4	0	0	0	0	0	0	0	0	2	0	0	11	0	0	0	0	0	0	0	0	0
Otu01411	91	0	18	0	1	0	0	0	4	10	7	0	19	5	0	0	0	2	0	0	0	0	0	4	0	0	1	0	1	0	0	0	0	1	0	0	0	0	0	3	0	9	0	0	0	0	0	0	0
Otu01412	91	0	0	0	0	0	0	0	0	0	0	0	0	0	0	0	0	56	0	0	0	0	11	0	0	0	0	0	0	0	0	0	0	0	0	0	0	0	4	11	0	0	0	0	0	0	0	0	0
Otu01413	91	0	0	0	0	0	6	0	0	0	0	0	0	0	0	2	0	0	0	0	0	0	0	10	0	0	0	0	0	0	4	1	0	0	0	0	0	0	0	5	0	0	0	0	0	13	7	0	0
Otu01414	91	0	0	0	0	0	0	0	0	0	0	0	0	0	0	0	0	0	0	0	0	0	0	0	0	0	9	0	0	8	0	0	0	0	0	0	17	0	0	40	0	0	0	0	4	0	0	0	0
Otu01415	91	0	0	0	0	0	0	0	0	0	0	0	1	6	5	23	0	0	0	0	7	12	0	0	8	6	3	4	0	0	4	0	2	6	0	0	0	0	0	0	0	0	0	0	0	0	0	0	0
Otu01416	90	1	0	1	0	0	21	0	0	0	0	0	0	0	0	0	0	0	0	12	1	1	0	0	0	0	0	0	0	0	0	0	0	0	0	0	0	0	0	0	0	0	0	0	0	0	0	0	0
Otu01417	90	0	0	0	0	0	0	0	0	0	0	0	0	12	0	0	0	0	0	0	8	0	0	0	0	3	0	0	0	0	0	0	0	0	6	0	25	0	0	0	0	0	0	0	0	0	0	0	0
Otu01418	90	0	0	0	0	0	11	0	0	0	0	9	0	0	0	0	0	0	0	0	4	0	0	0	0	47	0	0	0	0	0	4	11	1	0	0	0	0	0	0	0	0	0	0	0	0	0	0	0
Otu01419	90	0	13	0	2	0	0	0	0	0	0	0	0	11	16	7	0	0	0	0	0	0	0	5	0	0	0	0	0	0	0	0	0	0	2	0	0	0	0	8	0	0	0	0	0	0	0	0	0
Otu01420	90	0	0	0	0	0	0	0	0	0	0	0	0	0	0	0	8	0	0	0	4	0	0	0	0	2	0	3	0	0	0	0	1	2	8	48	0	0	0	0	0	0	0	0	0	13	0	0	0
Otu01421	90	4	0	0	0	0	0	0	0	0	0	0	0	4	28	0	1	0	0	1	0	0	0	0	0	0	3	0	0	0	1	3	3	1	0	0	0	0	0	0	0	0	6	0	0	0	3	0	0
Otu01422	90	0	0	0	0	0	0	0	0	0	0	0	0	0	0	0	0	0	0	0	5	0	0	0	4	12	23	0	0	0	0	0	0	46	0	0	0	0	0	0	0	0	0	0	0	0	0	0	0
Otu01423	90	0	0	0	0	0	0	0	0	0	13	0	0	0	0	0	0	0	0	0	0	0	6	0	0	0	0	0	0	1	0	0	0	0	0	2	0	0	0	0	0	0	0	0	0	0	0	0	12
Otu01424	90	0	0	0	0	0	0	0	0	0	0	0	0	0	0	0	0	0	20	0	4	0	0	0	1	5	1	0	0	18	0	9	4	4	24	0	0	0	0	0	0	0	0	0	0	0	0	0	0
Otu01425	90	0	0	0	0	0	0	0	0	0	0	0	0	0	2	0	39	0	8	0	5	0	0	0	0	1	1	4	0	16	0	0	0	5	0	0	0	0	0	0	0	0	0	0	0	0	0	0	0
Otu01426	90	0	0	0	0	0	0	0	0	0	0	0	0	0	0	0	0	0	4	0	4	0	0	0	0	3	0	0	0	19	0	6	6	0	1	0	0	0	0	0	0	0	0	0	0	0	0	0	0
Otu01427	90	0	0	0	0	0	0	0	0	0	0	0	0	7	0	0	0	0	0	0	1	0	9	19	3	1	0	5	0	0	0	25	19	1	0	0	0	0	0	0	0	0	0	0	0	0	0	0	0
Otu01428	90	0	0	0	0	0	0	0	0	0	0	0	0	0	0	0	0	0	0	1	2	0	0	0	0	2	1	0	0	0	0	0	6	8	4	0	0	0	0	0	0	0	0	0	0	0	0	0	0
Otu01429	90	0	0	0	0	0	0	0	0	0	0	0	0	0	0	0	0	0	0	10	6	0	0	0	0	0	0	15	0	2	6	8	15	5	6	0	0	0	0	0	0	0	0	0	0	0	0	0	0
Otu01430	89	0	0	0	0	0	0	0	0	0	0	0	0	0	0	0	0	0	0	0	0	0	0	0	0	0	0	0	0	0	0	0	0	0	0	0	0	0	0	0	0	0	0	0	0	0	0	0	0
Otu01431	89	60	0	0	0	0	0	0	0	0	5	0	0	0	0	0	0	0	0	0	0	0	0	0	0	0	0	0	0	0	0	0	0	0	0	0	0	0	0	0	0	0	0	0	0	0	0	2	0
Otu01432	89	0	0	0	0	0	0	14	0	0	0	0	0	0	8	45	0	0	0	0	1	9	0	0	0	0	0	1	0	4	0	3	0	0	1	0	0	0	0	0	0	0	0	0	0	0	0	0	0
Otu01433	89	0	0	7	0	0	0	0	0	0	0	0	0	0	0	0	0	0	0	0	0	0	0	0	0	0	0	0	0	0	0	0	0	0	0	0	17	20	0	0	0	0	0	0	0	0	0	0	0
Otu01434	89	0	0	0	0	0	0	0	0	0	0	0	11	0	0	0	0	0	0	9	0	1	0	0	22	0	0	0	7	0	0	1	0	0	1	0	0	0	0	0	0	0	0	0	0	0	0	7	0
Otu01435	89	0	0	0	0	0	0	0	0	0	0	0	0	0	30	0	0	0	7	0	1	0	0	0	0	0	0	0	19	0	0	3	4	0	0	0	0	0	0	0	0	0	0	0	6	0	0	0	0
Otu01436	89	0	0	0	0	0	0	0	0	0	0	0	0	10	0	0	34	0	0	0	0	0	3	0	0	2	0	0	0	0	0	1	0	0	0	0	0	0	0	0	0	0	0	0	0	0	0	0	0
Otu01437	89	9	0	0	9	0	3	0	0	0	0	0	0	2	2	0	26	0	0	4	0	0	0	0	0	2	0	12	2	0	0	1	0	0	0	0	0	0	0	0	0	0	1	0	0	0	0	0	0
Otu01438	89	8	0	0	0	2	0	0	36	0	0	0	6	0	0	0	0	0	0	0	0	5	0	0	3	0	0	0	0	0	0	0	0	0	8	0	2	5	0	1	0	3	0	0	0	0	0	0	0
Otu01439	88	0	0	0	0	0	0	0	0	0	0	0	40	0	0	0	0	3	0	0	8	0	0	0	0	0	0	0	0	0	0	6	2	0	0	0	0	0	0	0	0	0	0	0	0	0	0	0	0
Otu01440	88	0	0	0	0	0	0	0	0	0	0	0	0	0	0	0	5	0	0	0	0	0	0	0	0	1	0	0	0	0	1	0	2	0	1	0	0	0	0	0	0	0	2	0	0	0	15	0	0
Otu01441	88	0	0	0	0	0	0	0	0	0	0	0	0	0	0	1	0	0	0	0	6	0	10	0	0	6	1	0	0	9	7	1	18	0	10	3	0	0	0	0	0	0	0	0	0	0	0	0	0
Otu01442	88	0	0	0	0	0	0	0	0	0	0	0	0	0	0	0	0	0	5	0	1	0	0	0	0	0	0	0	6	3	0	5	3	0	0	0	0	0	18	0	0	13	0	0	0	4	0	1	0
Otu01443	88	0	0	3	0	32	0	0	0	0	12	0	13	0	5	0	0	0	0	0	0	0	0	0	0	0	0	0	0	0	0	0	0	0	0	0	6	0	0	0	0	0	0	0	0	0	0	0	0
Otu01444	88	0	0	0	0	0	0	0	0	0	18	0	0	0	0	0	0	0	1	0	0	32	0	0	0	0	0	1	0	0	0	0	0	0	0	0	0	0	0	0	0	0	0	0	0	0	0	0	0
Otu01445	88	0	0	0	0	0	0	0	0	0	0	4	0	0	0	0	0	0	0	0	0	0	0	0	0	0	0	0	0	1	0	0	0	0	0	0	0	0	0	11	0	0	0	0	0	0	0	0	0
Otu01446	88	0	0	0	0	0	0	0	0	0	0	0	0	0	6	0	0	0	8	0	10	0	0	0	0	0	0	2	0	41	0	6	0	1	12	0	0	0	0	0	0	0	0	0	0	0	0	0	0
Otu01447	88	6	0	0	0	0	12	4	0	0	2	13	0	0	0	0	3	0	0	0	0	0	0	0	1	0	8	0	0	0	0	0	0	1	0	11	0	0	3	0	0	0	0	3	0	0	12	0	1
Otu01448	88	0	0	0	0	0	0	0	0	0	0	0	0	2	0	0	0	0	83	0	0	0	0	0	0	1	0	0	0	0	0	2	0	0	0	0	0	0	0	0	0	0	0	0	0	0	0	0	0
Otu01449	88	0	0	0	1	0	0	0	0	6	0	0	0	0	0	0	0	0	0	5	0	39	0	0	0	0	0	0	0	0	0	0	2	0	0	0	0	0	0	0	0	0	0	0	0	0	0	0	0
Otu01450	88	0	0	0	0	0	0	0	0	0	0	0	6	0	0	0	0	0	0	0	1	0	0	0	0	0	2	1	0	7	2	0	5	4	0	0	0	0	0	0	0	0	60	0	0	0	0	0	0
Otu01451	88	0	0	0	0	0	0	0	0	0	0	0	0	0	31	0	0	0	16	0	7	0	0	0	0	0	7	0	0	23	0	2	1	1	0	0	0	0	0	0	0	0	0	0	0	0	0	0	0
Otu01452	88	0	0	0	0	0	0	0	0	0	0	0	0	0	0	0	0	0	0	0	0	0	0	0	0	0	0	0	0	0	0	0	2	0	0	0	0	0	0	0	5	5	0	0	0	0	0	24	0
Otu01453	87	0	0	0	0	0	0	0	0	0	0	8	0	0	0	0	0	0	0	7	2	0	0	2	0	0	0	0	0	0	0	1	0	0	0	0	0	0	0	0	0	0	0	0	7	3	0	0	7
Otu01454	87	0	0	0	5	0	0	0	0	0	0	0	0	5	0	0	0	0	40	0	2	0	0	0	3	0	13	4	0	5	0	0	4	2	4	0	0	0	0	0	0	0	0	0	0	0	0	0	0
Otu01455	87	0	50	0	0	0	0	0	0	0	0	0	0	0	0	0	0	0	0	0	0	0	0	0	0	0	0	0	0	0	0	0	0	0	0	0	0	0	0	0	0	0	0	0	0	0	0	0	0
Otu01456	87	0	0	0	0	0	0	0	0	0	0	0	0	3	0	0	0	0	0	0	7	0	0	50	0	2	0	3	0	0	0	8	0	0	14	0	0	0	0	0	0	0	0	0	0	0	0	0	0
Otu01457	87	0	0	0	0	0	0	0	0	0	0	0	0	0	0	0	0	0	0	0	13	0	0	22	10	0	0	0	0	0	15	3	6	1	0	0	0	0	0	0	0	0	0	0	0	0	0	0	0
Otu01458	87	0	0	0	0	0	0	0	0	0	0	0	0	0	0	0	0	0	0	0	0	0	0	0	0	0	0	0	0	0	0	0	0	0	0	0	0	0	0	0	0	0	0	0	0	0	0	0	0
Otu01459	87	0	0	0	0	0	0	0	0	0	0	0	0	8	0	0	0	0	0	0	2	0	2	0	0	0	0	0	15	17	0	12	2	13	0	0	0	0	0	0	0	0	1	0	0	5	0	0	0
Otu01460	86	0	0	0	0	0	0	0	0	0	0	0	0	0	0	0	0	0	0	0	0	0	3	0	0	0	0	0	0	0	0	0	0	0	0	0	0	0	0	0	0	0	0	0	0	0	0	0	0
Otu01461	86	0	0	0	0	0	0	0	0	0	0	0	0	0	4	15	3	0	0	0	2	0	0	0	7	0	3	5	20	0	0	7	1	0	4	0	0	0	0	0	0	0	0	0	0	0	0	0	0
Otu01462	86	0	0	0	0	0	0	0	0	0	0	0	0	0	0	0	0	0	0	0	0	0	0	0	0	0	0	0	0	0	0	0	0	0	0	0	0	0	0	0	0	0	0	0	0	0	0	0	0
Otu01463	86	0	0	0	0	0	0	0	0	0	0	0	0	15	0	0	0	0	0	0	6	0	0	0	0	15	0	0	0	0	9	12	8	8	9	0	0	0	0	0	0	0	0	0	0	0	0	0	0
Otu01464	86	0	0	0	10	0	0	0	0	11	0	0	0	10	0	0	0	0	0	0	0	7	0	0	3	0	0	0	0	0	0	0	0	0	0	0	0	0	0	0	0	0	0	0	0	0	0	0	0
Otu01465	86	0	0	0	0	0	0	0	0	0	0	0	0	7	17	0	0	0	0	0	3	0	0	0	0	0	0	3	0	1	2	1	1	0	0	0	8	0	0	0	0	0	0	0	0	0	0	0	0
Otu01466	86	0	0	0	0	0	0	0	0	0	0	0	0	0	8	0	0	0	0	0	3	0	0	23	0	5	10	0	0	5	5	9	0	18	0	0	0	0	0	0	0	0	0	0	0	0	0	0	0
Otu01467	86	0	0	0	0	0	0	0	0	0	0	0	0	0	0	0	0	0	2	0	0	0	0	0	0	0	1	0	0	0	8	4	0	41	13	0	0	0	0	0	0	0	0	0	0	0	0	0	0
Otu01468	86	0	0	0	3	0	1	0	0	0	1	0	0	3	0	0	0	1	1	0	0	0	0	2	1	0	0	0	0	0	0	0	0	0	0	3	0	1	0	24	0	0	0	2	2	1	1	0	2
Otu01469	86	80	0	0	0	0	0	0	0	0	0	0	0	0	0	0	0	0	0	0	0	0	0	0	0	0	0	0	0	0	0	0	0	0	6	0	0	0	0	0	0	0	0	0	0	0	0	0	0
Otu01470	85	8	0	0	0	0	0	0	68	0	0	0	0	0	0	0	0	0	0	0	8	0	0	0	0	0	0	0	0	0	0	0	0	0	0	0	0	0	0	0	0	0	0	0	0	0	0	0	0
Otu01471	85	0	0	0	4	0	0	0	0	0	0	0	0	0	0	9	0	0	0	0	2	0	0	0	6	0	0	0	0	0	5	0	0	0	0	0	0	0	0	0	13	0	0	9	0	6	6	0	0
Otu01472	85	4	0	0	0	0	21	3	0	10	13	0	0	0	0	0	0	0	0	0	0	0	0	0	0	0	0	0	0	0	0	0	0	0	0	0	0	0	0	0	0	3	0	0	0	0	0	2	0
Otu01473	85	0	0	0	13	0	0	0	0	0	0	0	0	0	0	0	5	0	0	0	0	0	6	0	1	0	0	0	3	0	0	0	0	0	0	0	0	0	0	2	0	0	0	0	0	0	0	2	28
Otu01474	85	0	3	2	1	43	1	0	5	0	0	0	0	0	1	2	0	0	2	4	0	0	0	0	0	0	0	0	0	1	0	0	0	0	0	0	0	0	0	0	0	0	0	0	0	0	0	0	0
Otu01475	85	0	0	0	0	0	0	0	0	0	18	0	0	0	0	1	0	0	0	0	0	0	0	0	0	0	0	0	0	0	0	0	0	0	0	0	0	0	0	34	0	0	0	0	0	0	0	0	0
Otu01476	85	0	0	0	0	0	0	12	0	0	0	0	0	0	0	0	0	0	0	0	0	0	0	0	0	0	0	0	0	0	0	0	0	0	0	0	0	0	0	14	0	0	3	0	4	0	0	1	0
Otu01477	85	0	0	0	0	0	0	0	0	0	0	0	0	0	1	0	0	0	0	2	10	0	0	0	31	8	4	0	0	0	0	1	0	0	1	0	0	0	0	0	0	0	0	0	0	0	0	0	0
Otu01478	85	0	0	0	0	0	0	0	0	0	0	0	0	5	0	16	0	0	0	0	0	19	0	0	0	3	1	1	9	1	14	4	7	0	0	0	0	0	0	0	0	0	0	0	0	0	0	0	0
Otu01479	85	0	0	0	0	0	0	0	28	0	0	28	0	0	4	0	0	0	2	0	5	0	0	0	2	0	0	2	0	5	4	1	0	0	4	0	0	0	0	0	0	0	0	0	0	0	0	0	0
Otu01480	85	0	1	3	0	0	0	26	0	0	1	0	0	0	2	0	1	0	0	0	0	5	0	0	1	0	0	0	0	0	0	0	0	0	1	1	0	0	0	0	1	0	0	1	0	0	0	0	0
Otu01481	85	0	0	0	0	0	0	0	0	0	0	0	0	1	1	0	0	0	1	0	1	0	13	0	3	3	2	58	0	0	0	0	0	0	0	0	0	0	0	1	0	0	0	0	0	0	0	0	0
Otu01482	84	0	0	0	0	0	0	0	0	0	0	0	0	0	0	0	0	11	0	0	1	0	0	0	0	0	0	0	0	1	5	2	0	0	0	4	0	0	0	0	0	1	0	0	0	8	0	11	0
Otu01483	84	0	0	0	0	0	0	0	0	0	0	0	0	0	0	0	0	0	0	0	0	0	0	63	0	0	0	0	0	0	0	0	0	0	0	0	0	0	0	0	0	0	0	0	0	1	0	0	0
Otu01484	84	0	0	0	8	0	0	0	0	0	2	0	0	4	0	0	0	0	0	0	0	0	0	41	16	0	0	2	0	0	4	0	1	0	0	0	0	0	0	0	0	0	0	0	0	0	0	6	0
Otu01485	84	0	0	0	2	0	0	0	0	0	0	16	0	1	5	3	4	0	0	0	0	3	2	0	0	1	0	0	0	0	3	0	0	4	2	0	0	0	0	0	0	0	0	0	0	0	10	0	0
Otu01486	84	0	0	0	0	0	0	0	0	0	0	0	0	12	0	0	0	4	7	0	6	0	0	0	3	0	0	0	0	0	24	9	3	0	3	0	0	0	0	0	13	0	0	0	0	0	0	0	0
Otu01487	84	0	0	13	11	0	0	0	0	22	0	3	0	0	2	0	13	0	0	0	0	0	6	1	0	0	0	0	0	0	0	0	0	0	0	0	0	0	0	0	0	0	0	0	0	0	0	0	0
Otu01488	84	0	0	0	0	0	0	0	0	0	0	0	0	0	0	0	0	0	0	0	0	0	0	0	0	0	0	0	4	0	0	0	0	0	0	0	0	0	0	0	18	0	0	0	2	4	0	4	0
Otu01489	84	0	0	0	0	62	0	0	0	0	0	0	0	0	0	0	19	0	0	0	0	0	0	0	0	0	0	0	0	0	0	0	0	0	0	0	0	0	0	0	0	0	0	0	0	0	0	0	0
Otu01490	84	0	0	3	6	0	0	0	0	0	0	0	0	0	0	0	0	0	0	7	0	0	0	0	0	0	0	3	3	1	1	0	0	0	0	0	0	0	0	0	0	0	2	0	0	0	3	0	0
Otu01491	83	0	11	0	0	0	0	0	0	0	0	0	5	0	0	0	0	0	0	0	2	0	0	0	0	11	18	13	0	2	10	0	0	11	0	0	0	0	0	0	0	0	0	0	0	0	0	0	0
Otu01492	83	0	0	0	0	0	4	0	0	0	0	0	0	0	0	0	1	0	0	5	7	8	0	0	0	0	9	1	19	2	1	7	4	3	0	0	0	0	0	0	0	0	0	0	0	0	0	0	0
Otu01493	83	0	0	0	0	0	0	0	0	0	0	0	0	12	0	0	0	0	0	0	3	22	3	0	0	9	0	4	13	1	3	2	3	8	0	0	0	0	0	0	0	0	0	0	0	0	0	0	0
Otu01494	83	0	0	0	0	0	0	0	0	0	0	0	38	0	0	0	0	0	0	8	0	0	0	0	0	1	0	3	0	0	0	0	0	0	0	0	0	0	0	0	0	0	0	0	0	0	0	18	0
Otu01495	83	12	0	6	0	2	2	2	1	5	3	1	4	0	0	3	0	0	2	0	0	0	0	0	0	0	1	0	1	0	0	0	0	0	0	1	4	0	0	0	0	0	0	0	0	0	0	0	0
Otu01496	83	0	0	0	0	0	0	0	0	0	0	0	0	0	0	0	0	0	0	0	0	0	0	0	0	0	0	0	0	0	4	60	19	0	0	0	0	0	0	0	0	0	0	0	0	0	0	0	0
Otu01497	83	0	0	0	0	0	0	0	0	0	0	0	0	0	0	0	0	0	0	0	2	0	0	0	0	0	0	2	0	1	0	1	0	0	16	0	0	0	0	0	7	0	0	0	1	0	0	0	0
Otu01498	83	0	0	0	0	0	0	0	0	0	0	0	0	0	0	36	0	0	0	0	2	0	0	0	0	1	12	12	3	0	10	0	1	0	6	0	0	0	0	0	0	0	0	0	0	0	0	0	0
Otu01499	82	0	0	0	0	0	0	0	0	0	0	0	0	4	19	0	5	0	0	0	0	0	0	0	0	0	0	0	32	2	0	4	3	0	11	0	0	0	0	0	0	0	0	0	0	0	0	0	0
Otu01500	82	0	0	0	22	0	0	0	0	0	0	0	0	0	0	0	0	0	0	0	0	0	0	0	0	1	11	0	0	0	0	2	0	0	0	15	0	0	0	3	0	0	0	0	0	0	0	0	1
Otu01501	82	0	0	0	9	0	0	0	0	0	0	0	0	0	0	0	0	0	0	43	3	0	0	0	10	0	0	5	8	0	0	2	2	0	0	0	0	0	0	0	0	0	0	0	0	0	0	0	0
Otu01502	82	0	0	0	0	0	0	0	0	0	0	0	30	1	0	0	0	0	0	0	7	0	0	0	0	0	4	1	0	0	0	0	1	0	0	1	0	0	2	0	0	0	0	8	0	0	0	6	0
Otu01503	82	62	0	0	0	0	0	0	0	0	0	0	20	0	0	0	0	0	0	0	0	0	0	0	0	0	0	0	0	0	0	0	0	0	0	0	0	0	0	0	0	0	0	0	0	0	0	0	0
Otu01504	82	0	0	0	0	0	0	0	0	0	0	0	0	8	12	0	0	0	2	0	12	0	1	2	9	5	0	0	0	7	0	9	1	0	8	0	0	0	0	6	0	0	0	0	0	0	0	0	0
Otu01505	82	0	0	0	0	0	0	0	0	0	0	0	0	0	0	0	41	0	0	0	0	0	0	0	7	0	0	0	0	1	0	2	3	1	8	0	0	0	0	0	0	0	0	0	0	0	0	0	0
Otu01506	82	0	1	0	0	0	0	0	0	0	0	0	0	3	0	0	0	0	0	0	1	0	13	0	8	0	0	2	4	0	2	3	3	5	0	0	0	0	0	0	0	0	3	0	0	0	0	0	0
Otu01507	82	6	4	0	1	0	0	1	0	4	0	0	0	0	0	0	2	0	0	1	0	0	0	0	1	0	0	0	0	0	0	0	0	0	0	0	33	0	0	0	0	0	0	0	0	0	0	0	0
Otu01508	82	0	31	0	0	0	0	0	0	0	0	5	0	0	0	0	0	0	0	0	0	0	0	0	0	0	2	0	0	0	0	0	0	0	0	0	0	0	0	0	0	0	0	0	0	0	0	0	0
Otu01509	82	0	0	0	0	0	0	0	0	0	0	0	0	4	0	0	0	0	0	0	1	0	0	0	0	7	0	4	19	7	12	2	13	1	0	0	0	0	0	0	0	0	0	0	0	0	0	0	0
Otu01510	82	0	0	3	10	0	0	0	0	0	0	19	0	0	0	0	0	0	0	0	0	0	0	0	0	0	0	0	0	0	0	0	0	0	0	0	0	0	7	0	4	0	0	0	0	8	0	0	0
Otu01511	82	0	0	0	0	0	0	0	0	0	0	0	0	0	0	0	0	0	0	9	0	0	0	0	0	0	16	0	0	0	22	0	0	18	0	0	0	0	0	0	0	0	0	0	0	0	0	0	0
Otu01512	82	0	0	0	0	0	0	0	0	0	0	0	0	9	0	0	23	12	1	0	10	0	0	0	1	2	3	1	11	0	0	0	1	0	0	0	0	0	0	5	0	0	0	0	0	2	0	0	0
Otu01513	82	0	0	0	0	0	0	0	0	0	0	0	0	0	0	0	0	0	0	0	1	0	2	0	20	0	16	14	0	0	0	2	3	24	0	0	0	0	0	0	0	0	0	0	0	0	0	0	0
Otu01514	82	0	0	0	1	0	0	0	0	0	0	0	0	0	0	0	0	0	1	0	6	0	0	0	6	0	8	13	3	1	10	5	7	3	5	0	0	0	0	0	0	0	0	0	0	0	0	0	0
Otu01515	82	0	0	0	4	0	0	0	0	0	0	0	29	0	0	0	0	0	0	0	0	0	0	0	0	2	0	0	0	0	0	0	0	0	2	0	0	0	0	0	0	0	0	24	0	0	0	0	0
Otu01516	82	0	0	0	0	0	0	9	0	0	29	0	0	0	1	0	0	0	0	0	5	0	0	0	0	1	0	0	0	6	0	0	0	2	8	0	0	0	0	0	0	0	0	0	0	0	0	0	0
Otu01517	82	0	0	0	0	0	0	0	0	0	0	0	0	0	0	9	0	6	0	0	11	0	0	0	9	0	2	4	0	0	6	4	0	2	0	9	0	0	0	0	0	0	0	0	0	0	0	0	0
Otu01518	82	0	0	0	0	0	0	0	0	0	0	0	1	0	0	0	0	0	0	0	0	16	0	0	0	0	0	0	0	0	6	0	0	0	0	0	0	0	0	4	0	0	0	0	0	9	0	0	3
Otu01519	81	0	0	0	0	0	0	0	0	0	0	0	0	1	0	0	0	0	0	0	0	7	1	0	0	0	0	0	0	0	0	11	10	6	2	0	0	0	0	0	0	0	0	31	0	0	0	0	0
Otu01520	81	0	0	0	16	0	0	0	0	0	0	0	0	0	0	0	0	0	0	0	0	0	0	0	0	3	10	0	4	0	0	0	0	0	0	0	0	0	0	0	0	0	0	4	0	0	2	0	0
Otu01521	81	0	0	0	2	0	0	0	0	0	0	1	0	0	0	0	8	0	0	10	0	42	8	0	0	0	1	0	0	0	0	3	0	0	0	0	0	0	0	0	0	0	0	0	0	0	0	0	0
Otu01522	81	0	0	0	0	0	0	0	0	0	0	0	0	19	2	0	0	0	1	0	4	0	25	0	0	3	0	0	15	2	0	0	0	0	0	0	0	0	0	0	0	0	0	0	0	0	0	0	0
Otu01523	81	0	0	0	0	0	0	0	0	0	0	0	0	0	0	0	0	0	0	0	1	0	0	0	0	1	3	0	0	0	0	2	9	0	0	0	0	16	0	0	0	0	1	0	0	0	7	0	0
Otu01524	81	0	0	0	0	0	0	0	0	0	0	0	0	0	0	12	0	0	0	5	4	0	0	13	0	2	7	0	6	1	3	15	13	0	0	0	0	0	0	0	0	0	0	0	0	0	0	0	0
Otu01525	81	0	0	0	0	0	0	0	0	0	0	0	0	0	0	0	0	0	0	0	0	9	0	0	0	0	0	0	0	0	0	0	0	0	0	0	0	0	0	0	0	0	0	0	0	0	0	0	0
Otu01526	81	0	0	0	0	0	1	0	0	27	0	0	0	7	0	0	0	0	0	0	0	15	8	0	0	0	0	0	0	2	0	3	7	0	3	0	3	0	0	0	0	0	0	0	0	0	0	0	0
Otu01527	81	0	0	0	0	0	0	0	0	0	0	0	0	0	24	0	0	0	0	0	0	0	0	0	0	0	0	0	0	0	0	0	0	0	0	0	0	0	0	0	0	0	0	0	0	0	0	0	0
Otu01528	81	0	0	0	0	0	0	0	0	0	0	0	0	0	15	0	0	0	4	0	0	0	0	0	0	0	0	0	0	4	0	0	0	0	0	0	0	0	1	0	0	0	0	0	0	0	0	0	0
Otu01529	81	0	0	0	0	0	0	0	0	0	0	0	0	0	0	0	0	0	10	16	9	0	0	0	22	1	4	4	8	2	0	0	2	3	0	0	0	0	0	0	0	0	0	0	0	0	0	0	0
Otu01530	81	0	0	0	0	0	0	0	0	0	0	0	0	9	0	0	0	0	0	4	3	0	0	0	0	3	12	2	37	0	0	8	1	1	0	0	0	0	0	0	0	0	0	0	0	0	0	0	0
Otu01531	80	0	0	0	0	0	0	0	0	0	0	0	0	12	0	43	0	0	0	0	3	0	0	0	10	0	0	0	0	4	0	3	5	0	0	0	0	0	0	0	0	0	0	0	0	0	0	0	0
Otu01532	80	0	0	1	0	0	6	0	0	0	0	0	0	7	10	0	0	0	1	3	0	1	0	0	5	2	1	0	7	2	0	2	3	0	7	0	0	0	0	0	0	0	0	0	0	0	0	0	0
Otu01533	80	0	0	1	0	0	0	0	0	0	0	10	0	0	0	0	0	0	12	0	0	6	5	0	0	0	0	0	0	0	0	6	0	1	0	4	0	0	1	0	0	0	0	0	0	0	0	0	3
Otu01534	80	0	0	0	0	0	0	0	0	0	0	0	0	0	0	0	0	0	0	0	5	0	0	0	0	10	2	2	18	7	1	5	15	3	0	0	0	0	0	0	0	0	0	0	0	0	0	0	0
Otu01535	80	0	0	0	0	0	0	0	0	0	0	0	0	0	0	22	23	0	0	21	0	0	0	0	0	9	0	0	0	1	0	2	0	0	1	0	0	0	0	0	0	0	0	0	0	0	0	0	0
Otu01536	80	0	0	0	0	0	0	0	0	0	0	0	0	0	0	0	0	0	0	0	0	0	0	0	0	0	0	0	0	0	0	0	0	0	0	0	0	0	0	0	0	0	0	0	0	0	0	0	0
Otu01537	80	31	0	0	4	0	0	0	0	4	0	0	0	0	0	0	0	3	0	0	0	0	1	10	0	0	1	0	0	0	0	0	0	0	2	0	0	0	1	0	0	0	0	0	0	0	0	0	8
Otu01538	80	0	0	0	0	0	10	0	0	0	0	0	12	0	35	0	0	0	0	7	1	0	0	0	0	0	0	0	0	0	3	0	0	2	0	0	0	0	0	0	0	0	0	0	0	0	0	0	0
Otu01539	80	0	0	0	0	0	0	0	0	0	0	0	0	0	3	0	24	0	4	2	5	0	0	0	0	0	1	0	0	5	8	0	7	3	4	0	0	0	0	0	0	0	0	0	0	13	0	0	0
Otu01540	80	0	0	0	0	0	0	0	0	0	0	0	0	0	5	0	0	0	0	0	3	0	0	0	0	2	2	3	0	4	0	0	3	4	32	0	0	0	0	0	0	0	0	0	0	0	0	0	0
Otu01541	80	0	0	0	0	0	0	0	0	13	0	0	8	0	0	0	0	3	0	0	4	0	0	0	0	2	3	0	0	0	0	3	0	0	1	0	0	0	0	0	0	0	22	0	0	0	2	0	0
Otu01542	80	0	0	0	0	0	0	0	0	0	0	0	0	14	6	0	23	0	0	0	2	2	0	0	13	2	0	1	3	1	0	5	0	1	5	0	0	0	0	0	0	0	0	0	0	0	0	0	0
Otu01543	80	0	0	0	0	0	0	0	0	0	0	5	0	0	0	0	0	0	22	0	0	0	0	0	0	3	0	0	0	0	0	0	16	0	0	0	0	0	0	0	0	0	0	0	0	0	0	0	0
Otu01544	80	0	4	23	0	13	0	7	2	0	0	0	0	0	0	0	0	0	0	0	0	0	0	0	0	0	0	0	0	0	0	0	0	0	0	0	0	0	1	0	0	0	0	0	0	0	0	0	0
Otu01545	79	0	0	0	0	0	0	0	0	0	0	0	0	0	0	0	0	0	0	0	0	0	9	39	3	3	0	0	0	6	3	0	0	6	4	0	0	0	0	0	0	0	0	0	0	0	0	0	0
Otu01546	79	0	0	0	0	0	0	0	0	0	0	0	0	0	0	0	0	0	0	0	0	0	0	0	0	0	0	0	0	0	0	0	0	0	0	0	0	0	0	0	0	0	0	0	0	0	0	0	0
Otu01547	79	0	0	0	0	0	0	0	0	0	0	0	0	0	0	0	30	0	0	0	0	0	0	0	0	0	0	0	0	0	0	0	0	0	0	0	0	0	0	0	0	0	0	0	0	0	0	0	0
Otu01548	79	0	0	0	0	69	0	0	0	5	0	0	0	5	0	0	0	0	0	0	0	0	0	0	0	0	0	0	0	0	0	0	0	0	0	0	0	0	0	0	0	0	0	0	0	0	0	0	0
Otu01549	79	0	0	34	10	0	0	0	0	8	0	7	2	9	0	0	0	0	0	0	0	6	0	0	0	2	0	0	0	0	0	0	0	0	1	0	0	0	0	0	0	0	0	0	0	0	0	0	0
Otu01550	79	0	0	0	14	0	0	0	0	0	0	0	0	0	1	0	0	0	0	0	0	0	0	0	0	0	0	1	0	0	0	0	0	0	0	0	0	0	0	7	0	0	0	0	0	2	0	8	0
Otu01551	79	0	0	0	0	0	0	0	0	0	0	0	5	1	0	28	0	0	0	0	0	8	0	0	0	3	0	2	0	2	0	2	1	0	0	0	0	0	0	0	0	0	0	0	0	20	0	0	0
Otu01552	79	0	0	0	0	0	16	0	0	0	0	0	0	0	0	0	3	0	0	7	9	2	3	0	3	5	0	0	0	0	0	2	9	0	7	0	0	0	0	0	0	0	0	0	0	0	0	0	0
Otu01553	79	0	0	0	3	0	0	0	0	0	0	0	0	0	0	0	0	0	5	0	0	19	0	0	0	3	1	0	0	0	0	3	2	1	6	0	0	0	0	1	0	0	0	0	0	0	0	0	1
Otu01554	79	0	0	0	7	0	0	0	0	25	1	0	0	0	0	0	0	0	0	15	0	4	0	0	0	0	0	0	0	0	0	0	0	0	0	9	0	0	0	0	0	0	0	5	0	0	0	0	0
Otu01555	79	3	0	0	7	0	0	0	0	0	0	0	0	0	0	0	0	0	0	0	0	0	0	1	8	0	0	0	0	0	0	0	0	0	0	18	0	0	0	0	0	0	0	0	0	0	0	0	24
Otu01556	79	68	0	0	0	0	0	0	0	0	0	0	0	0	0	0	0	0	0	0	1	0	0	0	0	0	0	0	0	0	0	0	0	0	0	0	0	0	0	0	0	0	0	0	0	0	0	0	0
Otu01557	79	0	3	0	0	9	2	0	0	0	0	0	0	0	2	0	0	0	0	0	0	0	0	0	0	0	0	0	0	0	0	1	0	0	0	0	0	0	18	0	0	0	0	0	0	0	0	0	0
Otu01558	78	0	0	0	0	0	0	0	0	0	0	0	0	0	0	0	0	0	0	0	0	0	0	0	0	0	0	0	0	16	0	2	23	0	1	0	0	0	0	36	0	0	0	0	0	0	0	0	0
Otu01559	78	0	0	0	0	0	0	0	0	0	0	0	0	0	32	15	0	0	0	0	2	0	0	0	0	3	0	5	0	1	3	0	0	1	0	16	0	0	0	0	0	0	0	0	0	0	0	0	0
Otu01560	78	0	0	76	0	0	0	0	0	0	0	0	0	0	0	0	0	0	0	0	0	0	0	0	2	0	0	0	0	0	0	0	0	0	0	0	0	0	0	0	0	0	0	0	0	0	0	0	0
Otu01561	78	0	5	0	0	0	0	0	0	0	0	0	0	1	0	0	0	0	12	0	0	13	0	0	0	3	0	5	6	0	5	7	4	17	0	0	0	0	0	0	0	0	0	0	0	0	0	0	0
Otu01562	78	0	0	0	0	0	0	0	0	0	0	0	0	0	0	0	0	0	0	26	6	5	0	2	0	2	0	0	2	0	6	7	7	15	0	0	0	0	0	0	0	0	0	0	0	0	0	0	0
Otu01563	78	0	0	0	0	0	0	0	0	0	0	0	0	0	0	0	0	0	0	0	0	0	0	0	0	4	0	0	0	0	0	6	4	0	0	0	0	0	0	0	0	0	0	0	0	0	0	0	0
Otu01564	78	0	0	0	0	0	0	0	0	0	39	0	0	0	0	0	0	0	5	0	0	0	0	1	0	0	2	0	0	0	0	0	0	0	0	3	0	0	0	0	0	0	0	0	0	0	0	0	0
Otu01565	78	0	0	0	0	0	0	0	0	0	0	0	0	0	0	0	0	11	15	1	0	0	0	0	0	5	0	0	7	9	1	5	3	0	4	0	0	0	5	0	0	0	0	0	0	0	0	0	0
Otu01566	78	0	0	0	10	0	0	0	0	0	0	0	0	0	0	9	0	0	3	0	3	0	0	0	0	0	0	8	14	3	4	7	3	0	14	0	0	0	0	0	0	0	0	0	0	0	0	0	0
Otu01567	78	0	0	0	0	0	0	0	0	0	0	0	0	4	0	0	0	0	0	0	4	0	0	0	10	4	11	0	5	11	3	14	2	0	10	0	0	0	0	0	0	0	0	0	0	0	0	0	0
Otu01568	78	0	0	10	0	2	0	0	0	0	0	0	2	0	0	0	0	0	3	7	4	0	0	1	0	1	1	5	0	6	0	2	5	1	4	0	0	0	0	0	0	0	5	0	0	0	0	0	0
Otu01569	78	0	0	0	0	0	0	0	0	0	0	0	0	0	0	0	0	0	0	0	8	16	9	0	0	4	5	0	0	0	0	15	12	6	3	0	0	0	0	0	0	0	0	0	0	0	0	0	0
Otu01570	78	0	0	0	0	0	0	0	0	0	0	0	0	3	8	0	0	0	0	0	4	0	0	0	4	0	0	16	0	9	8	4	9	1	6	0	0	0	0	0	0	0	0	0	0	0	0	0	0
Otu01571	78	0	1	0	0	19	0	0	0	0	0	0	0	0	0	0	2	0	0	0	0	0	0	0	0	2	12	4	2	15	0	0	4	3	4	0	0	0	3	0	0	0	1	0	0	0	0	0	1
Otu01572	78	0	0	0	0	0	0	0	0	0	0	0	0	0	0	0	6	0	0	0	0	0	0	0	0	0	0	0	0	3	7	8	9	2	0	0	0	0	0	0	0	0	0	0	0	0	0	0	0
Otu01573	78	0	0	0	0	0	0	0	0	0	0	0	0	0	0	0	0	0	0	0	0	0	0	0	0	20	9	0	0	0	41	0	0	8	0	0	0	0	0	0	0	0	0	0	0	0	0	0	0
Otu01574	78	0	0	0	0	0	0	0	0	0	0	0	0	0	0	0	0	0	0	0	0	0	0	0	0	2	0	0	0	71	0	0	3	0	2	0	0	0	0	0	0	0	0	0	0	0	0	0	0
Otu01575	78	0	0	0	0	0	0	0	0	0	0	0	1	0	0	0	0	0	0	0	0	0	0	0	0	0	0	0	0	0	3	0	0	0	0	0	0	0	0	0	0	0	0	0	0	0	0	13	0
Otu01576	78	0	0	0	0	0	0	0	0	0	0	0	0	0	0	0	0	0	0	0	1	0	0	0	5	6	4	2	3	0	0	7	2	4	0	0	0	0	0	0	0	0	0	0	0	0	0	16	0
Otu01577	77	0	0	0	0	0	0	0	0	0	0	0	0	0	0	0	0	0	0	0	0	0	0	0	0	7	18	0	0	0	43	4	0	5	0	0	0	0	0	0	0	0	0	0	0	0	0	0	0
Otu01578	77	0	0	0	0	0	0	0	0	0	0	0	0	0	0	0	0	0	1	0	0	0	0	0	0	0	0	0	0	3	0	0	0	0	0	0	7	6	0	0	0	0	0	0	0	0	0	0	0
Otu01579	77	0	0	0	0	0	0	0	0	0	0	0	0	0	0	0	0	0	3	0	0	0	0	0	0	17	4	6	0	0	14	1	0	32	0	0	0	0	0	0	0	0	0	0	0	0	0	0	0
Otu01580	77	0	0	0	0	0	0	0	0	0	0	15	0	8	0	0	0	0	2	0	0	0	0	0	11	0	1	2	18	1	4	0	1	0	0	0	0	0	0	0	0	0	2	0	0	0	0	0	0
Otu01581	77	0	0	0	0	0	0	0	0	0	0	0	0	0	8	0	0	0	0	0	7	0	0	14	0	14	7	5	0	0	0	1	4	9	4	0	0	0	0	0	0	0	0	0	0	0	0	0	0
Otu01582	77	0	0	0	0	0	0	0	0	0	0	0	0	0	0	0	0	32	0	0	0	0	0	0	0	0	0	0	0	0	0	0	0	0	0	0	0	0	0	0	0	0	0	0	0	0	0	0	5
Otu01583	77	0	0	0	0	0	0	0	0	0	27	0	0	0	0	0	0	0	0	0	0	0	0	0	0	1	0	0	0	0	0	0	0	0	0	0	0	0	0	0	1	0	0	0	7	0	0	14	0
Otu01584	77	0	0	0	0	0	0	0	0	0	0	0	0	0	0	0	0	0	14	0	5	0	0	0	0	1	13	3	0	6	8	4	16	1	1	0	0	0	0	0	0	0	1	0	0	0	0	0	0
Otu01585	77	0	0	0	0	0	0	0	0	0	0	0	0	0	0	0	0	0	12	0	3	0	0	0	16	0	0	0	0	5	0	6	7	0	9	0	0	0	19	0	0	0	0	0	0	0	0	0	0
Otu01586	77	0	0	0	0	0	0	0	0	0	0	12	0	0	0	0	0	15	0	0	0	0	0	0	0	0	0	0	0	0	0	0	0	0	0	0	0	0	0	0	0	0	0	0	0	0	0	0	0
Otu01587	77	0	0	0	0	0	0	0	0	0	0	0	0	0	13	0	0	0	12	0	0	0	0	0	6	0	0	7	0	2	2	0	7	0	9	0	0	0	0	0	0	0	0	0	0	0	0	0	0
Otu01588	77	0	0	0	11	0	0	0	0	0	0	0	0	6	3	10	0	0	0	0	2	0	0	0	0	1	0	0	26	1	0	0	1	0	0	0	0	0	0	0	0	0	0	0	0	0	0	0	0
Otu01589	77	0	0	0	0	0	0	0	0	0	0	0	0	5	23	0	16	0	0	0	4	0	0	0	0	0	0	6	0	0	0	0	0	0	0	0	0	4	0	0	4	5	0	0	0	0	0	0	0
Otu01590	76	0	0	0	0	0	0	0	0	0	0	0	0	0	0	0	0	0	0	0	0	0	0	0	0	22	46	0	0	0	5	1	0	2	0	0	0	0	0	0	0	0	0	0	0	0	0	0	0
Otu01591	76	0	0	0	0	0	0	0	0	0	0	0	0	0	0	0	0	0	40	0	7	0	0	0	0	0	0	0	0	18	0	0	4	0	3	0	0	0	0	0	0	0	0	0	0	0	0	0	0
Otu01592	76	0	0	0	4	0	0	0	0	0	0	0	0	0	3	22	6	0	0	0	2	0	0	0	0	6	0	0	2	0	0	3	10	0	0	0	0	0	0	0	0	0	0	0	0	0	0	0	0
Otu01593	76	0	0	27	0	0	0	0	0	0	0	0	0	0	0	0	0	0	0	0	0	0	0	0	0	0	0	0	0	0	0	0	0	0	0	0	0	0	0	13	0	6	0	4	0	0	21	0	0
Otu01594	76	0	0	0	0	0	0	0	0	0	0	0	0	0	13	33	0	0	0	0	1	0	0	0	0	6	0	6	8	1	0	2	2	4	0	0	0	0	0	0	0	0	0	0	0	0	0	0	0
Otu01595	76	0	0	0	0	0	0	0	0	0	0	25	0	0	0	0	0	0	0	0	2	0	0	0	5	4	0	0	0	0	5	5	4	0	0	0	0	0	0	0	0	0	0	0	0	0	0	0	0
Otu01596	76	0	0	0	0	0	0	0	0	0	0	0	0	0	0	0	0	0	0	0	0	0	0	0	9	0	0	56	0	0	0	0	0	6	2	0	0	0	0	0	3	0	0	0	0	0	0	0	0
Otu01597	76	0	0	0	0	0	0	0	0	0	0	0	0	0	0	0	0	0	57	0	0	0	0	0	7	0	0	0	0	5	0	3	0	4	0	0	0	0	0	0	0	0	0	0	0	0	0	0	0
Otu01598	76	0	0	0	0	0	0	0	0	0	0	5	0	3	5	0	14	0	0	0	4	17	0	0	0	2	1	2	17	0	0	2	3	1	0	0	0	0	0	0	0	0	0	0	0	0	0	0	0
Otu01599	76	0	0	0	0	10	0	0	0	0	0	0	0	0	0	0	0	0	0	0	7	0	0	24	5	1	3	18	0	0	0	4	3	1	0	0	0	0	0	0	0	0	0	0	0	0	0	0	0
Otu01600	76	0	0	0	0	0	0	0	0	0	0	0	0	0	0	20	0	0	0	0	0	0	1	0	0	0	5	0	0	0	0	0	0	0	0	0	0	5	0	21	0	0	0	0	0	0	0	0	19
Otu01601	76	0	0	0	0	0	0	0	0	0	0	0	0	0	0	6	70	0	0	0	0	0	0	0	0	0	0	0	0	0	0	0	0	0	0	0	0	0	0	0	0	0	0	0	0	0	0	0	0
Otu01602	76	0	0	0	0	0	0	0	0	0	0	0	0	0	0	0	25	0	0	9	0	0	0	19	0	0	0	0	0	0	6	13	0	0	4	0	0	0	0	0	0	0	0	0	0	0	0	0	0
Otu01603	76	0	24	0	0	0	0	0	0	0	0	0	37	0	0	0	0	0	0	0	0	0	0	0	0	0	0	0	10	0	0	0	1	3	1	0	0	0	0	0	0	0	0	0	0	0	0	0	0
Otu01604	76	0	0	0	0	0	0	0	0	0	11	0	0	0	0	0	0	0	0	0	0	10	0	0	4	0	0	0	0	0	0	0	0	0	0	0	0	0	0	0	0	0	0	0	0	0	0	0	0
Otu01605	76	0	0	0	0	0	0	0	22	0	0	0	0	0	0	0	0	0	0	0	3	0	0	0	0	0	1	7	5	1	3	4	12	0	0	0	0	0	0	0	0	0	0	0	0	0	0	0	0
Otu01606	76	0	0	0	0	0	0	0	0	0	0	0	0	3	0	0	16	0	6	14	0	0	0	0	0	0	0	0	0	5	8	3	5	0	4	0	0	0	0	0	0	0	0	0	0	0	0	0	0
Otu01607	76	0	0	0	0	0	0	0	0	0	0	0	0	0	0	0	9	31	23	0	0	0	0	0	0	3	0	0	0	6	0	0	4	0	0	0	0	0	0	0	0	0	0	0	0	0	0	0	0
Otu01608	75	0	0	0	0	0	0	0	0	0	0	0	0	0	0	27	0	0	0	0	4	0	0	0	0	0	0	7	25	0	2	1	0	0	0	0	0	0	0	0	0	3	0	0	0	0	0	0	0
Otu01609	75	0	0	0	6	0	0	0	0	0	3	0	0	0	0	0	0	45	0	0	0	0	4	0	0	0	1	0	0	0	0	0	0	0	0	0	0	0	0	0	0	0	0	0	0	0	0	0	0
Otu01610	75	0	0	0	0	0	0	0	0	0	0	0	0	1	0	0	0	0	3	0	0	0	0	0	0	0	0	5	5	0	0	0	0	0	0	0	0	0	0	0	0	0	0	0	0	0	21	0	0
Otu01611	75	0	0	0	0	0	0	0	0	0	0	0	0	0	0	0	0	57	0	0	0	0	0	0	0	0	0	0	0	0	0	0	0	0	0	0	0	0	0	0	0	0	0	0	0	0	0	0	4
Otu01612	75	0	0	0	0	0	0	0	0	0	0	0	0	0	0	0	0	0	0	0	0	0	0	0	0	0	0	0	0	0	0	0	0	0	0	0	0	0	0	0	0	0	0	0	0	0	0	0	0
Otu01613	75	0	0	0	0	0	0	0	0	0	0	0	21	0	12	0	1	0	0	0	3	19	1	5	3	1	0	1	0	0	1	1	1	0	3	0	0	0	0	0	0	0	0	0	0	0	0	0	0
Otu01614	75	0	0	0	0	0	0	0	0	0	0	0	0	0	0	0	0	0	0	0	0	0	0	0	0	0	0	7	0	0	0	0	0	0	0	0	0	0	0	0	1	0	5	0	0	0	0	17	0
Otu01615	75	0	0	0	19	0	0	0	0	0	0	0	0	0	4	18	0	0	0	22	0	0	0	0	0	3	0	4	0	0	0	1	2	0	0	0	0	0	0	0	0	0	0	0	0	0	0	0	0
Otu01616	75	0	0	0	0	0	0	0	0	0	0	0	0	0	0	0	0	0	0	0	12	0	0	0	0	2	7	29	0	11	4	0	0	5	0	0	0	0	0	0	0	0	0	0	0	0	0	0	0
Otu01617	75	0	0	0	0	0	0	0	0	0	0	0	0	0	0	0	0	22	0	8	0	0	0	0	0	2	0	0	0	0	0	0	0	0	0	0	0	0	0	0	0	0	0	7	0	0	0	0	15
Otu01618	75	0	0	0	0	0	0	0	0	0	0	0	0	0	0	0	0	0	0	0	0	0	0	0	0	0	0	0	0	0	0	0	0	0	0	0	0	0	0	0	0	0	0	0	0	0	0	0	25
Otu01619	75	0	0	0	0	0	0	0	0	0	0	0	0	0	0	13	2	0	0	0	8	0	0	0	0	0	24	4	8	3	0	5	2	6	0	0	0	0	0	0	0	0	0	0	0	0	0	0	0
Otu01620	75	0	0	0	0	0	0	0	0	0	0	0	49	0	0	0	0	0	4	0	0	0	0	0	0	0	0	0	0	1	0	0	2	1	0	0	0	0	0	0	0	0	0	0	0	0	0	0	0
Otu01621	75	0	0	0	0	0	0	0	0	0	0	0	28	0	0	0	0	23	0	0	0	0	0	0	0	0	0	0	0	0	0	0	0	0	0	0	0	0	0	0	0	0	0	0	0	8	0	0	16
Otu01622	75	0	0	0	0	0	0	0	0	0	0	0	0	0	0	0	0	0	0	0	1	0	0	34	10	0	4	11	3	1	0	0	1	2	4	0	0	0	0	0	0	0	0	0	0	0	0	4	0
Otu01623	75	0	0	0	0	0	0	0	0	0	0	0	0	5	0	27	0	0	0	0	8	0	0	0	1	0	3	5	0	0	0	7	7	3	0	0	0	0	0	0	0	0	0	0	0	0	9	0	0
Otu01624	75	0	0	0	0	0	0	0	0	0	0	15	0	3	0	0	0	0	0	0	2	0	0	35	0	0	1	0	0	0	5	1	4	0	0	0	0	0	0	0	0	0	2	0	0	0	0	0	0
Otu01625	75	0	0	0	0	0	0	0	0	0	0	0	0	0	0	0	0	0	0	0	0	37	0	0	8	0	2	16	0	0	5	0	3	0	4	0	0	0	0	0	0	0	0	0	0	0	0	0	0
Otu01626	75	0	0	0	5	0	0	0	0	43	0	0	0	0	0	0	0	0	0	0	0	0	0	0	0	0	0	0	0	0	0	0	0	0	0	0	0	0	0	0	0	0	0	0	0	0	0	1	0
Otu01627	75	0	0	0	0	0	21	0	0	0	0	0	0	0	0	0	0	0	0	0	5	0	0	0	0	0	0	0	0	0	0	0	0	0	0	0	0	0	6	0	0	0	0	0	0	0	0	0	0
Otu01628	75	0	0	0	0	0	0	0	0	0	0	0	0	0	0	0	0	0	0	0	0	0	0	0	0	0	0	0	0	0	0	0	0	0	0	0	0	0	0	12	0	0	0	0	0	0	0	0	0
Otu01629	75	0	0	0	0	0	10	17	0	0	0	0	0	0	0	0	0	0	23	0	0	0	0	0	0	2	0	5	0	1	0	7	0	1	8	0	0	0	0	0	0	0	1	0	0	0	0	0	0
Otu01630	74	0	0	0	0	0	0	0	0	0	0	0	0	0	0	0	0	0	0	0	0	0	14	0	0	0	0	0	0	0	0	0	0	0	0	0	0	0	0	0	0	0	0	0	0	0	0	0	0
Otu01631	74	0	0	0	0	0	0	0	0	0	0	0	0	0	0	0	0	0	0	0	0	0	0	0	0	21	32	0	0	0	9	6	0	6	0	0	0	0	0	0	0	0	0	0	0	0	0	0	0
Otu01632	74	0	0	0	0	0	0	0	0	0	0	0	0	0	5	2	8	0	14	0	0	0	0	0	0	10	8	0	0	7	4	3	2	2	9	0	0	0	0	0	0	0	0	0	0	0	0	0	0
Otu01633	74	0	0	0	0	0	0	0	0	0	0	0	0	3	0	0	35	10	2	0	4	0	0	0	1	3	1	1	0	0	1	4	1	0	0	0	0	0	0	5	0	0	0	0	0	0	0	0	0
Otu01634	74	0	0	0	0	0	0	0	0	0	0	0	0	0	0	0	0	0	0	0	0	0	0	0	0	0	0	0	0	0	0	0	0	0	0	0	0	18	0	0	0	0	0	12	0	0	0	0	17
Otu01635	74	0	0	0	0	0	7	0	0	0	0	0	0	0	0	0	0	0	0	0	4	0	0	0	0	6	0	17	0	10	0	4	2	11	0	0	0	0	0	0	0	0	0	0	0	0	0	0	0
Otu01636	74	0	0	0	0	74	0	0	0	0	0	0	0	0	0	0	0	0	0	0	0	0	0	0	0	0	0	0	0	0	0	0	0	0	0	0	0	0	0	0	0	0	0	0	0	0	0	0	0
Otu01637	74	0	0	0	0	0	0	0	0	0	0	0	0	0	0	36	0	0	0	0	0	24	0	0	0	5	0	2	2	0	0	0	1	4	0	0	0	0	0	0	0	0	0	0	0	0	0	0	0
Otu01638	74	0	1	0	0	0	0	0	0	0	0	0	0	0	0	0	0	0	0	0	0	0	0	0	0	0	0	0	0	0	0	1	0	0	1	0	0	0	10	0	32	0	0	0	0	0	0	0	0
Otu01639	74	3	0	20	0	0	0	0	3	0	0	0	0	0	0	8	5	0	0	4	0	0	10	0	0	2	0	0	0	0	0	0	0	0	0	0	0	1	0	0	0	0	0	0	0	0	0	0	0
Otu01640	74	0	0	0	0	0	0	0	0	36	0	0	0	0	0	0	0	0	0	0	0	0	0	0	9	0	0	0	0	1	0	0	0	1	0	0	0	0	0	0	0	0	0	0	0	0	14	0	0
Otu01641	73	0	0	26	0	0	0	0	0	0	0	0	0	0	0	0	0	0	0	0	0	0	0	0	0	0	0	0	0	0	0	0	0	0	0	0	0	0	0	7	0	1	0	0	0	0	1	0	0
Otu01642	73	0	0	0	0	0	0	2	0	0	0	0	0	3	0	0	0	0	0	0	0	0	0	33	0	0	0	0	0	0	0	0	0	0	7	0	0	0	0	7	0	0	0	0	0	0	0	0	0
Otu01643	73	0	0	0	0	0	0	25	0	0	23	0	0	0	0	0	0	0	3	0	3	0	0	0	6	0	0	0	0	0	0	7	4	0	0	0	0	0	0	0	0	0	0	0	0	0	0	0	0
Otu01644	73	0	0	0	2	0	0	0	0	0	0	0	0	0	0	0	0	42	0	0	0	0	0	0	0	0	0	0	0	0	0	0	0	0	0	0	0	0	0	0	0	0	0	0	0	0	0	0	0
Otu01645	73	0	0	0	0	0	0	0	0	0	0	0	0	0	42	0	0	0	0	0	0	0	0	0	0	0	9	0	0	0	1	3	18	0	0	0	0	0	0	0	0	0	0	0	0	0	0	0	0
Otu01646	73	0	0	0	0	0	0	0	0	0	0	0	0	7	5	27	0	0	0	0	3	0	0	0	0	1	2	0	0	2	0	4	2	1	5	0	0	0	0	0	6	0	0	0	0	0	0	0	0
Otu01647	73	0	0	0	0	0	0	0	0	0	0	0	0	0	0	0	0	0	0	0	0	0	0	0	0	0	0	0	0	0	0	0	0	0	0	0	0	0	0	0	0	0	0	0	0	0	0	0	0
Otu01648	73	0	0	0	0	0	0	0	0	0	0	0	0	0	0	0	0	0	0	0	0	0	0	0	0	0	0	0	0	0	0	0	0	0	0	0	0	0	0	0	0	0	0	0	0	0	0	0	0
Otu01649	73	0	0	0	0	0	0	0	0	0	0	40	0	0	0	0	0	0	0	0	0	0	0	0	0	0	0	0	0	0	0	0	0	0	0	0	0	0	2	0	0	0	9	0	0	0	0	0	0
Otu01650	73	0	0	0	0	0	0	0	0	0	0	0	0	0	0	0	0	0	0	0	0	0	0	0	0	0	0	0	0	0	0	0	0	0	0	0	0	0	0	0	0	0	0	0	0	0	0	0	0
Otu01651	73	0	0	0	0	0	0	0	0	0	0	0	0	0	0	0	0	0	0	0	1	0	0	18	0	0	3	13	0	0	0	0	0	0	1	0	0	0	0	0	0	0	0	0	0	0	0	0	0
Otu01652	73	0	0	0	0	0	0	0	0	0	0	0	0	0	0	0	0	0	0	0	0	0	0	0	0	0	0	0	0	0	0	0	0	0	0	18	0	0	0	0	0	0	0	4	6	0	0	0	0
Otu01653	73	0	0	0	0	0	0	0	0	0	0	0	0	10	0	0	0	0	0	0	7	0	1	0	9	0	1	6	0	0	2	3	3	1	0	0	0	0	0	0	0	0	15	0	0	0	0	1	0
Otu01654	73	0	0	0	0	0	0	0	0	0	0	31	0	0	0	0	0	0	0	0	10	0	0	0	0	0	1	0	0	1	7	2	0	0	0	0	0	0	0	0	0	0	14	0	0	0	0	0	0
Otu01655	73	0	0	0	0	0	0	0	0	0	0	0	0	0	0	0	0	0	0	3	0	4	4	0	13	0	0	1	0	0	0	0	0	0	0	0	1	0	2	0	0	0	0	0	0	0	0	0	0
Otu01656	73	0	0	0	0	0	0	0	0	0	0	0	0	0	0	0	12	0	4	0	1	0	0	0	0	0	4	7	0	2	0	8	2	0	6	0	0	0	8	0	0	0	0	0	0	0	0	1	0
Otu01657	73	0	0	0	0	0	0	0	0	0	0	0	0	0	0	0	49	0	0	0	0	0	0	7	0	0	0	0	0	0	0	0	0	0	0	0	0	0	0	0	0	0	0	0	0	0	0	0	0
Otu01658	73	0	1	0	0	0	0	0	0	24	0	10	0	0	0	0	0	0	0	0	0	0	0	0	0	0	0	0	0	0	0	0	0	0	0	0	0	0	0	38	0	0	0	0	0	0	0	0	0
Otu01659	72	0	0	0	0	0	0	0	0	0	0	0	0	3	13	27	0	0	0	0	0	0	0	0	0	0	0	0	9	15	0	1	4	0	0	0	0	0	0	0	0	0	0	0	0	0	0	0	0
Otu01660	72	0	0	0	0	0	0	0	0	0	0	0	0	0	0	6	0	0	0	7	1	0	0	19	0	0	1	0	0	0	0	1	1	0	0	0	0	0	0	0	0	0	0	0	0	0	0	13	0
Otu01661	72	0	0	0	0	0	0	0	0	0	0	0	0	0	0	0	0	0	5	0	0	0	0	8	0	0	0	0	0	5	0	0	12	0	42	0	0	0	0	0	0	0	0	0	0	0	0	0	0
Otu01662	72	29	0	0	0	0	0	0	0	0	0	0	0	0	0	0	0	0	0	0	0	0	19	1	0	0	0	0	0	1	4	0	0	0	0	0	0	0	0	0	0	0	0	0	0	0	0	0	0
Otu01663	72	0	0	0	0	0	0	0	0	0	0	0	0	0	0	0	53	0	0	0	3	0	11	0	0	0	0	0	0	0	0	1	1	0	0	0	0	0	0	0	0	0	3	0	0	0	0	0	0
Otu01664	72	0	0	0	0	1	0	0	0	0	0	0	1	0	0	0	0	0	3	1	10	1	0	1	0	3	6	1	0	5	3	5	3	6	7	0	0	0	0	0	0	12	0	0	0	0	0	0	0
Otu01665	72	0	0	0	0	0	0	0	0	0	0	36	0	0	3	0	0	0	0	0	0	0	0	0	0	0	0	0	0	0	1	0	0	0	0	0	0	0	0	0	0	0	0	0	0	0	0	0	0
Otu01666	72	0	0	0	5	0	0	0	0	0	0	0	0	7	21	0	1	0	7	0	2	0	1	0	6	0	3	2	11	0	0	1	2	0	0	0	0	0	0	0	0	0	0	0	0	1	0	0	0
Otu01667	72	0	0	0	0	0	0	0	0	0	0	0	0	7	0	0	16	0	12	4	7	0	0	0	0	0	0	0	0	1	0	0	0	9	9	0	0	0	0	0	0	0	0	0	0	0	0	0	0
Otu01668	72	0	0	0	0	0	0	0	0	0	0	0	0	0	0	9	0	0	6	0	6	0	0	0	1	10	0	9	6	6	2	1	4	0	12	0	0	0	0	0	0	0	0	0	0	0	0	0	0
Otu01669	72	0	0	0	0	0	0	0	0	0	0	0	0	0	0	0	0	0	0	0	4	63	0	0	0	0	0	0	0	0	0	0	5	0	0	0	0	0	0	0	0	0	0	0	0	0	0	0	0
Otu01670	72	0	20	0	0	0	7	0	0	0	0	0	0	0	0	0	0	0	10	0	0	0	0	0	1	0	0	0	0	0	0	0	2	0	0	19	0	0	0	0	0	0	0	0	0	0	0	0	0
Otu01671	72	72	0	0	0	0	0	0	0	0	0	0	0	0	0	0	0	0	0	0	0	0	0	0	0	0	0	0	0	0	0	0	0	0	0	0	0	0	0	0	0	0	0	0	0	0	0	0	0
Otu01672	72	0	0	0	0	0	0	0	0	0	0	0	0	0	0	0	1	0	5	0	1	0	0	0	0	0	0	7	0	5	0	3	2	4	2	0	0	0	0	0	0	0	1	0	0	0	0	18	0
Otu01673	72	0	5	0	0	0	0	0	0	0	0	0	0	0	0	0	32	2	0	0	0	0	0	0	0	0	15	0	0	0	0	0	0	0	0	0	0	0	0	0	0	0	0	0	0	0	0	0	0
Otu01674	71	0	0	0	0	0	0	0	0	0	0	0	0	0	0	0	53	0	0	0	0	0	0	0	0	0	0	1	17	0	0	0	0	0	0	0	0	0	0	0	0	0	0	0	0	0	0	0	0
Otu01675	71	0	0	0	0	0	0	0	0	0	0	0	0	0	0	18	0	0	0	14	4	0	0	0	0	0	4	0	27	0	0	1	0	1	2	0	0	0	0	0	0	0	0	0	0	0	0	0	0
Otu01676	71	0	0	1	0	0	0	2	3	0	0	0	2	0	0	0	0	0	0	0	0	0	0	0	1	0	5	0	1	0	2	0	4	0	0	0	0	0	1	0	0	0	3	0	0	4	1	0	0
Otu01677	71	0	0	0	0	0	0	0	0	0	0	0	0	0	0	0	0	0	0	0	0	0	0	0	0	0	1	0	2	2	4	1	0	3	0	0	27	0	0	0	0	0	0	0	0	0	0	0	0
Otu01678	71	0	0	0	0	0	0	0	0	0	0	0	0	3	0	0	0	0	0	5	3	20	0	0	0	4	0	7	0	0	4	0	0	1	3	0	0	0	5	0	6	5	0	0	0	0	0	0	0
Otu01679	71	0	0	0	0	0	0	0	0	0	0	0	0	0	0	0	0	0	0	0	1	0	0	5	0	0	0	0	0	0	0	0	5	0	6	0	0	0	0	0	0	0	0	0	0	0	19	0	0
Otu01680	71	0	0	0	0	0	0	0	0	0	0	0	0	0	10	0	0	0	10	0	3	0	0	0	7	0	0	1	2	8	0	3	4	4	1	0	0	0	0	0	0	0	0	0	0	0	0	0	0
Otu01681	71	0	0	0	0	0	0	0	0	0	0	0	0	0	0	0	0	0	12	0	0	1	0	0	12	0	1	3	42	0	0	0	0	0	0	0	0	0	0	0	0	0	0	0	0	0	0	0	0
Otu01682	71	0	0	0	5	0	0	0	0	0	0	0	0	0	0	0	0	0	0	0	5	0	0	0	0	3	2	13	12	7	4	8	1	2	0	0	0	0	0	0	0	0	0	0	0	0	0	2	0
Otu01683	71	0	0	0	0	0	0	0	0	0	10	0	0	2	0	0	0	0	0	0	1	0	0	0	10	0	0	0	0	2	0	2	3	0	0	0	0	0	0	0	31	0	0	0	0	0	9	0	0
Otu01684	71	0	0	0	0	0	0	0	0	0	0	0	0	0	0	0	0	0	0	0	0	0	0	0	0	0	0	16	0	0	0	0	0	0	0	0	0	16	0	0	0	0	0	0	28	0	0	8	0
Otu01685	71	0	0	0	0	0	0	0	0	0	0	0	0	0	0	0	0	0	0	0	5	0	0	0	0	0	0	51	0	0	0	0	1	14	0	0	0	0	0	0	0	0	0	0	0	0	0	0	0
Otu01686	71	0	0	0	0	0	0	0	0	0	0	0	0	0	0	0	45	0	0	0	0	21	0	0	0	0	0	0	0	0	0	0	0	0	0	0	0	0	0	0	0	0	0	0	0	0	0	0	0
Otu01687	71	0	9	0	0	0	27	0	0	0	0	0	0	0	0	0	0	0	0	3	0	0	0	0	0	0	1	0	0	0	0	3	5	2	9	0	0	0	0	0	0	0	6	0	0	0	0	0	0
Otu01688	71	0	0	0	0	0	0	0	0	0	0	0	0	0	0	71	0	0	0	0	0	0	0	0	0	0	0	0	0	0	0	0	0	0	0	0	0	0	0	0	0	0	0	0	0	0	0	0	0
Otu01689	71	0	0	0	0	0	0	0	0	0	0	0	0	0	0	0	0	0	13	0	0	0	0	0	0	0	0	0	8	7	0	0	1	0	27	0	0	15	0	0	0	0	0	0	0	0	0	0	0
Otu01690	71	0	0	0	8	0	0	0	0	0	0	0	0	0	0	0	14	0	0	0	2	0	0	0	0	5	9	3	4	0	3	0	5	1	17	0	0	0	0	0	0	0	0	0	0	0	0	0	0
Otu01691	71	0	23	0	21	0	0	0	0	0	0	0	0	0	0	0	0	0	0	0	0	0	1	14	0	2	0	0	0	0	5	0	0	0	0	0	0	0	0	0	0	0	0	0	0	0	0	0	1
Otu01692	71	0	0	0	0	0	0	0	0	50	0	0	0	0	7	0	0	0	0	0	0	0	0	0	0	0	0	0	0	0	0	0	0	0	0	0	0	0	0	1	0	0	1	0	0	0	0	0	0
Otu01693	71	0	0	0	0	0	0	0	0	0	0	0	0	0	0	0	0	26	0	0	0	0	0	0	0	3	0	0	0	0	0	0	0	0	0	0	9	0	0	0	0	0	0	0	0	0	0	0	14
Otu01694	71	0	0	0	0	0	66	0	0	0	0	0	0	0	0	0	0	0	0	0	0	0	0	0	0	3	0	0	0	0	0	2	0	0	0	0	0	0	0	0	0	0	0	0	0	0	0	0	0
Otu01695	71	0	0	0	0	0	0	0	0	0	0	0	0	0	0	0	0	0	0	0	9	0	1	0	0	1	0	7	11	4	0	0	26	1	11	0	0	0	0	0	0	0	0	0	0	0	0	0	0
Otu01696	71	0	0	0	0	0	0	0	0	0	0	28	0	7	0	0	0	0	17	0	0	0	0	0	0	0	0	0	0	0	0	0	0	0	0	0	0	0	0	0	0	0	0	0	0	0	0	0	0
Otu01697	71	0	0	0	0	0	0	0	0	0	0	0	0	0	0	0	0	0	0	0	0	0	0	40	0	0	0	0	0	0	0	0	0	0	0	0	0	0	0	0	0	25	0	0	0	0	0	0	0
Otu01698	71	0	0	0	0	0	0	0	0	0	0	0	0	0	0	0	0	0	0	0	0	0	0	0	0	0	0	0	0	0	0	0	0	0	0	0	0	0	0	0	0	0	0	0	0	0	0	0	0
Otu01699	71	0	0	0	0	0	0	0	0	0	0	0	0	0	0	0	0	0	0	0	0	0	0	0	0	0	0	0	0	0	0	0	0	0	0	0	0	0	0	0	0	0	0	0	0	12	0	0	0
Otu01700	71	0	0	0	0	0	0	0	0	0	0	0	0	2	0	0	17	17	0	0	0	0	2	0	0	0	0	0	0	0	0	0	0	0	0	0	7	0	0	4	0	0	0	0	0	0	0	0	0
Otu01701	71	0	0	5	0	0	31	13	0	0	0	0	0	0	0	0	0	0	0	0	0	0	0	0	0	0	0	0	0	0	0	0	0	0	0	0	19	0	0	0	0	0	3	0	0	0	0	0	0
Otu01702	70	0	0	0	0	0	0	0	0	0	0	0	0	0	0	0	0	0	0	12	1	0	0	0	0	3	0	19	0	4	0	4	3	3	9	0	0	0	11	0	0	0	0	0	0	0	0	0	0
Otu01703	70	0	0	0	0	0	0	0	0	0	0	0	0	0	0	0	0	0	0	0	0	0	0	0	0	0	0	13	0	0	6	24	16	4	7	0	0	0	0	0	0	0	0	0	0	0	0	0	0
Otu01704	70	0	0	0	7	0	0	0	0	3	14	0	0	0	0	0	0	21	0	0	0	0	0	0	0	1	0	0	0	0	0	1	0	0	0	0	0	0	0	0	0	0	0	0	0	0	0	0	0
Otu01705	70	0	0	0	0	0	0	0	0	0	0	0	0	0	0	0	0	0	0	0	0	0	0	0	0	4	0	0	0	0	0	7	0	2	8	0	0	0	0	0	0	0	0	0	0	0	0	0	0
Otu01706	70	0	4	39	0	0	0	0	0	0	0	0	0	0	0	0	8	0	4	0	0	0	0	0	0	0	0	0	0	0	0	0	0	0	0	0	0	0	0	0	0	0	0	0	0	0	0	0	0
Otu01707	70	0	0	0	0	0	0	0	0	0	0	0	0	0	0	0	15	0	53	0	0	0	0	0	0	0	0	0	0	0	0	0	0	1	0	0	0	0	0	0	0	0	0	0	0	0	0	0	0
Otu01708	70	0	0	0	0	0	0	12	0	10	0	0	45	0	0	0	0	0	0	0	0	0	0	0	0	0	0	0	0	0	3	0	0	0	0	0	0	0	0	0	0	0	0	0	0	0	0	0	0
Otu01709	70	0	0	0	6	0	0	0	0	0	0	0	0	0	1	0	1	0	0	0	0	0	0	0	0	0	0	2	0	0	0	2	0	0	0	0	0	8	0	0	1	3	1	0	1	1	0	4	0
Otu01710	70	0	0	0	0	0	0	0	0	0	0	0	0	0	0	51	0	0	14	0	0	0	0	0	0	0	0	0	5	0	0	0	0	0	0	0	0	0	0	0	0	0	0	0	0	0	0	0	0
Otu01711	70	0	0	0	0	0	0	0	0	0	0	0	0	0	65	0	0	0	0	0	0	0	0	0	0	0	0	2	0	0	0	1	0	2	0	0	0	0	0	0	0	0	0	0	0	0	0	0	0
Otu01712	70	0	0	0	0	0	0	0	0	0	0	0	0	0	0	0	0	11	0	0	1	0	0	0	0	0	0	0	7	0	2	2	3	0	0	0	18	0	0	0	0	2	0	0	0	0	0	0	0
Otu01713	70	0	31	0	0	0	0	0	0	0	0	0	0	2	1	0	0	0	0	0	1	0	0	0	1	2	0	0	0	4	0	2	1	1	3	0	0	0	0	0	0	0	0	0	0	14	0	0	0
Otu01714	70	0	0	0	0	0	0	0	0	0	0	0	0	16	0	0	0	0	0	0	1	0	0	0	0	0	0	4	0	0	5	0	3	2	1	0	0	0	0	0	0	0	2	0	0	0	0	0	0
Otu01715	70	0	0	0	0	0	0	0	0	0	0	0	0	3	0	0	0	0	0	0	0	0	0	0	0	0	0	0	0	0	0	0	0	0	0	0	10	0	0	0	0	0	0	0	0	0	0	7	0
Otu01716	69	0	0	0	0	0	0	0	0	0	0	26	0	4	0	0	0	0	0	0	0	0	0	0	0	0	0	0	0	0	0	0	0	1	0	0	0	0	0	0	0	0	0	3	0	0	0	0	12
Otu01717	69	0	0	0	0	0	0	10	10	0	0	0	0	0	0	0	0	0	0	0	0	0	0	0	0	0	0	0	0	0	0	0	0	0	0	0	20	0	0	0	0	0	0	0	0	0	0	0	0
Otu01718	69	0	0	0	0	0	0	0	0	0	0	0	0	0	1	0	49	0	0	0	0	0	0	0	0	0	0	0	0	0	0	0	0	0	19	0	0	0	0	0	0	0	0	0	0	0	0	0	0
Otu01719	69	0	0	0	0	0	0	0	0	0	0	0	0	0	0	0	0	0	0	0	0	0	0	0	0	0	0	0	0	60	0	0	4	0	5	0	0	0	0	0	0	0	0	0	0	0	0	0	0
Otu01720	69	0	0	0	0	0	0	0	0	0	0	1	0	0	0	0	0	0	0	0	0	0	0	0	0	0	0	0	0	0	0	0	0	0	0	0	0	0	0	0	38	0	0	30	0	0	0	0	0
Otu01721	69	0	0	0	0	0	0	0	0	0	0	0	0	0	0	0	0	0	0	0	0	0	0	0	0	0	0	0	0	26	0	0	0	0	43	0	0	0	0	0	0	0	0	0	0	0	0	0	0
Otu01722	69	0	0	0	0	0	0	0	0	0	0	0	0	6	0	0	0	0	9	0	1	0	0	0	9	0	0	4	0	3	0	0	0	4	0	0	0	0	11	0	0	0	0	0	0	0	0	0	0
Otu01723	69	0	0	0	0	0	0	0	0	0	0	0	0	0	0	0	0	0	5	0	3	0	0	0	13	7	0	6	0	18	0	2	6	0	1	0	0	0	0	0	0	0	0	0	0	0	0	0	5
Otu01724	69	0	0	0	0	0	0	0	0	0	0	0	0	10	0	0	0	0	0	0	3	0	0	0	0	3	0	3	19	2	1	0	7	3	0	0	0	0	0	0	0	0	0	0	0	0	0	0	0
Otu01725	69	0	0	0	0	0	0	0	0	0	0	0	0	0	0	0	0	0	0	0	0	0	0	0	0	0	0	0	0	0	0	0	0	0	0	0	0	0	0	0	0	0	0	0	0	0	0	0	0
Otu01726	69	0	0	0	0	0	0	0	0	0	0	0	0	21	0	0	0	0	3	0	1	6	0	0	0	1	0	0	2	8	0	5	4	1	0	0	0	0	0	0	0	0	0	0	0	0	7	0	0
Otu01727	69	0	4	5	0	0	0	0	4	0	0	0	0	4	1	0	0	0	0	4	0	0	0	1	0	0	0	0	0	2	0	2	2	2	3	2	0	0	2	0	2	0	0	0	0	0	0	8	0
Otu01728	69	0	0	0	0	0	0	0	0	0	0	0	0	0	0	25	0	0	0	9	5	0	0	10	15	0	0	0	0	0	0	1	3	1	0	0	0	0	0	0	0	0	0	0	0	0	0	0	0
Otu01729	69	0	0	0	0	0	1	0	0	0	0	0	0	1	1	26	14	0	5	0	0	0	0	0	0	0	0	0	0	0	0	0	0	0	0	0	0	0	0	0	0	0	0	0	0	0	0	0	0
Otu01730	69	0	0	0	8	0	0	0	0	0	0	0	0	9	0	10	12	0	4	0	4	0	0	0	0	2	0	9	0	0	6	0	4	1	0	0	0	0	0	0	0	0	0	0	0	0	0	0	0
Otu01731	69	0	0	0	0	0	0	0	0	0	0	0	0	0	0	0	0	0	0	0	1	0	0	0	0	0	0	5	31	3	0	0	0	0	1	0	0	0	0	0	0	0	0	0	0	0	0	0	0
Otu01732	69	0	0	0	0	0	0	0	0	0	0	0	0	0	0	0	0	0	0	0	0	0	0	0	0	0	0	0	0	0	0	0	0	0	0	0	0	0	0	0	0	0	0	0	0	0	0	0	0
Otu01733	69	0	0	0	0	0	0	0	0	0	0	0	0	0	0	0	0	0	0	0	0	0	0	0	0	0	0	0	0	0	0	0	0	0	0	0	0	0	0	0	0	0	0	0	0	0	0	0	28
Otu01734	69	0	0	0	5	0	0	0	0	0	0	0	0	0	0	0	28	0	0	0	0	0	0	0	0	1	0	4	9	2	0	4	4	0	12	0	0	0	0	0	0	0	0	0	0	0	0	0	0
Otu01735	69	0	0	0	10	0	0	0	0	0	0	0	0	0	0	0	0	32	1	0	0	0	7	0	0	0	0	0	0	0	0	0	0	0	0	0	0	0	0	0	0	0	0	0	0	0	12	0	0
Otu01736	69	0	0	0	0	0	0	0	0	0	0	0	0	16	0	0	0	0	0	0	2	0	11	0	0	0	1	3	0	3	6	0	6	0	19	0	0	0	0	0	0	0	0	0	0	0	0	0	0
Otu01737	69	0	0	0	1	0	0	0	0	0	0	0	0	15	6	0	0	0	0	0	3	8	0	0	0	0	5	1	0	0	0	0	3	2	0	4	0	0	0	0	8	0	0	0	0	0	0	0	0
Otu01738	68	0	0	0	0	0	0	0	0	0	0	0	0	0	0	0	0	0	13	0	0	0	0	0	0	0	0	2	1	14	10	7	19	2	0	0	0	0	0	0	0	0	0	0	0	0	0	0	0
Otu01739	68	0	0	0	0	0	0	0	0	0	0	0	0	3	3	0	0	0	0	0	0	0	0	0	0	0	0	0	0	0	0	0	0	1	0	0	0	0	0	0	0	0	0	0	0	0	0	0	0
Otu01740	68	0	0	0	0	0	0	0	0	0	0	9	0	0	0	0	0	0	0	0	0	0	0	0	0	0	0	0	0	0	0	0	0	0	0	0	0	11	11	0	0	0	0	0	0	0	0	19	0
Otu01741	68	0	0	0	8	0	0	0	0	0	0	0	0	2	0	0	0	0	0	0	0	0	0	0	0	3	4	0	0	0	0	0	0	0	0	0	0	0	0	0	0	0	0	0	0	4	0	8	0
Otu01742	68	0	0	0	0	0	0	0	0	0	0	0	0	0	0	0	0	0	0	0	3	0	0	0	0	5	15	0	0	0	30	0	1	11	0	0	0	0	3	0	0	0	0	0	0	0	0	0	0
Otu01743	68	0	0	0	0	0	0	0	0	0	0	0	0	0	0	0	0	0	0	0	0	0	0	0	0	0	0	0	0	0	0	0	0	0	0	0	0	0	0	0	0	0	0	0	0	0	0	0	0
Otu01744	68	0	0	0	0	0	0	0	0	0	0	0	0	1	0	0	0	0	0	0	4	0	2	0	0	1	0	59	0	0	0	0	1	0	0	0	0	0	0	0	0	0	0	0	0	0	0	0	0
Otu01745	68	0	0	0	0	42	0	0	0	0	0	0	0	0	0	0	0	0	0	0	2	0	0	0	0	0	5	10	0	0	2	0	0	0	7	0	0	0	0	0	0	0	0	0	0	0	0	0	0
Otu01746	68	0	0	0	0	0	0	0	0	0	0	0	0	10	11	0	0	0	0	0	4	0	0	0	0	0	0	3	1	14	1	4	13	0	7	0	0	0	0	0	0	0	0	0	0	0	0	0	0
Otu01747	68	0	7	10	0	0	0	0	0	0	0	0	0	0	0	0	0	0	0	0	0	0	0	0	0	0	0	0	0	0	0	0	0	0	3	12	4	0	0	0	0	0	0	0	0	0	0	0	0
Otu01748	68	0	0	0	0	0	0	0	0	0	0	3	0	0	4	0	32	0	0	0	1	0	0	0	5	1	1	0	0	1	1	1	1	6	11	0	0	0	0	0	0	0	0	0	0	0	0	0	0
Otu01749	68	0	0	0	0	0	0	0	0	0	0	0	0	0	0	0	0	0	0	0	0	14	0	1	0	0	0	0	0	0	0	0	0	0	0	0	9	0	0	0	0	0	0	9	0	0	0	6	0
Otu01750	68	0	0	0	0	0	0	0	0	58	0	0	0	0	0	0	0	0	0	0	0	0	0	0	0	0	0	0	0	0	0	0	0	0	0	0	0	0	0	0	0	0	0	0	0	0	0	0	0
Otu01751	68	0	0	0	0	0	0	0	0	0	0	0	0	9	0	0	0	0	0	0	8	0	0	0	8	0	3	10	0	7	2	0	0	3	11	0	0	0	0	0	0	0	0	0	0	0	0	0	0
Otu01752	68	11	0	0	0	0	0	0	0	0	0	0	0	0	2	11	0	0	0	0	0	0	0	0	0	0	0	0	0	0	0	0	0	0	0	0	0	18	0	0	0	0	1	0	0	0	0	1	0
Otu01753	68	0	0	0	0	0	0	0	0	0	0	0	0	0	3	0	0	0	0	0	1	0	0	0	5	3	0	0	19	2	0	1	0	0	4	0	0	0	0	0	0	0	0	0	3	0	0	0	0
Otu01754	67	0	0	0	0	0	0	0	0	0	0	0	0	0	0	0	0	23	0	0	0	0	0	0	13	0	0	1	0	0	0	0	0	0	0	0	0	0	0	0	0	0	0	0	0	0	0	1	0
Otu01755	67	0	0	0	0	0	0	0	0	0	0	0	0	5	0	9	0	0	0	0	2	0	0	0	0	0	0	2	4	3	0	0	1	1	0	0	0	0	0	0	0	0	0	0	0	0	0	0	0
Otu01756	67	0	0	0	0	0	0	0	0	0	0	0	0	0	0	0	0	0	0	27	0	0	19	0	0	0	0	0	10	0	4	0	3	4	0	0	0	0	0	0	0	0	0	0	0	0	0	0	0
Otu01757	67	0	0	0	0	0	0	0	0	0	0	0	0	0	0	0	0	0	0	0	1	0	0	26	0	1	0	37	0	1	0	0	1	0	0	0	0	0	0	0	0	0	0	0	0	0	0	0	0
Otu01758	67	0	0	0	0	0	0	0	0	0	0	0	7	0	2	23	0	0	9	0	0	0	0	0	0	0	0	1	0	0	1	0	0	1	0	0	0	0	0	0	0	0	0	20	0	0	0	0	0
Otu01759	67	0	0	0	0	0	0	0	0	0	0	0	0	0	0	0	0	0	0	0	1	0	0	0	0	11	9	0	0	0	40	5	0	1	0	0	0	0	0	0	0	0	0	0	0	0	0	0	0
Otu01760	67	0	0	0	0	0	0	0	0	0	0	0	0	3	0	0	0	0	0	0	0	0	0	0	0	21	24	0	0	0	19	0	0	0	0	0	0	0	0	0	0	0	0	0	0	0	0	0	0
Otu01761	67	0	0	0	0	0	0	0	0	0	0	0	0	0	0	0	0	0	0	0	0	56	0	0	0	0	0	0	11	0	0	0	0	0	0	0	0	0	0	0	0	0	0	0	0	0	0	0	0
Otu01762	67	0	0	0	0	0	0	0	0	0	0	0	0	0	0	0	0	0	0	0	0	0	0	0	14	0	0	0	0	0	3	0	0	0	0	0	0	0	0	0	0	0	0	0	0	0	0	0	0
Otu01763	67	0	0	0	0	0	0	0	0	0	0	0	0	0	0	0	0	0	0	0	0	0	0	0	0	0	0	0	0	0	0	0	0	0	44	0	0	0	0	0	0	0	0	0	0	0	0	0	0
Otu01764	67	0	0	0	0	0	0	0	0	0	0	0	0	0	67	0	0	0	0	0	0	0	0	0	0	0	0	0	0	0	0	0	0	0	0	0	0	0	0	0	0	0	0	0	0	0	0	0	0
Otu01765	67	0	0	0	0	0	0	0	0	0	0	0	0	0	0	0	0	0	0	0	0	0	0	0	0	0	0	0	0	0	0	0	0	0	0	0	0	0	0	0	0	0	0	0	8	0	0	0	0
Otu01766	67	0	0	0	0	0	2	0	0	0	18	0	0	0	0	0	0	0	0	0	0	0	0	0	0	0	0	2	0	0	0	0	0	0	0	0	24	0	3	0	0	0	0	0	8	0	0	0	0
Otu01767	67	0	0	45	0	0	0	0	0	0	0	0	0	0	11	0	0	0	2	0	6	0	0	0	0	0	0	0	0	0	0	0	0	3	0	0	0	0	0	0	0	0	0	0	0	0	0	0	0
Otu01768	67	0	0	0	11	0	18	0	0	0	0	0	0	0	0	0	0	0	0	0	0	0	0	0	0	0	0	0	0	0	21	2	0	1	1	0	0	0	0	0	3	0	0	0	0	0	0	0	0
Otu01769	67	0	0	0	0	0	0	0	0	0	0	0	0	7	0	0	0	0	0	1	6	0	0	0	0	3	0	5	4	6	0	12	12	1	5	0	0	0	1	2	0	0	0	0	0	0	0	0	0
Otu01770	67	0	0	0	0	0	0	0	0	0	0	0	0	0	0	0	0	0	0	0	0	0	0	0	0	0	0	0	0	0	0	0	0	0	0	0	0	20	0	0	0	0	0	0	0	0	0	0	24
Otu01771	67	0	0	0	3	0	0	0	0	0	0	0	0	9	17	6	0	0	0	0	2	0	0	0	0	0	0	0	0	1	0	0	0	0	0	0	0	0	0	0	0	27	0	0	0	0	0	0	0
Otu01772	66	0	0	0	0	0	0	0	0	0	0	0	0	0	0	0	0	35	0	5	0	0	0	0	8	0	0	6	0	0	0	5	6	0	1	0	0	0	0	0	0	0	0	0	0	0	0	0	0
Otu01773	66	0	0	0	0	0	0	0	0	0	0	0	0	0	0	0	0	0	0	0	0	0	0	0	0	0	0	0	0	0	0	0	0	0	0	0	0	0	0	0	0	0	0	0	0	0	0	0	0
Otu01774	66	0	19	4	9	0	0	0	0	0	0	0	0	9	0	0	0	0	0	0	0	0	8	0	0	0	0	0	0	0	0	0	0	0	0	0	0	0	0	0	0	0	0	0	0	0	0	8	0
Otu01775	66	0	0	0	0	0	0	0	0	0	0	0	0	0	0	0	0	0	0	0	6	0	0	0	0	3	0	9	0	6	0	6	2	0	18	0	0	0	0	0	0	0	0	0	0	0	0	0	0
Otu01776	66	0	0	0	0	0	0	0	0	0	0	0	0	6	5	9	0	0	0	0	0	0	0	0	0	1	0	0	4	9	11	8	3	1	9	0	0	0	0	0	0	0	0	0	0	0	0	0	0
Otu01777	66	0	0	0	0	0	0	0	0	0	0	0	0	0	0	0	0	0	10	0	9	0	0	0	10	3	0	4	0	4	8	0	0	7	11	0	0	0	0	0	0	0	0	0	0	0	0	0	0
Otu01778	66	0	0	0	0	0	0	0	0	0	0	0	0	0	0	0	0	0	0	0	0	0	0	0	0	0	0	0	0	0	0	0	0	0	0	0	0	32	0	0	0	0	0	0	0	0	0	0	0
Otu01779	66	0	0	0	0	0	0	0	0	0	0	0	0	8	0	0	0	0	4	0	0	0	10	0	0	0	0	0	0	0	0	0	0	0	0	0	0	0	0	0	0	0	0	0	0	0	0	0	4
Otu01780	66	0	0	0	0	0	0	0	0	0	0	12	0	0	0	0	0	0	0	7	0	0	5	0	0	1	0	0	0	0	0	0	0	0	0	0	0	0	0	0	3	0	0	0	0	0	10	0	0
Otu01781	66	0	0	7	0	0	0	0	0	0	0	0	0	0	0	0	7	5	0	0	0	0	0	0	0	0	0	0	0	0	0	0	0	0	0	0	0	0	0	0	0	0	0	0	0	0	0	0	0
Otu01782	66	0	0	0	0	0	0	0	0	0	0	0	0	0	0	0	7	0	0	0	0	30	0	0	0	0	4	0	0	0	0	0	0	0	0	0	0	0	0	0	0	12	0	0	0	0	0	0	0
Otu01783	66	0	0	0	0	0	0	0	0	0	0	0	0	0	0	0	0	0	0	5	5	0	0	0	0	0	0	0	0	0	9	10	0	0	0	3	0	0	0	0	4	0	1	0	0	0	0	15	5
Otu01784	65	0	0	0	0	0	0	0	0	0	0	0	0	0	0	0	0	0	0	0	1	0	0	0	4	11	16	4	0	0	11	0	4	14	0	0	0	0	0	0	0	0	0	0	0	0	0	0	0
Otu01785	65	36	0	8	0	0	0	0	0	0	0	0	0	0	0	0	0	0	0	0	0	0	0	0	0	0	0	0	0	0	5	0	0	0	0	0	0	0	0	0	0	0	0	0	0	0	0	0	0
Otu01786	65	0	0	0	0	0	0	0	0	0	0	0	0	0	0	0	0	0	0	17	0	0	0	0	8	15	4	11	0	0	9	0	0	0	0	0	0	0	0	0	0	0	0	0	0	0	0	0	0
Otu01787	65	0	0	0	0	0	0	0	0	0	0	0	0	0	8	28	0	0	0	6	4	0	0	0	0	4	0	1	0	2	0	3	1	1	1	0	0	0	0	0	0	0	0	0	0	0	0	0	0
Otu01788	65	0	0	0	0	0	0	0	0	0	0	0	0	0	0	21	0	0	1	0	0	4	0	0	0	8	0	0	0	1	2	8	2	1	3	0	0	0	0	0	0	0	0	0	0	0	0	0	0
Otu01789	65	0	0	0	2	0	0	0	0	0	0	0	0	0	0	0	0	0	0	0	0	0	0	0	0	0	0	0	0	0	0	0	0	0	0	0	0	0	0	0	0	0	0	0	0	0	0	0	0
Otu01790	65	2	1	0	18	2	1	0	0	3	0	1	0	0	0	0	0	0	0	0	0	0	0	0	0	0	0	0	0	0	0	0	0	0	0	0	0	1	7	0	1	0	0	0	0	0	0	10	0
Otu01791	65	0	0	0	0	0	0	0	0	0	0	0	0	0	0	0	0	0	0	0	0	0	0	0	0	0	0	0	0	0	0	0	0	0	0	27	0	0	0	0	0	0	0	0	0	0	0	0	0
Otu01792	65	0	30	0	0	0	0	0	0	0	0	0	0	0	0	0	0	0	7	0	0	0	0	0	0	0	0	0	0	0	0	0	0	0	11	17	0	0	0	0	0	0	0	0	0	0	0	0	0
Otu01793	65	0	0	0	0	0	0	0	0	0	0	0	0	0	0	0	0	0	0	0	5	0	0	0	0	3	0	8	0	2	0	3	0	0	0	0	0	0	0	0	0	0	0	0	0	0	0	0	0
Otu01794	65	0	0	0	0	0	0	0	0	0	0	0	0	0	0	0	0	0	0	0	1	0	0	0	2	0	0	0	0	5	0	0	0	0	57	0	0	0	0	0	0	0	0	0	0	0	0	0	0
Otu01795	65	0	0	0	0	0	35	0	0	0	0	0	0	0	0	0	0	0	8	0	0	0	0	0	6	0	6	0	0	3	0	0	6	1	0	0	0	0	0	0	0	0	0	0	0	0	0	0	0
Otu01796	64	0	0	0	0	0	0	0	0	0	0	0	0	6	0	0	0	0	0	0	0	0	0	0	0	0	0	0	0	0	22	0	0	1	0	0	0	0	0	0	0	0	0	0	35	0	0	0	0
Otu01797	64	0	0	0	0	4	1	0	1	0	0	0	0	1	0	0	0	0	5	2	1	0	1	0	3	1	3	6	5	3	0	1	2	3	1	0	0	0	0	0	0	0	0	1	0	0	0	0	0
Otu01798	64	0	0	0	7	42	0	0	0	0	0	0	0	0	0	0	0	0	0	0	0	0	0	0	1	0	0	0	0	0	2	0	0	10	0	0	0	0	0	0	0	0	0	0	0	0	0	0	0
Otu01799	64	0	0	8	0	0	3	0	0	4	8	0	0	8	0	0	0	0	0	0	0	0	0	0	0	0	0	0	0	0	0	0	0	0	0	0	0	0	0	0	0	0	0	15	4	5	0	0	0
Otu01800	64	0	0	0	0	0	0	0	0	0	0	0	29	0	0	0	0	17	0	0	0	0	0	0	0	0	0	0	0	0	0	0	0	0	0	0	0	0	0	0	0	0	0	0	0	2	0	0	0
Otu01801	64	0	0	0	0	0	0	0	0	0	0	0	0	0	0	0	0	0	0	0	0	0	0	0	0	0	0	0	0	0	0	0	0	0	0	0	0	0	0	0	0	0	0	0	0	0	0	0	0
Otu01802	64	0	0	0	0	0	0	0	0	0	0	0	0	0	2	0	1	0	8	0	7	0	0	0	0	1	0	6	4	4	0	6	7	1	3	0	0	0	0	0	0	2	0	0	0	0	0	0	0
Otu01803	64	0	0	0	0	0	0	0	0	0	0	4	0	0	0	0	0	0	0	0	0	0	0	28	0	0	0	0	0	0	0	2	0	0	0	5	0	0	0	1	0	0	0	0	0	0	0	0	0
Otu01804	64	0	0	0	0	0	0	0	0	0	0	0	0	0	0	0	0	0	0	0	0	0	0	0	0	0	0	0	0	0	0	0	0	0	0	0	0	0	0	0	0	0	0	0	0	0	0	0	0
Otu01805	64	0	0	0	0	58	0	0	0	0	0	0	0	0	0	0	0	0	0	0	0	0	0	0	1	0	1	0	0	3	0	0	0	1	0	0	0	0	0	0	0	0	0	0	0	0	0	0	0
Otu01806	64	0	0	0	0	0	0	0	0	0	0	0	0	0	0	0	0	0	0	0	0	0	14	0	0	4	0	19	0	0	5	0	16	6	0	0	0	0	0	0	0	0	0	0	0	0	0	0	0
Otu01807	64	0	0	0	0	0	0	0	0	25	0	0	0	0	4	0	0	0	0	0	0	0	0	0	0	0	0	0	0	0	0	0	0	0	0	0	0	0	0	0	0	0	0	0	0	0	0	0	0
Otu01808	64	0	0	0	0	0	0	0	0	0	0	0	0	8	0	0	0	0	0	23	2	0	4	0	0	1	0	0	0	0	0	16	10	0	0	0	0	0	0	0	0	0	0	0	0	0	0	0	0
Otu01809	64	0	0	0	0	0	0	0	0	0	0	0	0	0	21	0	0	0	0	0	0	0	0	0	0	36	0	0	0	7	0	0	0	0	0	0	0	0	0	0	0	0	0	0	0	0	0	0	0
Otu01810	64	0	0	0	0	0	6	0	0	0	0	0	0	16	0	0	17	0	0	0	0	0	0	0	0	2	0	0	0	0	10	0	0	1	6	0	0	0	0	0	0	0	2	0	0	0	0	0	0
Otu01811	64	0	0	0	0	0	0	0	0	0	0	0	0	0	0	0	0	0	0	0	0	0	0	0	0	0	0	64	0	0	0	0	0	0	0	0	0	0	0	0	0	0	0	0	0	0	0	0	0
Otu01812	63	0	0	0	0	0	0	0	0	0	24	0	0	0	15	0	0	0	0	0	0	0	0	0	0	0	0	9	0	5	0	4	0	4	0	0	0	0	0	0	0	0	0	0	0	0	0	0	0
Otu01813	63	0	32	0	0	0	0	0	0	0	0	0	0	0	0	0	0	0	11	0	1	0	0	0	0	6	0	0	0	3	3	1	2	4	0	0	0	0	0	0	0	0	0	0	0	0	0	0	0
Otu01814	63	0	0	0	0	0	0	0	0	0	0	0	0	0	0	0	0	0	0	15	0	0	0	0	0	0	0	0	0	2	1	1	2	18	0	0	0	7	0	0	0	0	0	0	0	0	0	0	15
Otu01815	63	0	0	0	0	0	0	0	7	0	0	0	1	0	0	0	0	0	0	0	0	0	0	0	0	0	0	0	0	0	0	0	0	0	0	0	0	0	0	0	0	0	0	0	0	0	0	0	0
Otu01816	63	0	0	0	8	0	0	0	0	0	0	0	0	2	0	0	0	0	0	0	0	0	0	0	0	0	0	0	0	0	0	0	0	0	0	0	0	0	0	0	0	0	0	0	0	0	0	0	0
Otu01817	63	0	0	0	0	0	0	0	0	0	0	0	0	0	0	0	0	0	0	15	2	0	9	0	0	4	0	0	0	0	0	13	1	6	13	0	0	0	0	0	0	0	0	0	0	0	0	0	0
Otu01818	63	0	0	0	0	0	0	0	0	0	0	0	0	8	0	0	0	0	0	0	0	0	0	0	0	2	5	2	0	1	5	1	3	8	19	0	0	0	0	0	0	0	0	0	0	0	0	1	0
Otu01819	63	0	0	0	0	0	0	0	0	0	0	0	53	0	0	0	0	0	0	0	0	0	0	0	8	0	0	1	0	0	0	1	0	0	0	0	0	0	0	0	0	0	0	0	0	0	0	0	0
Otu01820	63	0	0	0	0	0	0	0	0	0	0	0	0	0	0	0	42	0	13	0	0	0	0	0	0	0	0	0	0	0	0	0	0	0	0	0	0	0	0	0	0	0	0	0	0	0	0	0	0
Otu01821	63	0	0	0	12	0	0	0	0	0	0	0	4	0	0	0	0	8	6	0	0	0	0	0	0	0	0	0	0	5	0	1	1	2	0	0	0	0	0	0	0	0	0	0	0	0	0	0	0
Otu01822	63	0	0	0	0	0	0	0	0	0	0	18	0	0	0	0	0	0	0	0	0	0	0	0	0	0	0	2	5	0	0	0	0	0	0	0	0	0	12	0	0	0	0	0	0	0	0	0	0
Otu01823	63	0	56	0	0	0	0	0	0	0	0	0	0	0	0	0	0	0	2	0	5	0	0	0	0	0	0	0	0	0	0	0	0	0	0	0	0	0	0	0	0	0	0	0	0	0	0	0	0
Otu01824	63	0	0	0	0	0	1	0	0	0	0	0	0	0	0	0	0	0	0	0	2	0	28	0	0	0	0	0	0	19	0	6	0	3	4	0	0	0	0	0	0	0	0	0	0	0	0	0	0
Otu01825	63	0	0	0	0	0	0	0	0	0	39	0	0	4	0	0	0	0	0	0	1	0	0	0	0	0	3	0	0	0	0	0	0	3	0	8	0	0	0	0	0	0	0	0	0	0	0	0	0
Otu01826	63	0	0	0	0	0	0	0	0	0	0	0	0	0	0	0	0	0	55	0	0	0	0	1	0	0	0	0	0	6	0	0	0	0	0	0	0	0	0	0	0	0	0	0	0	0	0	0	0
Otu01827	63	0	0	0	9	0	0	0	0	0	0	0	0	0	0	0	0	0	0	0	0	0	0	0	0	0	0	0	0	0	0	0	0	0	0	0	0	0	2	0	0	0	0	0	0	2	0	1	0
Otu01828	63	0	0	0	0	0	0	0	0	0	0	0	0	13	0	0	0	0	7	0	0	0	0	0	4	0	1	0	0	29	0	6	1	2	0	0	0	0	0	0	0	0	0	0	0	0	0	0	0
Otu01829	63	0	0	0	0	0	0	0	0	0	0	63	0	0	0	0	0	0	0	0	0	0	0	0	0	0	0	0	0	0	0	0	0	0	0	0	0	0	0	0	0	0	0	0	0	0	0	0	0
Otu01830	62	0	0	0	10	0	0	0	0	0	0	0	0	7	0	0	0	0	0	0	0	0	1	0	0	0	0	0	0	0	0	0	0	0	0	0	0	0	0	0	0	0	0	0	0	0	0	0	0
Otu01831	62	0	0	0	0	0	0	0	0	0	0	0	0	0	0	0	0	0	12	5	2	0	0	1	3	0	0	4	0	0	0	1	1	0	33	0	0	0	0	0	0	0	0	0	0	0	0	0	0
Otu01832	62	0	0	0	0	0	0	0	0	0	0	0	0	0	0	0	0	0	8	0	0	11	2	0	7	0	5	0	0	1	10	1	1	0	0	0	0	0	0	0	0	0	0	0	0	0	0	0	0
Otu01833	62	0	0	0	0	0	0	0	0	0	0	16	0	0	0	0	12	0	0	0	0	0	0	0	0	0	0	0	2	0	0	0	0	0	0	0	0	9	0	0	0	0	0	0	0	0	0	11	0
Otu01834	62	0	0	0	0	0	0	0	0	0	0	0	0	0	0	0	0	0	0	0	0	0	0	0	0	0	0	0	0	0	0	0	0	0	0	0	0	0	0	0	0	10	0	0	0	0	0	0	0
Otu01835	62	0	0	0	0	0	0	0	16	0	0	0	0	0	7	4	0	0	0	0	1	0	9	0	0	3	0	0	0	0	0	8	12	1	1	0	0	0	0	0	0	0	0	0	0	0	0	0	0
Otu01836	62	0	0	0	0	0	0	0	0	0	0	0	0	0	0	0	0	0	0	0	0	27	3	0	0	0	0	0	0	0	15	7	1	1	3	0	0	0	0	0	0	0	5	0	0	0	0	0	0
Otu01837	62	0	0	0	0	0	19	0	0	0	0	0	0	0	0	0	9	0	0	9	0	0	0	0	9	0	0	0	0	0	7	0	2	0	0	0	0	0	0	0	0	0	0	0	0	0	0	0	0
Otu01838	62	0	0	0	0	0	0	0	0	0	0	0	0	0	0	0	0	0	35	0	0	0	0	0	2	0	0	0	0	23	0	2	0	0	0	0	0	0	0	0	0	0	0	0	0	0	0	0	0
Otu01839	62	0	0	0	0	0	0	0	0	0	0	0	0	0	0	0	0	0	0	0	3	0	0	0	3	0	0	3	0	1	0	4	4	2	0	0	0	0	0	0	0	0	0	0	0	0	0	0	0
Otu01840	62	0	0	0	0	0	0	0	0	0	0	0	0	3	12	0	0	7	0	0	0	0	5	0	15	0	0	10	0	0	0	2	0	6	0	0	0	0	0	0	0	0	0	0	0	0	0	0	0
Otu01841	62	0	0	0	0	0	0	0	0	0	0	0	0	0	0	0	0	0	0	0	0	0	0	0	1	0	0	0	4	0	0	3	0	0	3	0	0	0	0	0	0	0	0	0	0	13	0	0	4
Otu01842	62	0	0	0	1	0	0	0	0	0	0	2	0	0	0	0	0	0	0	0	0	9	3	0	0	0	0	0	0	0	0	0	0	0	0	0	1	0	0	0	0	0	0	0	0	0	0	14	0
Otu01843	62	0	0	0	0	0	0	0	0	0	0	0	0	0	0	11	0	1	0	8	0	0	1	0	9	0	0	0	17	0	0	0	0	0	0	0	0	0	0	0	0	0	0	0	0	0	0	0	0
Otu01844	62	0	0	0	0	0	0	0	0	0	0	37	0	0	0	0	0	0	0	0	0	0	0	0	0	0	0	0	0	0	0	0	0	0	0	0	0	0	0	0	0	0	1	0	0	0	0	0	0
Otu01845	62	0	0	0	0	0	0	0	0	0	0	27	0	0	5	0	0	0	0	0	0	0	6	0	0	0	0	0	0	0	0	1	0	0	0	0	0	0	0	0	0	0	0	0	0	0	0	0	0
Otu01846	62	0	0	0	0	0	0	0	0	0	0	0	0	3	5	0	14	0	8	0	4	0	0	0	16	0	0	4	6	0	0	0	2	0	0	0	0	0	0	0	0	0	0	0	0	0	0	0	0
Otu01847	62	0	10	0	0	0	1	0	0	0	0	0	0	1	3	1	0	0	0	0	3	0	0	0	6	2	2	5	0	0	0	0	1	1	4	0	0	0	0	0	0	0	1	0	0	0	0	0	0
Otu01848	62	0	0	0	0	0	0	0	0	0	0	0	0	0	27	0	0	0	0	0	3	0	0	0	0	2	0	0	4	0	0	5	13	0	2	0	0	0	0	0	0	0	0	0	0	0	0	0	3
Otu01849	62	0	0	0	0	0	0	0	0	0	0	0	0	0	0	0	34	0	0	0	5	0	5	18	0	0	0	0	0	0	0	0	0	0	0	0	0	0	0	0	0	0	0	0	0	0	0	0	0
Otu01850	61	0	0	0	0	0	0	0	0	0	0	0	0	0	0	0	0	0	3	0	0	0	0	0	0	0	0	6	0	15	2	4	2	5	6	0	0	0	0	0	0	0	0	0	0	0	0	0	0
Otu01851	61	0	0	0	0	0	0	0	0	0	0	0	0	0	0	0	50	0	0	0	5	0	0	0	1	0	0	0	0	0	5	0	0	0	0	0	0	0	0	0	0	0	0	0	0	0	0	0	0
Otu01852	61	0	0	0	4	0	3	19	0	0	0	0	0	0	0	0	0	0	0	0	0	0	4	0	1	1	0	5	0	0	0	5	2	0	3	0	0	0	0	0	0	0	0	0	0	0	0	0	0
Otu01853	61	0	11	0	0	0	0	0	0	0	0	0	0	0	0	0	0	0	0	0	0	0	0	0	0	2	1	0	4	0	10	0	0	1	0	0	0	0	12	0	0	0	0	0	0	0	0	0	0
Otu01854	61	0	1	0	0	0	0	0	0	0	0	0	0	5	0	2	0	0	10	0	0	9	0	2	0	6	2	0	0	12	1	0	6	4	1	0	0	0	0	0	0	0	0	0	0	0	0	0	0
Otu01855	61	0	0	0	0	61	0	0	0	0	0	0	0	0	0	0	0	0	0	0	0	0	0	0	0	0	0	0	0	0	0	0	0	0	0	0	0	0	0	0	0	0	0	0	0	0	0	0	0
Otu01856	61	0	0	0	0	0	0	0	0	0	0	0	0	4	0	0	9	0	12	0	1	0	0	0	0	2	1	0	0	12	0	1	3	0	2	0	0	0	2	0	0	0	0	0	0	0	0	0	0
Otu01857	61	0	0	0	0	0	0	0	0	0	0	0	7	1	0	0	0	0	5	0	1	0	3	0	0	5	0	0	0	0	8	1	0	1	16	0	0	10	0	0	0	0	0	0	0	0	0	0	0
Otu01858	61	0	0	0	0	0	0	0	0	0	0	0	0	1	0	0	0	0	0	14	0	0	0	0	0	13	17	0	0	0	11	5	0	0	0	0	0	0	0	0	0	0	0	0	0	0	0	0	0
Otu01859	61	0	0	0	0	0	0	2	0	0	0	0	0	0	0	0	2	0	0	0	0	0	0	0	0	0	0	0	0	0	0	0	0	0	0	0	0	2	1	2	2	0	2	2	0	1	0	0	0
Otu01860	61	0	0	0	0	0	0	0	0	0	0	0	0	0	0	0	0	0	0	0	0	0	0	0	0	0	0	0	0	0	3	0	0	0	0	0	0	0	0	0	0	0	0	0	0	0	0	0	17
Otu01861	61	0	0	0	0	0	0	0	0	0	0	0	0	25	0	0	0	0	0	0	6	0	0	0	0	0	0	3	0	0	0	1	0	1	0	0	0	0	0	0	0	0	0	0	0	0	0	0	0
Otu01862	61	0	0	0	0	61	0	0	0	0	0	0	0	0	0	0	0	0	0	0	0	0	0	0	0	0	0	0	0	0	0	0	0	0	0	0	0	0	0	0	0	0	0	0	0	0	0	0	0
Otu01863	61	0	0	22	0	0	0	0	0	0	0	0	0	0	0	0	0	0	0	0	4	0	0	0	0	0	0	0	0	0	0	0	0	0	0	3	0	0	0	17	0	0	0	0	0	0	0	0	0
Otu01864	61	0	9	0	0	0	0	0	0	0	0	0	0	0	0	0	0	0	0	0	0	0	0	0	0	0	0	0	0	0	0	0	0	0	0	0	20	0	0	0	0	0	0	0	0	0	18	0	0
Otu01865	61	0	0	0	0	0	0	0	8	0	0	0	0	0	0	0	0	2	0	0	0	0	0	0	0	0	0	1	0	0	0	0	0	0	0	0	0	0	2	0	0	9	0	0	0	0	0	0	0
Otu01866	61	0	0	0	0	0	0	0	0	0	0	0	0	0	0	0	0	0	0	0	4	0	0	0	0	5	0	0	0	0	3	15	11	3	0	0	0	0	0	0	0	20	0	0	0	0	0	0	0
Otu01867	61	0	0	0	0	0	0	0	0	0	0	0	0	3	0	0	13	0	0	0	0	30	0	0	1	0	0	6	7	0	0	0	0	1	0	0	0	0	0	0	0	0	0	0	0	0	0	0	0
Otu01868	61	0	0	0	0	0	0	0	0	0	0	0	0	16	0	0	0	0	0	0	0	0	0	0	0	0	0	5	0	2	0	0	2	3	0	0	0	0	0	0	0	0	0	0	0	0	0	0	0
Otu01869	61	0	0	0	0	0	0	0	0	0	0	0	0	0	0	0	0	0	0	0	0	0	0	0	0	0	0	0	0	0	0	0	0	0	0	0	0	0	0	0	0	0	0	0	0	0	0	0	0
Otu01870	61	0	0	0	0	0	0	0	0	0	0	0	0	0	34	0	0	0	0	0	0	0	0	0	0	1	2	2	0	3	0	6	2	0	0	0	0	0	6	0	0	0	0	0	0	0	0	0	0
Otu01871	61	0	0	0	0	0	0	0	0	0	0	0	0	0	0	0	0	0	0	0	0	0	0	0	0	0	0	0	0	0	0	0	0	0	0	0	0	0	0	0	0	0	0	0	0	0	18	0	0
Otu01872	61	0	0	0	0	0	0	0	0	0	0	4	0	12	6	0	0	0	3	0	1	3	0	0	0	4	0	0	1	0	7	1	2	2	2	0	13	0	0	0	0	0	0	0	0	0	0	0	0
Otu01873	61	0	0	0	0	0	0	0	0	0	0	0	0	0	0	0	0	0	0	0	0	0	0	0	0	1	0	0	5	0	0	3	3	2	0	0	0	0	0	0	0	0	11	0	0	0	0	0	0
Otu01874	61	0	0	0	0	0	0	0	0	0	0	0	0	0	0	0	0	0	0	0	0	0	0	0	0	0	0	0	0	0	0	4	2	1	4	0	0	0	0	0	0	0	0	0	0	0	0	0	19
Otu01875	61	0	0	0	0	0	0	0	0	0	0	0	0	0	0	0	0	0	0	0	0	0	0	0	0	3	0	0	0	18	0	0	1	1	38	0	0	0	0	0	0	0	0	0	0	0	0	0	0
Otu01876	61	0	0	0	0	0	0	0	18	0	0	0	0	0	0	0	0	0	0	5	3	0	0	0	0	0	0	3	0	2	1	0	11	6	12	0	0	0	0	0	0	0	0	0	0	0	0	0	0
Otu01877	61	0	0	0	0	4	0	0	0	0	0	0	0	0	0	0	0	0	0	0	0	0	0	0	0	0	0	0	0	0	0	0	1	0	0	0	0	0	0	0	0	0	0	0	0	0	0	0	0
Otu01878	60	0	0	0	0	0	0	0	0	0	0	0	0	0	0	0	13	0	0	0	0	0	0	0	0	0	0	1	0	38	0	0	0	0	0	0	0	0	0	0	0	0	0	0	0	0	0	0	0
Otu01879	60	0	0	0	0	0	0	0	0	0	0	0	0	0	33	0	0	0	3	0	3	0	0	0	5	0	4	2	0	0	0	0	0	0	10	0	0	0	0	0	0	0	0	0	0	0	0	0	0
Otu01880	60	7	0	0	4	0	0	0	0	0	0	15	0	7	3	0	3	0	1	0	0	13	0	0	0	1	0	0	6	0	0	0	0	0	0	0	0	0	0	0	0	0	0	0	0	0	0	0	0
Otu01881	60	0	0	0	0	0	0	0	0	0	0	0	0	0	0	0	0	0	4	0	0	0	0	0	0	9	4	6	8	7	0	8	0	6	8	0	0	0	0	0	0	0	0	0	0	0	0	0	0
Otu01882	60	0	0	14	4	0	6	0	0	0	0	0	0	6	0	0	0	0	0	0	0	0	0	0	0	0	0	0	0	0	5	0	0	0	0	0	0	0	0	0	0	0	0	0	0	0	0	0	0
Otu01883	60	0	0	0	0	0	0	0	0	0	0	0	0	0	0	0	0	0	0	0	0	0	0	0	0	0	0	0	0	0	0	0	0	0	0	0	0	0	0	0	0	0	0	0	0	0	0	0	0
Otu01884	60	0	0	0	0	0	0	0	0	0	0	0	0	0	0	0	0	20	0	20	0	0	0	0	0	0	0	0	0	0	0	0	0	0	0	0	0	0	0	0	0	0	0	0	0	0	0	0	20
Otu01885	60	0	0	0	0	0	0	0	0	0	0	2	0	3	0	0	0	0	9	1	0	0	0	0	5	4	0	1	18	6	0	6	2	3	0	0	0	0	0	0	0	0	0	0	0	0	0	0	0
Otu01886	60	0	0	0	0	0	0	0	0	0	6	0	0	0	0	0	11	0	0	0	0	0	0	0	0	0	0	0	0	0	0	0	0	0	0	0	0	0	0	0	0	0	0	0	0	0	0	0	0
Otu01887	60	0	0	0	0	0	0	0	0	0	0	0	0	0	0	0	0	0	0	0	0	0	0	0	0	0	0	0	0	0	0	0	0	0	0	0	0	0	0	0	0	0	0	0	0	0	0	0	3
Otu01888	60	0	0	0	0	0	0	0	0	0	0	0	0	0	0	0	0	0	0	0	0	0	0	0	0	0	1	58	0	0	0	0	0	1	0	0	0	0	0	0	0	0	0	0	0	0	0	0	0
Otu01889	60	0	1	0	0	0	0	0	0	0	0	0	0	0	0	9	0	0	0	0	2	0	0	0	0	0	0	0	0	2	0	1	1	1	0	0	0	0	12	0	0	0	0	0	0	0	3	0	0
Otu01890	60	0	0	0	0	0	0	0	0	0	0	0	15	0	0	0	43	0	0	0	2	0	0	0	0	0	0	0	0	0	0	0	0	0	0	0	0	0	0	0	0	0	0	0	0	0	0	0	0
Otu01891	60	0	0	0	0	0	0	0	0	0	0	0	0	0	0	0	0	0	0	0	0	0	0	0	0	0	0	0	0	0	0	0	0	2	0	0	0	0	8	0	0	0	0	0	0	0	0	0	0
Otu01892	60	0	0	0	0	0	0	0	0	0	0	0	0	0	0	0	0	0	0	8	1	5	0	0	0	0	0	0	0	0	0	4	2	0	0	0	0	0	0	0	0	0	0	0	12	0	0	0	0
Otu01893	60	0	0	0	0	0	24	0	0	0	0	0	0	2	0	0	0	0	0	0	2	0	0	0	0	0	0	0	0	1	0	0	3	3	1	0	11	0	0	0	0	0	0	0	0	0	0	0	0
Otu01894	60	0	0	0	0	0	0	0	0	0	0	0	0	0	0	0	0	0	0	0	0	0	0	0	0	0	0	8	1	0	0	0	0	0	2	0	0	0	0	0	0	0	0	0	0	0	0	0	0
Otu01895	60	0	0	0	7	0	0	4	0	0	0	0	0	0	0	0	0	0	0	0	0	0	0	0	0	0	1	0	0	3	0	0	0	0	0	0	0	0	0	0	0	0	0	0	0	0	0	0	0
Otu01896	60	0	0	0	0	0	0	0	0	29	15	0	0	0	0	0	0	0	0	0	0	0	0	0	0	0	0	0	0	0	0	0	0	0	0	0	0	0	0	6	0	0	0	0	0	0	0	0	0
Otu01897	60	0	0	0	0	0	0	0	0	0	0	0	0	6	1	0	0	0	0	18	0	0	0	0	0	1	0	0	0	1	0	1	2	1	0	0	0	0	0	0	0	0	0	0	0	0	0	0	3
Otu01898	60	0	0	0	0	0	0	0	0	0	0	0	0	0	0	0	0	0	0	0	0	0	0	0	0	0	0	0	0	0	0	0	0	0	0	0	0	0	0	0	0	0	0	0	0	0	0	0	0
Otu01899	60	0	0	0	0	0	0	0	0	15	0	0	0	0	0	0	0	0	0	0	0	0	0	0	0	0	0	0	0	0	0	0	0	0	0	0	0	0	0	22	0	0	0	0	0	0	0	0	0
Otu01900	60	0	6	0	2	7	1	1	1	0	1	3	0	0	1	1	3	1	2	2	0	1	0	0	0	3	0	1	0	2	1	0	1	0	0	1	1	0	0	1	0	0	0	0	0	0	0	0	0
Otu01901	59	0	0	0	0	0	0	0	0	0	0	4	0	0	0	0	0	0	0	0	0	0	0	0	0	1	0	0	0	0	1	1	0	0	0	0	0	6	0	0	0	0	0	0	0	0	0	0	0
Otu01902	59	0	6	0	23	0	0	0	0	0	12	17	0	0	0	0	0	0	0	0	0	0	0	0	0	0	0	0	0	0	0	0	0	0	0	0	0	0	0	0	0	0	0	0	0	0	0	0	0
Otu01903	59	0	0	0	0	0	0	0	0	0	0	0	0	2	3	0	0	3	22	0	3	0	0	0	0	2	1	0	0	16	0	1	6	0	0	0	0	0	0	0	0	0	0	0	0	0	0	0	0
Otu01904	59	0	0	0	0	0	0	0	0	0	0	0	0	0	0	0	0	0	0	0	0	0	0	0	0	0	0	1	7	0	0	0	0	2	0	0	13	0	0	0	0	0	0	0	0	0	0	0	0
Otu01905	59	0	0	0	0	0	0	0	0	0	0	0	0	0	1	0	2	0	0	0	0	0	0	35	12	0	0	0	0	0	0	1	0	0	0	0	0	0	0	0	0	0	0	0	0	0	0	0	0
Otu01906	59	0	0	0	0	0	0	0	0	0	0	0	0	0	0	0	0	0	0	0	0	0	0	0	0	0	9	1	0	3	0	0	0	10	10	0	0	0	0	0	0	0	0	0	0	0	0	0	0
Otu01907	59	0	0	0	4	0	0	0	0	0	0	0	0	0	0	0	0	0	0	10	0	0	0	0	0	0	1	0	0	0	0	0	0	1	0	0	0	0	0	0	0	0	0	0	0	0	0	0	0
Otu01908	59	0	0	0	0	0	0	0	0	0	0	0	0	0	10	0	0	0	0	0	0	0	0	0	0	5	1	0	0	24	0	0	0	7	12	0	0	0	0	0	0	0	0	0	0	0	0	0	0
Otu01909	59	0	0	0	0	0	0	0	0	0	0	0	0	5	0	0	19	0	0	0	0	0	5	0	0	0	0	3	0	4	0	2	2	0	0	0	0	0	0	0	0	0	0	0	0	0	0	0	0
Otu01910	59	0	0	0	0	0	0	0	0	0	0	0	0	0	0	0	0	0	0	0	0	0	0	0	0	0	29	0	0	0	28	0	0	2	0	0	0	0	0	0	0	0	0	0	0	0	0	0	0
Otu01911	59	0	0	0	0	0	0	0	0	0	0	0	0	25	0	0	0	0	0	0	1	0	0	27	0	0	0	0	0	3	0	0	3	0	0	0	0	0	0	0	0	0	0	0	0	0	0	0	0
Otu01912	59	0	0	0	0	0	0	0	0	0	0	0	0	0	0	0	0	32	0	0	0	0	0	0	0	0	0	3	0	0	0	0	0	0	0	0	0	0	0	11	0	0	0	0	0	0	0	0	8
Otu01913	59	0	0	0	0	0	0	0	0	0	0	0	0	0	0	13	0	0	0	13	0	0	0	0	0	0	1	0	0	0	0	0	0	0	0	0	0	0	0	0	0	0	0	0	0	0	6	0	7
Otu01914	59	0	0	0	0	0	0	0	0	0	0	0	0	0	0	0	59	0	0	0	0	0	0	0	0	0	0	0	0	0	0	0	0	0	0	0	0	0	0	0	0	0	0	0	0	0	0	0	0
Otu01915	59	0	0	0	0	0	0	0	0	0	0	0	0	11	0	0	25	0	0	0	0	0	0	0	0	0	0	0	7	0	5	0	1	0	0	0	0	0	0	0	0	0	0	0	0	0	0	0	0
Otu01916	59	0	1	0	0	8	3	6	1	0	4	2	0	0	0	0	0	0	7	0	0	0	0	0	0	1	0	5	11	0	0	3	3	0	1	0	0	0	0	0	0	0	0	0	0	0	0	0	0
Otu01917	59	0	0	0	0	0	0	0	0	0	0	0	0	0	0	0	0	0	0	0	0	0	0	0	0	0	0	5	3	1	0	1	5	0	0	0	6	0	0	0	0	0	0	0	0	0	0	0	0
Otu01918	59	0	0	0	0	0	3	0	0	23	0	0	0	0	0	0	0	0	0	0	0	0	0	0	0	0	0	0	0	0	0	0	0	0	0	32	0	0	0	0	0	0	0	0	0	0	0	0	0
Otu01919	59	0	0	0	9	0	0	0	0	0	0	0	0	0	0	7	10	0	5	0	1	0	0	0	0	0	3	2	8	3	0	2	9	0	0	0	0	0	0	0	0	0	0	0	0	0	0	0	0
Otu01920	59	0	0	0	3	0	0	0	21	0	0	0	0	0	0	0	0	0	0	0	0	0	0	0	6	0	0	1	9	4	0	0	0	1	0	0	0	0	0	0	0	0	0	0	0	7	0	0	0
Otu01921	58	0	0	0	0	0	0	0	0	0	0	0	0	0	6	0	0	0	3	0	4	0	0	0	10	2	0	0	0	0	0	5	0	2	0	0	0	0	0	0	0	0	0	0	0	0	0	0	0
Otu01922	58	0	0	0	0	0	0	0	0	0	0	0	0	0	0	0	24	0	0	0	0	0	0	0	0	1	0	4	0	1	0	13	10	1	4	0	0	0	0	0	0	0	0	0	0	0	0	0	0
Otu01923	58	0	0	0	0	0	0	0	0	0	0	0	0	0	0	0	0	0	0	0	0	0	0	0	0	0	0	0	0	0	0	0	0	0	0	0	0	0	0	0	0	0	0	0	0	0	0	0	9
Otu01924	58	0	0	0	0	0	0	0	0	0	0	0	46	0	0	0	0	0	0	0	0	0	0	0	0	0	0	0	0	0	0	0	0	0	0	0	0	0	0	0	0	0	0	0	0	0	0	0	0
Otu01925	58	0	0	0	0	0	0	0	0	0	0	0	0	0	0	0	0	0	0	0	0	0	0	0	0	1	4	0	0	0	2	0	0	0	0	0	0	0	0	0	34	0	0	0	0	0	0	0	0
Otu01926	58	0	0	0	0	0	0	0	0	0	0	0	0	0	0	0	0	0	0	0	0	0	0	0	0	0	0	0	0	0	0	1	57	0	0	0	0	0	0	0	0	0	0	0	0	0	0	0	0
Otu01927	58	0	0	0	0	0	0	0	0	0	0	0	0	0	20	15	0	0	0	0	1	0	0	0	0	2	0	12	7	0	0	0	1	0	0	0	0	0	0	0	0	0	0	0	0	0	0	0	0
Otu01928	58	0	12	0	0	0	0	0	0	0	0	0	0	0	0	0	0	0	0	0	0	0	0	0	0	0	0	0	0	0	0	0	2	1	0	0	0	0	0	0	0	0	0	0	0	0	0	0	0
Otu01929	58	0	0	0	0	0	0	0	0	0	0	16	0	0	0	0	7	0	0	0	5	0	0	0	0	0	0	0	4	0	0	1	2	0	0	0	0	0	19	0	0	0	0	0	0	0	0	0	0
Otu01930	58	0	0	0	0	0	0	0	0	0	0	0	0	0	0	0	0	0	22	0	2	0	0	0	8	7	0	4	0	2	0	4	5	4	0	0	0	0	0	0	0	0	0	0	0	0	0	0	0
Otu01931	58	0	0	0	0	0	0	0	0	0	0	0	11	0	0	0	0	0	0	0	1	0	0	0	5	0	0	2	3	0	0	1	1	0	9	0	0	0	0	0	0	0	0	0	0	0	0	16	0
Otu01932	58	0	0	0	0	0	0	0	0	0	0	0	0	0	0	0	0	0	0	0	0	0	0	0	0	0	0	0	0	0	0	2	0	0	0	0	0	0	0	0	0	0	0	0	0	0	0	0	22
Otu01933	58	0	0	0	0	0	0	0	0	0	0	0	0	0	0	0	0	0	14	0	3	0	0	24	0	0	0	0	0	0	0	1	0	0	4	0	0	0	0	0	0	0	0	0	0	0	0	0	0
Otu01934	58	0	0	0	0	0	0	0	0	0	0	0	0	0	0	0	0	0	0	0	0	0	0	0	0	0	0	0	0	0	0	0	0	1	0	14	0	0	0	0	0	0	0	3	0	0	0	0	0
Otu01935	58	0	0	0	0	0	0	0	0	0	0	0	0	8	0	0	20	0	0	0	2	0	10	0	0	0	0	0	0	1	0	3	3	2	0	0	0	0	0	0	0	0	0	0	0	0	0	0	0
Otu01936	58	0	0	0	0	0	0	0	0	0	0	0	0	0	8	1	0	4	0	0	3	0	0	0	14	0	6	3	0	1	5	1	3	4	5	0	0	0	0	0	0	0	0	0	0	0	0	0	0
Otu01937	58	0	0	0	0	0	0	0	0	0	0	0	0	0	0	0	0	33	0	0	0	0	0	0	0	0	0	0	0	0	0	0	0	0	0	0	0	0	0	0	0	0	0	0	0	0	0	0	22
Otu01938	58	0	0	0	0	0	0	0	0	0	0	0	0	2	0	3	0	20	1	0	0	2	0	0	0	0	0	0	11	8	0	2	0	0	0	0	0	0	0	0	0	0	0	0	0	0	0	0	0
Otu01939	58	0	16	0	0	0	0	0	42	0	0	0	0	0	0	0	0	0	0	0	0	0	0	0	0	0	0	0	0	0	0	0	0	0	0	0	0	0	0	0	0	0	0	0	0	0	0	0	0
Otu01940	58	0	0	0	0	0	0	0	0	0	0	0	0	9	0	0	0	0	0	0	0	0	0	0	12	0	0	0	0	0	0	0	0	0	0	0	0	0	0	0	0	0	0	0	0	0	0	0	0
Otu01941	58	0	0	0	0	0	0	0	0	0	0	0	0	0	0	0	0	0	0	0	0	0	0	0	0	0	0	0	0	0	0	0	0	0	0	0	0	3	7	0	0	0	0	0	8	2	0	0	0
Otu01942	58	0	0	0	0	0	0	0	0	0	0	0	0	0	0	0	0	0	0	0	0	0	0	0	0	0	0	0	0	0	0	0	0	0	0	0	0	0	0	0	0	0	0	0	0	0	0	0	0
Otu01943	57	0	0	0	0	0	0	0	0	0	0	0	0	0	0	0	0	0	0	24	0	0	0	33	0	0	0	0	0	0	0	0	0	0	0	0	0	0	0	0	0	0	0	0	0	0	0	0	0
Otu01944	57	0	0	0	0	0	0	0	0	0	0	0	0	0	0	0	0	0	0	0	0	0	0	1	0	0	0	0	0	0	0	0	0	0	0	0	0	6	0	0	0	0	0	0	0	0	0	0	9
Otu01945	57	0	4	0	0	0	2	0	0	0	0	0	0	0	0	0	0	0	0	0	0	5	0	0	0	0	2	0	0	0	0	0	0	2	11	0	0	0	0	0	0	0	0	0	0	0	0	0	0
Otu01946	57	0	0	0	0	0	0	12	0	0	0	0	0	0	0	0	0	0	0	0	0	0	0	0	0	0	0	0	0	0	0	0	0	0	0	0	0	0	0	0	0	0	0	7	0	0	0	0	0
Otu01947	57	0	0	18	0	0	0	0	0	0	0	0	0	0	0	0	0	0	0	0	0	0	0	0	0	0	0	0	0	0	8	0	0	0	0	0	0	0	0	0	0	0	0	0	0	0	0	0	0
Otu01948	57	0	0	0	0	0	0	0	0	0	0	0	0	0	0	0	55	0	0	0	0	0	0	0	0	0	0	0	0	0	0	0	0	0	2	0	0	0	0	0	0	0	0	0	0	0	0	0	0
Otu01949	57	0	0	0	0	0	0	0	0	0	0	0	0	19	0	0	0	0	0	3	6	0	0	0	0	0	0	8	2	0	0	5	0	0	0	0	0	0	0	0	0	0	0	0	0	0	0	0	0
Otu01950	57	0	0	0	0	0	2	0	0	0	0	0	0	12	0	0	0	0	0	0	0	1	0	0	10	6	1	0	0	0	0	0	0	0	5	0	0	0	0	0	0	0	0	0	0	0	0	0	0
Otu01951	57	0	0	0	0	0	0	39	0	0	0	0	0	0	0	0	0	0	0	0	0	0	0	0	0	0	0	0	0	0	0	0	0	0	0	0	0	0	0	0	0	0	0	0	0	0	0	0	0
Otu01952	57	0	0	0	0	0	0	0	0	0	0	0	0	0	0	0	0	0	0	0	0	0	0	0	0	0	0	0	0	0	0	0	0	0	0	0	0	0	0	0	0	0	0	2	0	0	0	0	0
Otu01953	57	0	15	0	5	0	0	0	0	0	13	0	0	0	0	0	0	0	0	0	0	0	0	0	0	0	0	0	6	0	0	0	0	0	0	0	14	0	0	0	0	0	0	0	0	0	0	0	0
Otu01954	57	0	0	0	0	0	0	0	0	0	0	0	0	0	0	2	1	0	0	0	0	13	0	0	1	0	1	3	4	0	0	1	2	0	1	0	11	0	0	0	0	0	0	0	1	0	0	0	0
Otu01955	57	10	0	0	0	0	0	0	26	0	0	0	0	0	0	7	0	0	0	0	0	0	0	0	0	0	0	0	0	0	0	0	0	0	0	0	0	0	0	0	0	0	0	8	0	0	0	0	6
Otu01956	57	0	0	0	0	0	0	0	0	0	0	0	0	0	0	0	0	0	0	0	1	0	0	0	0	0	0	0	7	0	29	2	0	7	0	0	0	0	0	0	0	0	0	0	0	0	0	0	0
Otu01957	57	0	0	0	0	0	0	0	0	0	0	0	0	6	0	0	0	0	4	1	0	0	0	0	0	5	3	1	9	0	2	2	0	0	0	0	0	0	0	0	2	15	0	0	0	0	0	4	0
Otu01958	57	0	0	0	0	0	0	0	0	0	0	0	0	0	0	0	7	0	0	0	0	0	0	0	0	0	2	0	0	0	16	12	11	0	9	0	0	0	0	0	0	0	0	0	0	0	0	0	0
Otu01959	57	0	0	0	0	0	0	0	0	0	0	0	0	0	0	0	0	0	0	0	0	0	0	0	0	0	0	0	0	0	0	25	27	1	4	0	0	0	0	0	0	0	0	0	0	0	0	0	0
Otu01960	57	0	0	0	0	0	0	0	0	0	0	0	0	0	0	0	0	0	0	0	53	0	0	0	0	3	0	0	0	0	0	0	0	0	0	0	0	0	0	0	0	0	0	0	0	0	0	0	0
Otu01961	57	0	0	0	0	6	0	0	1	0	0	0	0	3	1	0	3	0	2	7	4	1	0	3	7	3	1	4	0	0	1	0	1	3	1	0	0	0	0	0	0	0	1	0	0	0	0	1	0
Otu01962	57	0	0	0	0	0	0	0	0	0	0	0	0	24	0	0	26	0	0	0	1	0	0	0	0	0	0	0	0	0	0	1	2	3	0	0	0	0	0	0	0	0	0	0	0	0	0	0	0
Otu01963	57	0	0	0	0	0	0	0	0	0	0	0	0	0	0	0	0	0	10	0	0	26	0	0	0	0	4	0	0	10	0	1	2	2	2	0	0	0	0	0	0	0	0	0	0	0	0	0	0
Otu01964	56	0	3	17	0	0	0	0	0	18	0	0	0	0	0	0	0	0	0	0	0	0	0	0	0	0	0	0	0	0	0	0	0	1	0	0	0	0	0	0	0	0	0	15	0	0	0	2	0
Otu01965	56	0	0	0	0	0	0	17	0	0	0	0	0	0	6	0	0	0	5	0	0	0	0	0	0	3	0	0	0	0	0	0	1	3	4	0	0	0	0	0	0	0	0	0	0	0	0	0	0
Otu01966	56	0	0	0	0	0	0	0	0	0	0	0	0	0	0	0	0	0	0	0	0	0	0	0	0	0	0	0	0	0	0	0	0	0	0	0	0	0	0	0	0	0	6	0	0	0	0	0	0
Otu01967	56	0	0	0	0	0	0	0	0	0	0	0	0	0	0	0	0	0	0	0	4	0	0	0	0	0	0	0	0	0	0	0	0	0	0	0	0	0	0	0	0	0	0	0	0	5	0	0	0
Otu01968	56	0	0	0	0	0	16	0	0	0	0	0	0	0	0	0	11	0	0	18	0	0	0	0	5	0	0	6	0	0	0	0	0	0	0	0	0	0	0	0	0	0	0	0	0	0	0	0	0
Otu01969	56	0	0	0	0	0	0	0	0	0	0	0	0	0	0	0	0	0	0	0	0	0	0	0	0	0	1	0	0	0	53	0	0	2	0	0	0	0	0	0	0	0	0	0	0	0	0	0	0
Otu01970	56	0	0	0	0	0	0	0	0	0	0	0	0	0	0	14	0	0	3	0	0	0	0	0	0	1	1	2	0	2	3	7	1	0	0	0	0	0	0	0	0	0	2	0	0	0	0	0	0
Otu01971	56	0	0	0	0	0	0	0	15	0	0	0	0	0	0	0	0	0	4	0	0	0	0	0	1	0	0	0	0	0	0	0	0	0	0	0	0	0	17	0	0	0	0	0	0	0	0	0	0
Otu01972	56	0	0	0	0	7	1	2	0	0	0	0	0	0	1	5	0	0	3	0	3	0	0	0	1	3	0	2	0	10	0	0	0	5	8	0	0	0	0	0	0	0	1	0	0	0	0	0	0
Otu01973	56	0	1	2	17	7	0	1	3	2	0	0	1	0	0	0	0	0	0	0	0	0	0	0	0	0	0	0	0	0	0	0	0	1	0	0	1	0	0	0	0	0	0	2	0	0	1	0	0
Otu01974	56	0	0	2	1	0	1	0	0	1	3	0	0	0	0	0	0	2	0	0	0	0	0	0	3	0	0	0	0	0	0	0	0	0	0	0	6	0	1	0	9	0	0	2	3	0	0	0	0
Otu01975	56	0	0	0	0	0	0	0	0	0	0	0	0	0	0	0	0	0	0	0	0	0	0	0	0	0	0	0	0	55	0	0	0	1	0	0	0	0	0	0	0	0	0	0	0	0	0	0	0
Otu01976	56	0	0	0	0	0	0	0	0	0	0	0	0	0	0	0	0	0	6	0	2	0	0	24	0	1	0	1	5	0	0	1	2	0	2	0	0	0	0	0	0	0	0	0	0	0	0	0	12
Otu01977	56	0	0	0	0	0	0	0	0	0	0	0	0	6	0	0	0	0	0	0	1	0	0	0	0	0	0	0	0	2	12	11	13	0	0	0	0	0	0	0	0	0	4	0	0	0	0	0	0
Otu01978	56	0	0	0	0	0	0	0	0	0	0	0	0	0	0	0	4	0	0	0	4	0	0	0	2	2	0	0	0	1	3	0	0	0	0	0	1	4	0	0	0	0	0	0	0	0	0	0	0
Otu01979	56	0	0	0	0	0	0	0	0	0	0	0	0	0	6	1	0	0	1	10	0	1	4	9	2	0	0	0	0	0	5	11	2	4	0	0	0	0	0	0	0	0	0	0	0	0	0	0	0
Otu01980	56	0	0	0	0	0	0	0	0	0	0	0	0	4	0	7	0	0	0	0	3	20	0	0	2	0	1	3	1	2	6	1	4	2	0	0	0	0	0	0	0	0	0	0	0	0	0	0	0
Otu01981	56	0	0	0	0	0	0	0	0	0	0	0	0	0	0	0	0	0	2	0	0	0	0	0	0	0	0	0	0	0	0	0	0	0	0	0	0	0	0	0	0	0	0	0	0	0	0	0	0
Otu01982	56	0	0	0	1	0	2	0	0	0	0	0	0	0	1	0	0	0	0	1	2	0	0	0	3	2	6	0	0	0	4	0	0	3	0	0	1	0	0	0	0	0	0	0	0	0	0	0	1
Otu01983	56	0	0	0	0	0	0	0	0	0	0	0	0	0	25	0	0	0	0	0	0	0	0	0	14	0	1	3	0	1	1	2	0	0	2	0	0	0	0	0	0	0	4	0	0	0	0	0	0
Otu01984	56	0	0	0	0	0	0	0	0	0	0	0	0	0	0	0	1	0	0	0	15	0	0	0	1	0	0	6	11	1	0	6	9	4	2	0	0	0	0	0	0	0	0	0	0	0	0	0	0
Otu01985	56	0	0	0	3	0	0	0	0	0	0	0	0	0	0	0	0	0	0	0	0	0	0	0	0	0	0	0	0	0	0	0	0	0	0	0	0	0	0	0	0	0	0	0	0	0	0	0	0
Otu01986	56	0	27	0	0	0	0	0	0	0	0	0	0	0	0	0	0	0	0	0	0	0	0	0	0	0	0	7	0	0	0	2	0	1	8	0	0	0	0	0	0	0	0	0	0	0	0	0	0
Otu01987	56	0	0	0	0	0	0	0	0	0	0	0	0	0	0	0	0	0	0	10	0	0	0	0	0	0	0	0	0	0	0	0	0	0	0	0	0	0	0	0	0	0	0	0	0	0	0	0	0
Otu01988	56	0	0	0	0	0	0	0	0	0	0	0	0	23	0	0	0	0	0	0	0	0	0	0	0	0	0	0	0	0	0	0	0	0	0	0	0	0	4	0	0	0	0	0	0	0	0	0	0
Otu01989	56	0	0	0	0	0	0	0	0	0	1	0	0	0	0	0	0	0	0	0	0	0	0	1	0	2	0	0	0	1	0	0	0	0	0	0	0	0	0	0	8	0	0	0	0	3	0	12	0
Otu01990	56	0	0	0	0	0	0	0	0	0	0	0	0	0	0	0	0	0	0	0	0	0	0	0	0	0	0	0	0	0	0	0	0	0	0	0	0	0	0	0	0	0	0	0	0	0	21	0	0
Otu01991	55	0	0	0	0	0	0	0	0	0	0	0	23	0	0	0	0	0	1	0	0	0	0	0	0	0	0	0	0	0	0	0	0	0	0	0	0	0	0	0	0	0	0	0	0	0	0	0	0
Otu01992	55	0	0	0	0	0	0	0	0	0	0	0	0	0	0	0	0	0	0	0	0	0	0	0	0	4	0	15	0	31	0	0	0	5	0	0	0	0	0	0	0	0	0	0	0	0	0	0	0
Otu01993	55	0	0	0	0	0	0	0	0	7	0	0	0	0	21	0	16	0	0	0	0	0	0	0	3	0	0	1	0	0	0	0	0	6	1	0	0	0	0	0	0	0	0	0	0	0	0	0	0
Otu01994	55	0	0	0	8	0	0	0	0	0	0	7	0	0	0	0	0	0	0	0	0	0	0	0	0	0	0	0	0	0	3	0	0	0	4	0	0	0	0	0	0	0	0	0	5	5	0	0	0
Otu01995	55	0	0	0	9	0	0	0	0	0	0	0	0	0	0	0	0	0	0	0	2	0	0	0	0	0	0	5	6	0	1	0	0	0	0	0	0	0	0	0	0	0	0	0	0	0	0	0	1
Otu01996	55	0	0	0	0	0	0	0	0	0	0	0	0	12	3	0	0	0	0	0	0	0	9	0	0	0	0	0	5	0	0	4	1	2	6	0	0	0	0	0	0	0	0	0	0	0	0	0	0
Otu01997	55	0	0	0	0	0	0	0	0	0	0	0	0	0	0	0	18	0	1	0	5	0	0	0	4	4	1	0	5	5	0	5	3	4	0	0	0	0	0	0	0	0	0	0	0	0	0	0	0
Otu01998	55	0	0	0	0	0	0	0	0	0	0	0	0	4	0	0	0	0	0	10	4	0	0	0	7	3	0	0	0	4	2	0	16	2	0	0	0	0	0	0	0	0	0	0	0	0	0	0	0
Otu01999	55	0	0	15	0	40	0	0	0	0	0	0	0	0	0	0	0	0	0	0	0	0	0	0	0	0	0	0	0	0	0	0	0	0	0	0	0	0	0	0	0	0	0	0	0	0	0	0	0
Otu02000	55	0	0	0	0	0	0	0	0	0	0	0	0	0	0	0	0	0	0	0	0	0	0	0	0	0	0	0	0	3	0	0	1	0	51	0	0	0	0	0	0	0	0	0	0	0	0	0	0
Otu02001	55	55	0	0	0	0	0	0	0	0	0	0	0	0	0	0	0	0	0	0	0	0	0	0	0	0	0	0	0	0	0	0	0	0	0	0	0	0	0	0	0	0	0	0	0	0	0	0	0
Otu02002	55	0	0	0	0	0	0	0	0	0	0	0	0	0	0	0	0	0	7	0	0	0	0	0	0	10	1	0	3	0	0	0	7	1	0	0	0	0	0	0	0	0	0	0	0	0	0	0	0
Otu02003	55	0	0	0	0	0	0	0	0	4	8	0	0	6	0	19	0	0	0	0	0	0	0	0	0	0	0	11	0	0	0	0	0	3	0	0	0	0	0	0	0	0	0	0	3	0	0	0	0
Otu02004	55	0	0	0	0	0	0	0	0	0	0	0	0	0	0	0	5	0	0	0	0	0	0	0	4	0	0	7	0	0	0	0	0	1	0	0	0	0	0	0	0	23	0	0	0	0	0	0	0
Otu02005	55	0	0	0	0	0	0	0	0	0	0	1	13	0	0	0	0	0	14	0	2	0	0	0	0	0	0	0	0	11	0	5	0	9	0	0	0	0	0	0	0	0	0	0	0	0	0	0	0
Otu02006	55	0	0	0	9	0	0	0	0	0	7	0	0	0	0	0	0	0	0	7	0	0	0	0	0	0	0	0	0	0	0	0	0	0	0	0	0	0	0	0	0	0	0	0	0	0	0	0	1
Otu02007	55	0	0	0	0	0	0	0	0	0	0	0	0	0	0	0	0	0	0	0	0	5	0	0	10	0	0	0	11	0	0	3	0	0	0	0	0	0	0	23	0	0	0	0	0	0	0	0	0
Otu02008	55	0	0	0	0	0	0	0	0	0	0	0	0	0	0	0	0	0	7	0	0	0	0	0	3	0	1	0	0	2	0	0	1	1	0	0	0	10	0	0	0	0	0	0	0	0	0	0	0
Otu02009	55	0	0	0	4	0	4	0	0	0	0	0	0	0	0	0	0	0	0	0	2	0	0	0	6	3	0	15	8	2	5	3	3	0	0	0	0	0	0	0	0	0	0	0	0	0	0	0	0
Otu02010	55	0	0	5	7	0	2	0	0	0	0	0	0	0	0	0	0	0	0	1	0	0	0	0	0	0	0	0	0	0	0	0	0	1	0	0	1	0	0	0	0	0	0	0	0	0	0	0	0
Otu02011	55	0	0	0	4	0	0	0	0	0	0	0	0	0	24	0	0	0	0	0	0	14	0	0	0	5	0	0	2	0	2	1	3	0	0	0	0	0	0	0	0	0	0	0	0	0	0	0	0
Otu02012	55	0	0	0	15	0	3	0	0	0	0	0	0	0	0	0	0	0	0	0	0	35	0	0	0	0	0	0	0	2	0	0	0	0	0	0	0	0	0	0	0	0	0	0	0	0	0	0	0
Otu02013	55	0	0	0	0	0	0	0	0	0	0	0	0	0	0	0	0	0	0	0	0	0	0	0	0	0	0	7	12	0	0	0	2	3	0	0	0	0	0	0	0	0	29	0	0	0	0	0	0
Otu02014	55	0	18	0	0	0	0	3	0	0	0	0	0	0	0	0	0	0	2	0	0	0	0	0	0	0	0	0	0	0	0	0	0	0	0	0	0	0	0	0	0	0	0	16	0	0	0	0	9
Otu02015	55	0	0	0	0	0	0	0	0	0	0	15	0	8	0	0	0	0	18	0	0	0	0	0	0	0	0	7	0	2	0	1	4	0	0	0	0	0	0	0	0	0	0	0	0	0	0	0	0
Otu02016	55	0	0	0	0	0	0	0	0	0	0	0	0	0	0	0	0	0	0	0	0	0	0	0	0	0	0	0	0	0	0	0	0	0	0	0	0	0	0	0	0	14	0	0	12	0	0	0	23
Otu02017	55	0	0	0	0	0	0	0	0	0	0	0	0	0	5	0	0	0	0	0	1	0	0	36	0	0	0	0	0	0	0	1	0	0	0	0	0	0	0	0	0	0	0	0	0	0	0	0	0
Otu02018	55	0	0	0	0	0	0	0	0	0	0	0	0	0	0	0	0	0	0	0	0	0	0	0	0	19	32	0	0	0	3	0	0	1	0	0	0	0	0	0	0	0	0	0	0	0	0	0	0
Otu02019	55	0	0	0	0	0	0	0	0	0	0	0	0	0	0	0	0	0	0	0	0	52	0	0	0	0	0	0	0	0	0	3	0	0	0	0	0	0	0	0	0	0	0	0	0	0	0	0	0
[truncated: 3,973 more rows]
[truncated: 48 more columns]
