# Supplementary material for: Similar bacterial communities on healthy and injured skin of black tip reef sharks
Source: Anim Microbiome. 2019 Sep 17;1:9. doi: 10.1186/s42523-019-0011-5 (PMC7807711; doi:10.1186/s42523-019-0011-5)
Supplement: Supplementary file 5 — Table S2 Detailed results of two-way ANOVA with subsequent FDR correction to test for differentially abundant bacterial OTUs of black-tip reef sharks (Carcharhinus melanopterus) between shark collection sites, location of shark skin tissue, and the interaction of both. (TXT 620 kb) [file 42523_2019_11_MOESM5_ESM.txt]

OTU	anovaPsite	anovaFsite	anovaPtissue	anovaFtissue	anovaPinter	anovaFinter	padjustFDRanovaPsite	padjustFDRanovaPtissue	padjustFDRanovaPinter
OTU00001	4.82E-15	29.22750887	0.68624823	0.164353683	0.755509327	0.472855104	2.88E-12	0.839497681	1
OTU00002	0.000703477	29.22750887	0.402177853	0.164353683	0.925257083	0.472855104	0.008451632	0.668140556	1
OTU00003	4.56E-09	29.22750887	0.327002644	0.164353683	0.683528627	0.472855104	4.00E-07	0.658758715	1
OTU00004	2.48E-17	29.22750887	0.470632037	0.164353683	0.697048238	0.472855104	4.93E-14	0.705357402	1
OTU00005	2.87E-05	29.22750887	0.142735264	0.164353683	0.178806392	0.472855104	0.000632886	0.658758715	1
OTU00006	8.38E-11	29.22750887	0.161042411	0.164353683	0.96253986	0.472855104	1.43E-08	0.658758715	1
OTU00007	1.79E-14	29.22750887	0.478704892	0.164353683	0.951113402	0.472855104	7.14E-12	0.7113236	1
OTU00009	1.31E-20	29.22750887	0.113514922	0.164353683	0.719617675	0.472855104	7.83E-17	0.658758715	1
OTU00010	1.02E-16	29.22750887	0.248162434	0.164353683	0.736370234	0.472855104	1.22E-13	0.658758715	1
OTU00011	3.87E-06	29.22750887	0.033506393	0.164353683	0.207999371	0.472855104	0.000114981	0.658758715	1
OTU00012	0.766654982	29.22750887	0.308138189	0.164353683	0.255230008	0.472855104	0.798036912	0.658758715	1
OTU00013	0.934529513	29.22750887	0.168981681	0.164353683	0.612277111	0.472855104	0.939723093	0.658758715	1
OTU00014	3.75E-10	29.22750887	0.604443425	0.164353683	0.869027296	0.472855104	5.45E-08	0.790755648	1
OTU00015	2.81E-16	29.22750887	0.276092254	0.164353683	0.897185452	0.472855104	2.80E-13	0.658758715	1
OTU00016	2.34E-07	29.22750887	0.251642146	0.164353683	0.277364958	0.472855104	1.12E-05	0.658758715	1
OTU00017	3.83E-18	29.22750887	0.626324706	0.164353683	0.994488522	0.472855104	1.14E-14	0.802873513	1
OTU00018	4.57E-06	29.22750887	0.970596201	0.164353683	0.948813984	0.472855104	0.000131843	0.984612626	1
OTU00019	1.45E-09	29.22750887	0.347401718	0.164353683	0.932127985	0.472855104	1.55E-07	0.658758715	1
OTU00020	0.0004265	29.22750887	0.464060613	0.164353683	0.989001901	0.472855104	0.00568444	0.70040647	1
OTU00021	3.64E-15	29.22750887	0.141351	0.164353683	0.794132212	0.472855104	2.42E-12	0.658758715	1
OTU00023	0.002652291	29.22750887	0.517866767	0.164353683	0.854662484	0.472855104	0.023133535	0.735708414	1
OTU00025	5.96E-15	29.22750887	0.481294205	0.164353683	0.905974956	0.472855104	3.23E-12	0.713103647	1
OTU00026	0.334040949	29.22750887	0.005019718	0.164353683	0.215460199	0.472855104	0.671794713	0.658758715	1
OTU00027	1.44E-15	29.22750887	0.594478781	0.164353683	0.847990836	0.472855104	1.23E-12	0.785165937	1
OTU00028	0.721256509	29.22750887	0.302272323	0.164353683	0.566839589	0.472855104	0.768902449	0.658758715	1
OTU00029	0.017674316	29.22750887	0.808941088	0.164353683	0.903337795	0.472855104	0.098813987	0.904868347	1
OTU00030	0.356491227	29.22750887	0.93123946	0.164353683	0.996232402	0.472855104	0.688993599	0.965289384	1
OTU00031	3.07E-13	29.22750887	0.417917667	0.164353683	0.910524136	0.472855104	1.02E-10	0.672248035	1
OTU00032	0.015161109	29.22750887	0.697387238	0.164353683	0.974049666	0.472855104	0.088491673	0.844987662	1
OTU00033	0.004260491	29.22750887	0.025623049	0.164353683	0.792949014	0.472855104	0.033874025	0.658758715	1
OTU00034	0.026180754	29.22750887	0.027172679	0.164353683	0.38259811	0.472855104	0.131035444	0.658758715	1
OTU00035	1.78E-05	29.22750887	0.606417822	0.164353683	0.494161134	0.472855104	0.000435375	0.791285143	1
OTU00036	0.339570113	29.22750887	0.728373013	0.164353683	0.098648019	0.472855104	0.674963138	0.862748514	1
OTU00037	0.015747398	29.22750887	0.479324271	0.164353683	0.681312349	0.472855104	0.090752129	0.711371354	1
OTU00038	1.47E-12	29.22750887	0.968129286	0.164353683	0.611871878	0.472855104	4.18E-10	0.982964962	1
OTU00039	1.39E-07	29.22750887	0.001207289	0.164353683	0.331586359	0.472855104	7.17E-06	0.658758715	1
OTU00040	2.09E-09	29.22750887	0.46228506	0.164353683	0.28722024	0.472855104	2.12E-07	0.699050204	1
OTU00041	0.336476748	29.22750887	0.238768537	0.164353683	0.425660532	0.472855104	0.673034874	0.658758715	1
OTU00042	1.29E-09	29.22750887	0.890233202	0.164353683	0.846180165	0.472855104	1.42E-07	0.947515174	1
OTU00043	4.51E-14	29.22750887	0.083299548	0.164353683	0.884645063	0.472855104	1.68E-11	0.658758715	1
OTU00044	5.08E-09	29.22750887	0.636784679	0.164353683	0.545408565	0.472855104	4.39E-07	0.808876831	1
OTU00045	0.129791001	29.22750887	0.39929387	0.164353683	0.657005399	0.472855104	0.399887549	0.666259321	1
OTU00046	1.46E-08	29.22750887	0.170571687	0.164353683	0.389064257	0.472855104	1.02E-06	0.658758715	1
OTU00047	0.000176144	29.22750887	0.468134363	0.164353683	0.986676014	0.472855104	0.002844473	0.703202587	1
OTU00048	4.60E-05	29.22750887	0.011565353	0.164353683	0.311551154	0.472855104	0.00094747	0.658758715	1
OTU00049	0.088877015	29.22750887	0.423492226	0.164353683	0.701629323	0.472855104	0.308896773	0.674100614	1
OTU00050	0.767070822	29.22750887	0.578630104	0.164353683	0.302116499	0.472855104	0.798036912	0.775707308	1
OTU00051	2.67E-09	29.22750887	0.090856572	0.164353683	0.737127876	0.472855104	2.56E-07	0.658758715	1
OTU00052	0.172180714	29.22750887	0.181334576	0.164353683	0.574801795	0.472855104	0.475934135	0.658758715	1
OTU00053	1.83E-05	29.22750887	0.695170967	0.164353683	0.271671626	0.472855104	0.000442356	0.843317033	1
OTU00054	0.496194995	29.22750887	0.325302713	0.164353683	0.552650038	0.472855104	0.727876377	0.658758715	1
OTU00055	0.445207132	29.22750887	0.2206079	0.164353683	0.394939904	0.472855104	0.727876377	0.658758715	1
OTU00056	2.44E-09	29.22750887	0.066664185	0.164353683	0.167199526	0.472855104	2.39E-07	0.658758715	1
OTU00057	4.92E-06	29.22750887	0.109235094	0.164353683	0.281820561	0.472855104	0.000140704	0.658758715	1
OTU00058	0.003772784	29.22750887	0.20669311	0.164353683	0.70080443	0.472855104	0.03090164	0.658758715	1
OTU00059	0.001009084	29.22750887	0.544486798	0.164353683	0.762545026	0.472855104	0.01126213	0.754339493	1
OTU00060	0.337582633	29.22750887	0.179113585	0.164353683	0.297799461	0.472855104	0.674149131	0.658758715	1
OTU00061	0.993872905	29.22750887	0.920570835	0.164353683	0.715475673	0.472855104	0.994039383	0.960770267	1
OTU00062	0.001230972	29.22750887	0.524070212	0.164353683	0.886859953	0.472855104	0.013267393	0.739944015	1
OTU00063	9.54E-11	29.22750887	0.730483647	0.164353683	0.991230093	0.472855104	1.58E-08	0.863393134	1
OTU00064	0.000760173	29.22750887	0.807575334	0.164353683	0.427242247	0.472855104	0.008970345	0.90435715	1
OTU00066	1.43E-08	29.22750887	0.377211595	0.164353683	0.629877262	0.472855104	1.02E-06	0.658758715	1
OTU00067	3.57E-07	29.22750887	0.037249429	0.164353683	0.295224174	0.472855104	1.60E-05	0.658758715	1
OTU00068	0.834172567	29.22750887	0.860362198	0.164353683	0.504432678	0.472855104	0.852738298	0.932345315	1
OTU00069	0.714473628	29.22750887	0.553883569	0.164353683	0.527130429	0.472855104	0.764675037	0.758807874	1
OTU00070	0.140700237	29.22750887	0.681814816	0.164353683	0.743192056	0.472855104	0.419640916	0.837505918	1
OTU00071	0.854785672	29.22750887	0.193184594	0.164353683	0.714954968	0.472855104	0.871125661	0.658758715	1
OTU00072	2.98E-10	29.22750887	0.65959197	0.164353683	0.998085566	0.472855104	4.47E-08	0.822905068	1
OTU00073	7.98E-05	29.22750887	0.133743274	0.164353683	0.883727979	0.472855104	0.001466356	0.658758715	1
OTU00074	1.99E-09	29.22750887	0.266184823	0.164353683	0.915312492	0.472855104	2.05E-07	0.658758715	1
OTU00075	0.370436758	29.22750887	0.952237633	0.164353683	0.96623583	0.472855104	0.701931529	0.976775624	1
OTU00076	0.004027888	29.22750887	0.494843873	0.164353683	0.836880688	0.472855104	0.032369476	0.721712931	1
OTU00077	6.27E-13	29.22750887	0.410214715	0.164353683	0.987613408	0.472855104	1.97E-10	0.668867303	1
OTU00078	0.821219205	29.22750887	0.327598061	0.164353683	0.927188861	0.472855104	0.842706531	0.658758715	1
OTU00079	0.868128702	29.22750887	0.736124515	0.164353683	0.44702104	0.472855104	0.880964731	0.866580966	1
OTU00080	0.008831144	29.22750887	0.719165269	0.164353683	0.591004247	0.472855104	0.059248048	0.857495253	1
OTU00081	2.78E-05	29.22750887	0.434204107	0.164353683	0.870139269	0.472855104	0.00061986	0.679065655	1
OTU00082	0.74401465	29.22750887	0.912269244	0.164353683	0.889631677	0.472855104	0.783788192	0.956985182	1
OTU00083	0.07099503	29.22750887	0.420686903	0.164353683	0.516503105	0.472855104	0.265222904	0.673793728	1
OTU00084	2.41E-13	29.22750887	0.083355082	0.164353683	0.662128074	0.472855104	8.46E-11	0.658758715	1
OTU00085	0.06669073	29.22750887	0.601651921	0.164353683	0.978456919	0.472855104	0.255590725	0.789205541	1
OTU00086	8.24E-12	29.22750887	0.688944836	0.164353683	0.832143773	0.472855104	1.82E-09	0.84006606	1
OTU00087	0.166669703	29.22750887	0.889830165	0.164353683	0.590168643	0.472855104	0.468322258	0.947423858	1
OTU00088	0.000165704	29.22750887	0.711161229	0.164353683	0.425366804	0.472855104	0.002720452	0.852850713	1
OTU00089	0.000250005	29.22750887	0.691031982	0.164353683	0.431878475	0.472855104	0.003721996	0.841384984	1
OTU00090	0.0431049	29.22750887	0.096882245	0.164353683	0.81557423	0.472855104	0.18664203	0.658758715	1
OTU00091	5.08E-08	29.22750887	0.108689646	0.164353683	0.708659687	0.472855104	3.00E-06	0.658758715	1
OTU00092	5.18E-10	29.22750887	0.074103706	0.164353683	0.747641034	0.472855104	6.87E-08	0.658758715	1
OTU00093	1.43E-08	29.22750887	0.25222827	0.164353683	0.441071567	0.472855104	1.02E-06	0.658758715	1
OTU00094	1.37E-10	29.22750887	0.200178866	0.164353683	0.822234234	0.472855104	2.15E-08	0.658758715	1
OTU00096	0.312865639	29.22750887	0.879227736	0.164353683	0.999889538	0.472855104	0.661184132	0.943157995	1
OTU00097	0.000245834	29.22750887	0.320872344	0.164353683	0.971077453	0.472855104	0.003669693	0.658758715	1
OTU00098	0.00340417	29.22750887	0.067829987	0.164353683	0.97087019	0.472855104	0.028349094	0.658758715	1
OTU00100	9.82E-17	29.22750887	0.192310035	0.164353683	0.582598752	0.472855104	1.22E-13	0.658758715	1
OTU00101	0.62704126	29.22750887	0.435483812	0.164353683	0.437945457	0.472855104	0.734130071	0.679632473	1
OTU00102	3.08E-15	29.22750887	0.436992349	0.164353683	0.93566496	0.472855104	2.30E-12	0.681138174	1
OTU00103	2.79E-06	29.22750887	0.965325051	0.164353683	0.024692685	0.472855104	8.81E-05	0.982188641	1
OTU00104	5.59E-07	29.22750887	0.210699076	0.164353683	0.820191359	0.472855104	2.30E-05	0.658758715	1
OTU00105	1.03E-05	29.22750887	0.384943116	0.164353683	0.799601541	0.472855104	0.000267277	0.658972289	1
OTU00106	0.21781053	29.22750887	0.433731552	0.164353683	0.291672624	0.472855104	0.546907769	0.679065655	1
OTU00107	9.13E-09	29.22750887	0.780707249	0.164353683	0.995507863	0.472855104	7.32E-07	0.892078985	1
OTU00108	0.04991316	29.22750887	0.544652244	0.164353683	0.996464549	0.472855104	0.207285354	0.754339493	1
OTU00109	0.241769752	29.22750887	0.382536167	0.164353683	0.386457253	0.472855104	0.58492998	0.658758715	1
OTU00110	0.605783759	29.22750887	0.607612779	0.164353683	0.363696519	0.472855104	0.727876377	0.791806177	1
OTU00111	0.542213983	29.22750887	0.131328644	0.164353683	0.565566849	0.472855104	0.727876377	0.658758715	1
OTU00112	0.526674947	29.22750887	0.883065257	0.164353683	0.968632761	0.472855104	0.727876377	0.944796295	1
OTU00113	0.918115133	29.22750887	0.583700167	0.164353683	0.577541864	0.472855104	0.924930903	0.777067134	1
OTU00114	0.356555053	29.22750887	0.101982474	0.164353683	0.562018651	0.472855104	0.688993599	0.658758715	1
OTU00115	3.75E-06	29.22750887	0.033844278	0.164353683	0.014416495	0.472855104	0.00011191	0.658758715	0.97819196
OTU00116	0.436448169	29.22750887	0.131857201	0.164353683	0.660564217	0.472855104	0.727876377	0.658758715	1
OTU00117	0.006055089	29.22750887	0.23074755	0.164353683	0.004911461	0.472855104	0.044690899	0.658758715	0.488772222
OTU00118	4.83E-08	29.22750887	0.274992855	0.164353683	0.720366249	0.472855104	2.89E-06	0.658758715	1
OTU00119	1.37E-09	29.22750887	0.921934561	0.164353683	0.809551556	0.472855104	1.48E-07	0.961563816	1
OTU00120	0.000475683	29.22750887	0.089404656	0.164353683	0.27969531	0.472855104	0.00621511	0.658758715	1
OTU00122	0.06816611	29.22750887	0.214644035	0.164353683	0.338421313	0.472855104	0.258097554	0.658758715	1
OTU00123	9.80E-06	29.22750887	0.700097482	0.164353683	0.651126634	0.472855104	0.000255451	0.846397907	1
OTU00124	9.19E-09	29.22750887	0.559647847	0.164353683	0.040363862	0.472855104	7.32E-07	0.761782332	1
OTU00125	0.761730848	29.22750887	0.842170256	0.164353683	0.065815506	0.472855104	0.795058629	0.921326236	1
OTU00126	0.00277158	29.22750887	0.740835123	0.164353683	0.685521729	0.472855104	0.023949501	0.868857538	1
OTU00127	0.010533575	29.22750887	0.054787798	0.164353683	0.059067428	0.472855104	0.066981871	0.658758715	1
OTU00128	0.059237017	29.22750887	0.916792334	0.164353683	0.151056107	0.472855104	0.234086187	0.959034167	1
OTU00129	0.559526634	29.22750887	0.549571115	0.164353683	0.706666508	0.472855104	0.727876377	0.757646497	1
OTU00130	0.000634848	29.22750887	0.06043214	0.164353683	0.942856832	0.472855104	0.007848198	0.658758715	1
OTU00131	7.51E-07	29.22750887	0.036385055	0.164353683	0.43462369	0.472855104	2.99E-05	0.658758715	1
OTU00132	1.89E-05	29.22750887	0.122864966	0.164353683	0.376249757	0.472855104	0.000454336	0.658758715	1
OTU00133	0.008823242	29.22750887	0.725201561	0.164353683	0.953151952	0.472855104	0.059248048	0.860788016	1
OTU00134	4.83E-07	29.22750887	0.258193581	0.164353683	0.261567927	0.472855104	2.06E-05	0.658758715	1
OTU00135	0.708326587	29.22750887	0.393745611	0.164353683	0.249139639	0.472855104	0.761039814	0.661918646	1
OTU00136	0.027047956	29.22750887	0.179702451	0.164353683	0.24824045	0.472855104	0.134076073	0.658758715	1
OTU00137	5.38E-06	29.22750887	0.496296138	0.164353683	0.757455192	0.472855104	0.000152379	0.721992023	1
OTU00138	0.000140626	29.22750887	0.66603159	0.164353683	0.976031362	0.472855104	0.00237197	0.827312021	1
OTU00139	0.228857183	29.22750887	0.106634151	0.164353683	0.238952331	0.472855104	0.563507728	0.658758715	1
OTU00140	8.45E-06	29.22750887	0.523204726	0.164353683	0.262036931	0.472855104	0.00022617	0.739421401	1
OTU00141	4.03E-10	29.22750887	0.609400352	0.164353683	0.847315303	0.472855104	5.60E-08	0.792859953	1
OTU00142	1.34E-10	29.22750887	0.015909374	0.164353683	0.786075474	0.472855104	2.15E-08	0.658758715	1
OTU00143	1.03E-05	29.22750887	0.038624117	0.164353683	0.807893568	0.472855104	0.00026613	0.658758715	1
OTU00144	8.43E-06	29.22750887	0.871199021	0.164353683	0.962000849	0.472855104	0.00022617	0.938564254	1
OTU00145	0.297096362	29.22750887	0.275655054	0.164353683	0.242256312	0.472855104	0.653633889	0.658758715	1
OTU00146	0.209992338	29.22750887	0.028164634	0.164353683	0.804222513	0.472855104	0.536097505	0.658758715	1
OTU00147	0.351236408	29.22750887	0.793076841	0.164353683	0.558218335	0.472855104	0.684670728	0.897037662	1
OTU00149	1.08E-07	29.22750887	0.811228825	0.164353683	0.757307648	0.472855104	5.75E-06	0.905512105	1
OTU00150	0.00534662	29.22750887	0.137072248	0.164353683	0.592685009	0.472855104	0.040723188	0.658758715	1
OTU00151	0.011225902	29.22750887	0.397794668	0.164353683	0.458283808	0.472855104	0.07040952	0.664958556	1
OTU00152	1.23E-08	29.22750887	0.953031878	0.164353683	0.718455612	0.472855104	9.27E-07	0.977422422	1
OTU00153	0.507930046	29.22750887	0.336344306	0.164353683	0.74444405	0.472855104	0.727876377	0.658758715	1
OTU00154	0.001346556	29.22750887	0.870872275	0.164353683	0.053308554	0.472855104	0.014332055	0.938454855	1
OTU00155	8.38E-08	29.22750887	0.773002477	0.164353683	0.797334037	0.472855104	4.53E-06	0.88761496	1
OTU00156	2.05E-08	29.22750887	0.204745953	0.164353683	0.12585961	0.472855104	1.38E-06	0.658758715	1
OTU00157	9.66E-07	29.22750887	0.138392145	0.164353683	0.115705742	0.472855104	3.67E-05	0.658758715	1
OTU00158	2.15E-05	29.22750887	0.228530547	0.164353683	0.896946812	0.472855104	0.000510156	0.658758715	1
OTU00159	0.497262363	29.22750887	0.286785708	0.164353683	0.507587206	0.472855104	0.727876377	0.658758715	1
OTU00160	5.48E-11	29.22750887	0.270807988	0.164353683	0.95278534	0.472855104	1.01E-08	0.658758715	1
OTU00161	0.767267831	29.22750887	0.684341359	0.164353683	0.66352052	0.472855104	0.798036912	0.838082813	1
OTU00162	2.18E-05	29.22750887	0.041839346	0.164353683	0.264566311	0.472855104	0.000513182	0.658758715	1
OTU00163	0.00171319	29.22750887	0.74678622	0.164353683	0.980732809	0.472855104	0.016933885	0.872273184	1
OTU00164	0.026956365	29.22750887	0.609761183	0.164353683	0.042405298	0.472855104	0.133907202	0.792859953	1
OTU00165	0.672772184	29.22750887	0.42389958	0.164353683	0.472393672	0.472855104	0.747458674	0.674100614	1
OTU00166	0.000245012	29.22750887	0.14605222	0.164353683	0.722086882	0.472855104	0.003666583	0.658758715	1
OTU00167	0.243331701	29.22750887	0.242087924	0.164353683	0.479467167	0.472855104	0.586806779	0.658758715	1
OTU00168	0.000320083	29.22750887	0.159241999	0.164353683	0.671720032	0.472855104	0.004507578	0.658758715	1
OTU00169	2.37E-08	29.22750887	0.505297935	0.164353683	0.296975583	0.472855104	1.56E-06	0.727381208	1
OTU00170	0.197411773	29.22750887	0.111689123	0.164353683	0.341546885	0.472855104	0.518585877	0.658758715	1
OTU00171	0.002134678	29.22750887	0.014056447	0.164353683	0.6000732	0.472855104	0.019761494	0.658758715	1
OTU00172	2.14E-06	29.22750887	0.494134067	0.164353683	0.775808502	0.472855104	7.10E-05	0.72145624	1
OTU00173	4.29E-07	29.22750887	0.578508447	0.164353683	0.921606333	0.472855104	1.87E-05	0.775707308	1
OTU00174	0.001281301	29.22750887	0.62201775	0.164353683	0.818504499	0.472855104	0.013735452	0.799756242	1
OTU00175	2.03E-06	29.22750887	0.282989355	0.164353683	0.034222197	0.472855104	6.86E-05	0.658758715	1
OTU00176	0.050788933	29.22750887	0.784810381	0.164353683	0.872536903	0.472855104	0.209064933	0.89293117	1
OTU00177	0.089773157	29.22750887	0.833165051	0.164353683	0.390194109	0.472855104	0.310385363	0.918216041	1
OTU00178	0.124945826	29.22750887	0.071313387	0.164353683	0.791529905	0.472855104	0.392658698	0.658758715	1
OTU00179	6.73E-05	29.22750887	0.39011741	0.164353683	0.844385091	0.472855104	0.001283571	0.660200156	1
OTU00180	0.54562501	29.22750887	0.331122635	0.164353683	0.575278721	0.472855104	0.727876377	0.658758715	1
OTU00181	0.000557925	29.22750887	0.010741487	0.164353683	0.212381951	0.472855104	0.007088022	0.658758715	1
OTU00182	1.27E-09	29.22750887	0.693001175	0.164353683	0.51325406	0.472855104	1.42E-07	0.842397682	1
OTU00183	9.47E-10	29.22750887	0.772785032	0.164353683	0.980624125	0.472855104	1.11E-07	0.88761496	1
OTU00184	9.24E-07	29.22750887	0.516801366	0.164353683	0.672215478	0.472855104	3.56E-05	0.734778188	1
OTU00185	1.20E-06	29.22750887	0.775733108	0.164353683	0.793533634	0.472855104	4.38E-05	0.888793519	1
OTU00186	0.954624723	29.22750887	0.995222056	0.164353683	0.658693339	0.472855104	0.957833007	1	1
OTU00187	0.736103563	29.22750887	0.134360612	0.164353683	0.741168088	0.472855104	0.778360742	0.658758715	1
OTU00188	5.42E-06	29.22750887	0.834619264	0.164353683	0.67539754	0.472855104	0.000152715	0.918450355	1
OTU00189	0.575053622	29.22750887	0.161974333	0.164353683	0.818409751	0.472855104	0.727876377	0.658758715	1
OTU00190	4.84E-06	29.22750887	0.454710243	0.164353683	0.499662516	0.472855104	0.000139038	0.693505711	1
OTU00191	5.24E-05	29.22750887	0.254732952	0.164353683	0.757865738	0.472855104	0.001059868	0.658758715	1
OTU00192	1.54E-06	29.22750887	0.390523578	0.164353683	0.992724835	0.472855104	5.45E-05	0.660200156	1
OTU00193	1.14E-08	29.22750887	0.90262151	0.164353683	0.999621098	0.472855104	8.73E-07	0.952256606	1
OTU00194	6.87E-05	29.22750887	0.913079722	0.164353683	0.936055563	0.472855104	0.001306422	0.95733082	1
OTU00195	0.343988366	29.22750887	0.302963618	0.164353683	0.878330223	0.472855104	0.678025545	0.658758715	1
OTU00197	0.497266113	29.22750887	0.064132964	0.164353683	0.92394209	0.472855104	0.727876377	0.658758715	1
OTU00198	0.000123659	29.22750887	0.982972094	0.164353683	0.202491103	0.472855104	0.002140199	0.992860624	1
OTU00199	4.79E-11	29.22750887	0.324858352	0.164353683	0.620138126	0.472855104	9.23E-09	0.658758715	1
OTU00200	0.000414085	29.22750887	0.607307088	0.164353683	0.007516849	0.472855104	0.005556187	0.791580577	0.690509302
OTU00201	0.246589703	29.22750887	0.736686291	0.164353683	0.810232763	0.472855104	0.59060855	0.866580966	1
OTU00202	0.57947898	29.22750887	0.320551631	0.164353683	0.500801729	0.472855104	0.727876377	0.658758715	1
OTU00203	0.000165842	29.22750887	0.100438714	0.164353683	0.725376681	0.472855104	0.002720452	0.658758715	1
OTU00204	0.055667081	29.22750887	0.103733249	0.164353683	0.098983194	0.472855104	0.225195219	0.658758715	1
OTU00205	0.249536047	29.22750887	0.563182961	0.164353683	0.256020014	0.472855104	0.595039831	0.765121292	1
OTU00206	1.55E-08	29.22750887	0.891367808	0.164353683	0.996554806	0.472855104	1.08E-06	0.947544451	1
OTU00207	2.58E-05	29.22750887	0.450639341	0.164353683	0.793192352	0.472855104	0.000588574	0.691536239	1
OTU00208	7.90E-05	29.22750887	0.581388048	0.164353683	0.988994124	0.472855104	0.001460444	0.777067134	1
OTU00209	4.18E-11	29.22750887	0.202069647	0.164353683	0.314845235	0.472855104	8.33E-09	0.658758715	1
OTU00210	1.61E-05	29.22750887	0.462655398	0.164353683	0.974803308	0.472855104	0.000399259	0.699050204	1
OTU00211	0.000373684	29.22750887	0.557358708	0.164353683	0.893166759	0.472855104	0.005153041	0.759988319	1
OTU00212	3.99E-10	29.22750887	0.158312558	0.164353683	0.357499794	0.472855104	5.60E-08	0.658758715	1
OTU00213	4.14E-06	29.22750887	0.076791497	0.164353683	0.580319607	0.472855104	0.000120875	0.658758715	1
OTU00214	0.000283084	29.22750887	0.619672828	0.164353683	0.867452865	0.472855104	0.004122669	0.798116146	1
OTU00215	7.11E-10	29.22750887	0.994961705	0.164353683	0.453341174	0.472855104	8.66E-08	1	1
OTU00216	0.072126593	29.22750887	0.598256735	0.164353683	0.310810646	0.472855104	0.267828286	0.787172976	1
OTU00217	0.338900418	29.22750887	0.597108215	0.164353683	0.555293037	0.472855104	0.674792459	0.786875558	1
OTU00218	0.005880617	29.22750887	0.906459689	0.164353683	0.9911087	0.472855104	0.043673091	0.954275782	1
OTU00219	1.80E-05	29.22750887	0.183027675	0.164353683	0.52278697	0.472855104	0.000439083	0.658758715	1
OTU00220	3.38E-09	29.22750887	0.025548132	0.164353683	0.029751711	0.472855104	3.06E-07	0.658758715	1
OTU00221	0.573985158	29.22750887	0.633660711	0.164353683	0.523692888	0.472855104	0.727876377	0.806410596	1
OTU00222	0.010236192	29.22750887	0.153492558	0.164353683	0.016054901	0.472855104	0.065509438	0.658758715	1
OTU00223	2.09E-05	29.22750887	0.16215959	0.164353683	0.472633759	0.472855104	0.000497661	0.658758715	1
OTU00224	0.000454604	29.22750887	0.913620375	0.164353683	0.997833024	0.472855104	0.005978942	0.957393341	1
OTU00225	1.01E-08	29.22750887	0.517570944	0.164353683	0.742695517	0.472855104	7.93E-07	0.735638206	1
OTU00226	3.72E-09	29.22750887	0.532619219	0.164353683	0.696185113	0.472855104	3.32E-07	0.745261254	1
OTU00227	0.000583222	29.22750887	0.050129191	0.164353683	0.531836204	0.472855104	0.007362411	0.658758715	1
OTU00228	0.007843467	29.22750887	0.529806198	0.164353683	0.966801625	0.472855104	0.054457377	0.744521725	1
OTU00229	0.525979254	29.22750887	0.389664661	0.164353683	0.278611453	0.472855104	0.727876377	0.660200156	1
OTU00230	5.94E-05	29.22750887	0.88856417	0.164353683	0.999071953	0.472855104	0.001162279	0.946691916	1
OTU00231	0.216446704	29.22750887	0.277114021	0.164353683	0.417318056	0.472855104	0.545087839	0.658758715	1
OTU00232	0.00026731	29.22750887	0.776042629	0.164353683	0.87800844	0.472855104	0.003931305	0.888883663	1
OTU00233	0.000696377	29.22750887	0.192781099	0.164353683	0.700351839	0.472855104	0.00840014	0.658758715	1
OTU00234	0.008760523	29.22750887	0.457804566	0.164353683	0.904575027	0.472855104	0.058906622	0.695897882	1
OTU00235	0.001042244	29.22750887	0.627929568	0.164353683	0.868905602	0.472855104	0.011567359	0.80406765	1
OTU00236	0.206389655	29.22750887	0.006689687	0.164353683	0.913854312	0.472855104	0.53084252	0.658758715	1
OTU00237	0.036777437	29.22750887	0.871919656	0.164353683	0.390679806	0.472855104	0.167121825	0.938905728	1
OTU00239	3.11E-06	29.22750887	0.665692384	0.164353683	0.998752667	0.472855104	9.58E-05	0.827312021	1
OTU00240	0.07700672	29.22750887	0.108332693	0.164353683	0.050475457	0.472855104	0.280370198	0.658758715	1
OTU00241	0.189101322	29.22750887	0.116018029	0.164353683	0.41434628	0.472855104	0.503128419	0.658758715	1
OTU00242	9.17E-09	29.22750887	0.841733343	0.164353683	0.672624168	0.472855104	7.32E-07	0.921128555	1
OTU00243	0.900799666	29.22750887	0.535349189	0.164353683	0.470025891	0.472855104	0.909481705	0.746846634	1
OTU00244	2.61E-08	29.22750887	0.722567103	0.164353683	0.994777963	0.472855104	1.66E-06	0.859868706	1
OTU00245	0.002474161	29.22750887	0.847668725	0.164353683	0.998493443	0.472855104	0.021983949	0.924968925	1
OTU00246	0.010160592	29.22750887	0.816024413	0.164353683	0.679379949	0.472855104	0.0651653	0.907859469	1
OTU00247	0.761848692	29.22750887	0.090244497	0.164353683	0.848976088	0.472855104	0.795058629	0.658758715	1
OTU00248	3.00E-12	29.22750887	0.502979473	0.164353683	0.913255781	0.472855104	7.13E-10	0.726134051	1
OTU00249	0.017839516	29.22750887	0.693001773	0.164353683	0.687136627	0.472855104	0.099477774	0.842397682	1
OTU00250	0.02406803	29.22750887	0.531269758	0.164353683	0.316775226	0.472855104	0.123240518	0.745261254	1
OTU00251	0.524048053	29.22750887	0.333209799	0.164353683	0.5632058	0.472855104	0.727876377	0.658758715	1
OTU00252	2.44E-09	29.22750887	0.080956924	0.164353683	0.052312416	0.472855104	2.39E-07	0.658758715	1
OTU00253	2.20E-08	29.22750887	0.756411964	0.164353683	0.999446774	0.472855104	1.46E-06	0.876307465	1
OTU00254	0.000192183	29.22750887	0.677872995	0.164353683	0.994697218	0.472855104	0.003051925	0.835005741	1
OTU00255	1.54E-06	29.22750887	0.351515935	0.164353683	0.822549087	0.472855104	5.45E-05	0.658758715	1
OTU00256	0.079919874	29.22750887	0.752094447	0.164353683	0.998983074	0.472855104	0.287817594	0.874667674	1
OTU00257	1.31E-05	29.22750887	0.151979466	0.164353683	0.370970655	0.472855104	0.000332308	0.658758715	1
OTU00258	9.79E-15	29.22750887	0.731546878	0.164353683	0.94934089	0.472855104	4.87E-12	0.863766345	1
OTU00259	0.352095363	29.22750887	0.386164049	0.164353683	0.156517941	0.472855104	0.685271238	0.659632368	1
OTU00260	0.513543563	29.22750887	0.345707202	0.164353683	0.575441479	0.472855104	0.727876377	0.658758715	1
OTU00261	5.71E-05	29.22750887	0.049629088	0.164353683	0.421187555	0.472855104	0.001132432	0.658758715	1
OTU00262	0.004471194	29.22750887	0.547002208	0.164353683	0.93809063	0.472855104	0.035174571	0.755145232	1
OTU00263	0.000690444	29.22750887	0.422918288	0.164353683	0.716423742	0.472855104	0.008345431	0.673839732	1
OTU00264	0.077099639	29.22750887	0.411846312	0.164353683	0.512474327	0.472855104	0.280537443	0.669801713	1
OTU00265	0.513680332	29.22750887	0.312315629	0.164353683	0.592569963	0.472855104	0.727876377	0.658758715	1
OTU00266	3.02E-06	29.22750887	0.064312859	0.164353683	0.050722369	0.472855104	9.38E-05	0.658758715	1
OTU00267	0.009634818	29.22750887	0.510170233	0.164353683	0.41501258	0.472855104	0.063080589	0.729809886	1
OTU00268	1.50E-07	29.22750887	0.205170582	0.164353683	0.342155016	0.472855104	7.61E-06	0.658758715	1
OTU00269	0.0011943	29.22750887	0.643002558	0.164353683	0.968313494	0.472855104	0.012941361	0.812392779	1
OTU00270	0.003971771	29.22750887	0.299808707	0.164353683	0.433416725	0.472855104	0.032047895	0.658758715	1
OTU00271	3.55E-07	29.22750887	0.048533497	0.164353683	0.089407923	0.472855104	1.60E-05	0.658758715	1
OTU00272	0.005249679	29.22750887	0.775456979	0.164353683	0.624328741	0.472855104	0.040135511	0.888793519	1
OTU00273	0.36641794	29.22750887	0.704779895	0.164353683	0.345794417	0.472855104	0.69727989	0.848606725	1
OTU00274	0.034481398	29.22750887	0.343272575	0.164353683	0.718187826	0.472855104	0.159851262	0.658758715	1
OTU00275	0.00413601	29.22750887	0.845145823	0.164353683	0.742880851	0.472855104	0.033016195	0.923735257	1
OTU00276	0.999914428	29.22750887	0.673697904	0.164353683	0.53248524	0.472855104	0.999914428	0.832846829	1
OTU00277	1.98E-09	29.22750887	0.172915091	0.164353683	0.480328493	0.472855104	2.05E-07	0.658758715	1
OTU00278	0.003259498	29.22750887	0.308035018	0.164353683	0.106705588	0.472855104	0.027411919	0.658758715	1
OTU00279	4.53E-08	29.22750887	0.154608461	0.164353683	0.757505766	0.472855104	2.73E-06	0.658758715	1
OTU00280	2.30E-06	29.22750887	0.799174666	0.164353683	0.979710541	0.472855104	7.48E-05	0.900207111	1
OTU00281	0.062511155	29.22750887	0.964355313	0.164353683	0.501374346	0.472855104	0.244116486	0.982188641	1
OTU00282	0.01450137	29.22750887	0.209107135	0.164353683	0.919812136	0.472855104	0.085900475	0.658758715	1
OTU00283	0.311379068	29.22750887	0.794226542	0.164353683	0.525016349	0.472855104	0.659979919	0.897679493	1
OTU00284	8.69E-07	29.22750887	0.125880184	0.164353683	0.260420131	0.472855104	3.44E-05	0.658758715	1
OTU00285	0.254754898	29.22750887	0.017525362	0.164353683	0.522915598	0.472855104	0.602664523	0.658758715	1
OTU00286	0.002596343	29.22750887	0.268498192	0.164353683	0.005690355	0.472855104	0.022873344	0.658758715	0.539319188
OTU00287	0.590488824	29.22750887	0.295961371	0.164353683	0.531424816	0.472855104	0.727876377	0.658758715	1
OTU00288	0.000263927	29.22750887	0.08688858	0.164353683	0.538829065	0.472855104	0.003891132	0.658758715	1
OTU00289	0.219934903	29.22750887	0.772083044	0.164353683	0.992116387	0.472855104	0.549929357	0.887561419	1
OTU00291	0.609381939	29.22750887	0.326581389	0.164353683	0.609920575	0.472855104	0.727876377	0.658758715	1
OTU00292	0.147170379	29.22750887	0.907608803	0.164353683	0.770173719	0.472855104	0.431396335	0.954275782	1
OTU00293	0.012737637	29.22750887	0.478782373	0.164353683	0.824076876	0.472855104	0.077450543	0.7113236	1
OTU00294	0.206433819	29.22750887	0.758048526	0.164353683	0.989719502	0.472855104	0.53084252	0.87706231	1
OTU00295	0.418980386	29.22750887	0.95346134	0.164353683	0.818723395	0.472855104	0.727876377	0.977685764	1
OTU00296	0.504715615	29.22750887	0.373997743	0.164353683	0.641100742	0.472855104	0.727876377	0.658758715	1
OTU00297	0.268389604	29.22750887	0.830489418	0.164353683	0.747808996	0.472855104	0.617316767	0.91668715	1
OTU00298	4.67E-07	29.22750887	0.75411053	0.164353683	0.941220765	0.472855104	2.02E-05	0.875493467	1
OTU00299	3.10E-12	29.22750887	0.71496058	0.164353683	0.037915083	0.472855104	7.13E-10	0.855276986	1
OTU00300	2.39E-11	29.22750887	0.703029776	0.164353683	0.931722051	0.472855104	5.09E-09	0.847524892	1
OTU00302	0.126625067	29.22750887	0.048766852	0.164353683	0.2893041	0.472855104	0.395531034	0.658758715	1
OTU00303	5.55E-07	29.22750887	0.419807533	0.164353683	0.390926724	0.472855104	2.30E-05	0.673293253	1
OTU00304	0.016300841	29.22750887	0.161412129	0.164353683	0.890418898	0.472855104	0.092963056	0.658758715	1
OTU00305	0.010217318	29.22750887	0.755630769	0.164353683	0.020750356	0.472855104	0.065458802	0.875921437	1
OTU00306	0.024927131	29.22750887	0.934275806	0.164353683	0.999941935	0.472855104	0.126463577	0.966632625	1
OTU00307	0.099002106	29.22750887	0.098449261	0.164353683	0.867368727	0.472855104	0.331643072	0.658758715	1
OTU00308	0.000908171	29.22750887	0.810917579	0.164353683	0.905453639	0.472855104	0.010348648	0.905512105	1
OTU00309	0.300884547	29.22750887	0.976987295	0.164353683	0.358886151	0.472855104	0.656226116	0.98958289	1
OTU00310	0.575967218	29.22750887	0.265438175	0.164353683	0.549468508	0.472855104	0.727876377	0.658758715	1
OTU00311	8.09E-10	29.22750887	0.263014988	0.164353683	0.815630255	0.472855104	9.66E-08	0.658758715	1
OTU00312	0.001740705	29.22750887	0.836795547	0.164353683	0.299454734	0.472855104	0.016933885	0.918960803	1
OTU00313	0.00010478	29.22750887	0.008443097	0.164353683	0.645157287	0.472855104	0.001834728	0.658758715	1
OTU00314	1.32E-06	29.22750887	0.251110351	0.164353683	0.597292278	0.472855104	4.79E-05	0.658758715	1
OTU00315	0.002157725	29.22750887	0.774700875	0.164353683	0.992229239	0.472855104	0.019943922	0.888563959	1
OTU00316	0.041253496	29.22750887	0.821784015	0.164353683	0.271705393	0.472855104	0.181789391	0.911988912	1
OTU00317	9.98E-07	29.22750887	0.848383467	0.164353683	0.920754528	0.472855104	3.73E-05	0.92541061	1
OTU00318	0.027057724	29.22750887	0.029764573	0.164353683	0.284093886	0.472855104	0.134076073	0.658758715	1
OTU00319	0.021588593	29.22750887	0.889984998	0.164353683	0.777841534	0.472855104	0.114684598	0.947423858	1
OTU00320	0.524265447	29.22750887	0.133631707	0.164353683	0.243391452	0.472855104	0.727876377	0.658758715	1
OTU00321	6.53E-05	29.22750887	0.220652779	0.164353683	0.840441389	0.472855104	0.001249733	0.658758715	1
OTU00322	0.103800739	29.22750887	0.99739615	0.164353683	0.766761923	0.472855104	0.34222847	1	1
OTU00323	5.72E-10	29.22750887	0.510057066	0.164353683	0.327885623	0.472855104	7.43E-08	0.729809886	1
OTU00324	0.41569165	29.22750887	0.022922927	0.164353683	0.68988817	0.472855104	0.727876377	0.658758715	1
OTU00325	0.004299592	29.22750887	0.915423408	0.164353683	0.979311706	0.472855104	0.034139443	0.95806394	1
OTU00326	0.018390654	29.22750887	0.702471056	0.164353683	0.978644977	0.472855104	0.101394825	0.84702235	1
OTU00327	0.057550909	29.22750887	0.197502734	0.164353683	0.207931068	0.472855104	0.229857177	0.658758715	1
OTU00328	0.723342592	29.22750887	0.511227796	0.164353683	0.523370679	0.472855104	0.770163805	0.730273007	1
OTU00329	0.034044744	29.22750887	0.249552263	0.164353683	0.504207609	0.472855104	0.158442063	0.658758715	1
OTU00330	3.13E-05	29.22750887	0.101153981	0.164353683	0.495376909	0.472855104	0.000682917	0.658758715	1
OTU00331	3.82E-07	29.22750887	0.14298463	0.164353683	0.133579456	0.472855104	1.68E-05	0.658758715	1
OTU00332	0.003038842	29.22750887	0.172314159	0.164353683	0.259428595	0.472855104	0.025810707	0.658758715	1
OTU00334	0.522468413	29.22750887	0.302762753	0.164353683	0.704734597	0.472855104	0.727876377	0.658758715	1
OTU00335	5.76E-05	29.22750887	0.452607974	0.164353683	0.877558536	0.472855104	0.001139132	0.692489	1
OTU00336	0.002181971	29.22750887	0.121055213	0.164353683	0.851446128	0.472855104	0.020105782	0.658758715	1
OTU00337	0.515575817	29.22750887	0.744727174	0.164353683	0.980582426	0.472855104	0.727876377	0.870890317	1
OTU00338	0.009849252	29.22750887	0.749867738	0.164353683	0.875989678	0.472855104	0.063854515	0.874465276	1
OTU00339	0.015433069	29.22750887	0.879828576	0.164353683	0.99944127	0.472855104	0.089553792	0.94325252	1
OTU00340	8.96E-09	29.22750887	0.615164856	0.164353683	0.938285116	0.472855104	7.32E-07	0.795742927	1
OTU00341	0.097373402	29.22750887	0.60044269	0.164353683	0.478188604	0.472855104	0.327928134	0.788617098	1
OTU00342	0.475948542	29.22750887	0.380427371	0.164353683	0.439752792	0.472855104	0.727876377	0.658758715	1
OTU00343	1.90E-12	29.22750887	0.550220474	0.164353683	0.969306334	0.472855104	5.16E-10	0.757646497	1
OTU00344	0.013849431	29.22750887	0.841357716	0.164353683	0.232935234	0.472855104	0.083027059	0.92111238	1
OTU00345	2.57E-06	29.22750887	0.187100456	0.164353683	0.093827793	0.472855104	8.22E-05	0.658758715	1
OTU00346	0.014878936	29.22750887	0.210893095	0.164353683	0.935176847	0.472855104	0.087443041	0.658758715	1
OTU00347	0.073427106	29.22750887	0.300935756	0.164353683	0.982613143	0.472855104	0.271277765	0.658758715	1
OTU00348	0.001355304	29.22750887	0.027318977	0.164353683	0.045324139	0.472855104	0.014373924	0.658758715	1
OTU00349	0.009769852	29.22750887	0.040129506	0.164353683	0.040387137	0.472855104	0.06359464	0.658758715	1
OTU00350	0.020507659	29.22750887	0.063822822	0.164353683	0.370040988	0.472855104	0.110815594	0.658758715	1
OTU00351	5.10E-05	29.22750887	0.971980878	0.164353683	0.838016074	0.472855104	0.001036524	0.985682375	1
OTU00352	0.004603599	29.22750887	0.365587499	0.164353683	0.061976281	0.472855104	0.036121008	0.658758715	1
OTU00353	0.775423696	29.22750887	0.707945441	0.164353683	0.588874591	0.472855104	0.804247853	0.850486113	1
OTU00354	0.0498169	29.22750887	0.892830351	0.164353683	0.62490299	0.472855104	0.207285354	0.948086436	1
OTU00355	0.044390316	29.22750887	0.780923941	0.164353683	0.082100343	0.472855104	0.190723277	0.892078985	1
OTU00356	0.025973501	29.22750887	0.388003425	0.164353683	0.77397897	0.472855104	0.130325859	0.659743056	1
OTU00357	0.046380235	29.22750887	0.571229994	0.164353683	0.587104674	0.472855104	0.197248137	0.769935506	1
OTU00358	0.000539144	29.22750887	0.23978966	0.164353683	0.003633201	0.472855104	0.006893428	0.658758715	0.380593755
OTU00359	0.310824761	29.22750887	0.282406599	0.164353683	0.759839179	0.472855104	0.65930183	0.658758715	1
OTU00360	0.549332741	29.22750887	0.324585893	0.164353683	0.549845448	0.472855104	0.727876377	0.658758715	1
OTU00361	0.050158341	29.22750887	0.707759765	0.164353683	0.709827143	0.472855104	0.207982956	0.850486113	1
OTU00362	1.92E-05	29.22750887	0.802139779	0.164353683	0.991562363	0.472855104	0.000460317	0.901482518	1
OTU00363	0.003439854	29.22750887	0.0538131	0.164353683	0.062045373	0.472855104	0.028566575	0.658758715	1
OTU00364	0.010590738	29.22750887	0.624476838	0.164353683	0.646495368	0.472855104	0.067202231	0.801537232	1
OTU00365	0.017033394	29.22750887	0.109876987	0.164353683	0.011350839	0.472855104	0.096040035	0.658758715	0.855447741
OTU00366	0.762169752	29.22750887	0.569187914	0.164353683	0.218531568	0.472855104	0.795058629	0.76787642	1
OTU00367	1.17E-14	29.22750887	0.736833288	0.164353683	0.907034583	0.472855104	4.98E-12	0.866580966	1
OTU00368	0.000231125	29.22750887	0.315669713	0.164353683	0.391737913	0.472855104	0.003511564	0.658758715	1
OTU00369	3.61E-07	29.22750887	0.89860356	0.164353683	0.013754063	0.472855104	1.61E-05	0.95121441	0.954947786
OTU00370	0.030190179	29.22750887	0.462440039	0.164353683	0.932563545	0.472855104	0.144120114	0.699050204	1
OTU00371	0.027866633	29.22750887	0.406464847	0.164353683	0.585685582	0.472855104	0.137060682	0.668717227	1
OTU00372	0.569200664	29.22750887	0.433183611	0.164353683	0.564043402	0.472855104	0.727876377	0.67863905	1
OTU00373	0.686362342	29.22750887	0.225987895	0.164353683	0.660169817	0.472855104	0.75217767	0.658758715	1
OTU00374	1.86E-06	29.22750887	0.098149858	0.164353683	0.325383257	0.472855104	6.40E-05	0.658758715	1
OTU00375	0.321182005	29.22750887	0.317903242	0.164353683	0.789601805	0.472855104	0.665477691	0.658758715	1
OTU00376	0.006162766	29.22750887	0.636717802	0.164353683	0.898620073	0.472855104	0.045244221	0.808876831	1
OTU00377	0.169378323	29.22750887	0.110764081	0.164353683	0.68948883	0.472855104	0.472576412	0.658758715	1
OTU00378	0.011092927	29.22750887	0.725884423	0.164353683	0.958304751	0.472855104	0.069795683	0.86133861	1
OTU00379	0.093019243	29.22750887	0.504444072	0.164353683	0.520016333	0.472855104	0.318108761	0.727369127	1
OTU00380	0.809719383	29.22750887	0.225617282	0.164353683	0.713640205	0.472855104	0.832443946	0.658758715	1
OTU00381	0.294487246	29.22750887	0.156252895	0.164353683	0.433971136	0.472855104	0.650548523	0.658758715	1
OTU00382	0.405526076	29.22750887	0.309209777	0.164353683	0.411333982	0.472855104	0.727876377	0.658758715	1
OTU00383	0.855963347	29.22750887	0.767423274	0.164353683	0.818903941	0.472855104	0.871623562	0.884610882	1
OTU00384	0.075647541	29.22750887	0.389945123	0.164353683	0.675598125	0.472855104	0.277622291	0.660200156	1
OTU00385	0.529918981	29.22750887	0.331726568	0.164353683	0.562316843	0.472855104	0.727876377	0.658758715	1
OTU00386	0.160120834	29.22750887	0.974947262	0.164353683	0.999998771	0.472855104	0.454627438	0.988019366	1
OTU00387	0.078782628	29.22750887	0.68423345	0.164353683	0.633764814	0.472855104	0.285097621	0.838082813	1
OTU00388	0.578490227	29.22750887	0.377167982	0.164353683	0.641494533	0.472855104	0.727876377	0.658758715	1
OTU00389	8.43E-08	29.22750887	0.168979429	0.164353683	0.907075539	0.472855104	4.53E-06	0.658758715	1
OTU00390	0.008727824	29.22750887	0.772422249	0.164353683	0.99667932	0.472855104	0.058752919	0.887561419	1
OTU00391	0.038736527	29.22750887	0.617883654	0.164353683	0.136241803	0.472855104	0.173385158	0.797145295	1
OTU00392	0.089099405	29.22750887	0.459429336	0.164353683	0.692759484	0.472855104	0.309117255	0.697673592	1
OTU00393	0.020562101	29.22750887	0.256118034	0.164353683	0.533821377	0.472855104	0.110888289	0.658758715	1
OTU00394	0.037737655	29.22750887	0.830140151	0.164353683	0.583033818	0.472855104	0.170061536	0.916561916	1
OTU00395	0.000312756	29.22750887	0.046768193	0.164353683	0.246470067	0.472855104	0.004448089	0.658758715	1
OTU00396	1.14E-08	29.22750887	0.068164082	0.164353683	0.237783334	0.472855104	8.73E-07	0.658758715	1
OTU00397	0.000112846	29.22750887	0.756859296	0.164353683	0.998442167	0.472855104	0.00196444	0.876346473	1
OTU00398	0.081064246	29.22750887	0.28377757	0.164353683	0.965651444	0.472855104	0.289572553	0.658758715	1
OTU00399	3.95E-05	29.22750887	0.062597902	0.164353683	0.414755164	0.472855104	0.000830018	0.658758715	1
OTU00400	7.60E-06	29.22750887	0.136457814	0.164353683	0.143693476	0.472855104	0.00020744	0.658758715	1
OTU00401	0.008664197	29.22750887	0.910557595	0.164353683	0.962500718	0.472855104	0.05851688	0.955880648	1
OTU00402	0.04439882	29.22750887	0.264824181	0.164353683	0.769522519	0.472855104	0.190723277	0.658758715	1
OTU00403	0.576278582	29.22750887	0.87723478	0.164353683	0.687692795	0.472855104	0.727876377	0.942304127	1
OTU00404	0.021738525	29.22750887	0.822078192	0.164353683	0.648284297	0.472855104	0.115173676	0.9120455	1
OTU00405	2.79E-05	29.22750887	0.355489421	0.164353683	0.611730664	0.472855104	0.00061986	0.658758715	1
OTU00406	0.000202943	29.22750887	0.987784511	0.164353683	0.985887993	0.472855104	0.003188869	0.996125876	1
OTU00407	0.001029305	29.22750887	0.055047309	0.164353683	0.569420333	0.472855104	0.011445033	0.658758715	1
OTU00408	0.728460923	29.22750887	0.550069816	0.164353683	0.548812849	0.472855104	0.773406858	0.757646497	1
OTU00409	0.278579687	29.22750887	0.697977398	0.164353683	0.71551426	0.472855104	0.6307048	0.845141271	1
OTU00410	0.000223631	29.22750887	0.411550787	0.164353683	0.746630533	0.472855104	0.003406379	0.669801713	1
OTU00411	2.52E-08	29.22750887	0.398100915	0.164353683	0.983573661	0.472855104	1.62E-06	0.665284233	1
OTU00412	0.000803991	29.22750887	0.413757243	0.164353683	0.662571698	0.472855104	0.009394579	0.670029203	1
OTU00413	4.51E-05	29.22750887	0.535638838	0.164353683	0.524210147	0.472855104	0.000930926	0.746846634	1
OTU00414	0.093967101	29.22750887	0.945186608	0.164353683	0.265018251	0.472855104	0.319702314	0.972393203	1
OTU00415	0.056274057	29.22750887	0.96700908	0.164353683	0.942861142	0.472855104	0.226837109	0.982475959	1
OTU00416	1.90E-07	29.22750887	0.988309854	0.164353683	0.906748501	0.472855104	9.35E-06	0.996487358	1
OTU00417	0.589913563	29.22750887	0.875726498	0.164353683	0.767161569	0.472855104	0.727876377	0.941816088	1
OTU00418	0.397276268	29.22750887	0.079030475	0.164353683	0.730112436	0.472855104	0.724759119	0.658758715	1
OTU00419	0.10031325	29.22750887	0.273999891	0.164353683	0.759018334	0.472855104	0.334060466	0.658758715	1
OTU00420	0.018850141	29.22750887	0.337747812	0.164353683	0.120061868	0.472855104	0.103430916	0.658758715	1
OTU00421	0.341894307	29.22750887	0.423988081	0.164353683	0.429924582	0.472855104	0.676851925	0.674100614	1
OTU00422	0.005721529	29.22750887	0.81135459	0.164353683	0.998130917	0.472855104	0.042864805	0.905512105	1
OTU00423	0.064582257	29.22750887	0.260458328	0.164353683	0.36148217	0.472855104	0.250078246	0.658758715	1
OTU00424	0.006190906	29.22750887	0.957490542	0.164353683	0.052272395	0.472855104	0.045301345	0.978633349	1
OTU00425	0.243300971	29.22750887	0.111192136	0.164353683	0.80061246	0.472855104	0.586806779	0.658758715	1
OTU00426	0.00259265	29.22750887	0.819958237	0.164353683	0.995641171	0.472855104	0.022873344	0.910539452	1
OTU00427	0.011287542	29.22750887	0.590867992	0.164353683	0.922288558	0.472855104	0.070573729	0.782104362	1
OTU00428	0.002243039	29.22750887	0.173680357	0.164353683	0.068592356	0.472855104	0.020510238	0.658758715	1
OTU00429	7.37E-09	29.22750887	0.858804289	0.164353683	0.99875546	0.472855104	6.29E-07	0.931184385	1
OTU00430	0.159629485	29.22750887	0.902658247	0.164353683	0.040935698	0.472855104	0.454442959	0.952256606	1
OTU00431	0.02724665	29.22750887	0.46049488	0.164353683	0.80876099	0.472855104	0.134788523	0.69804898	1
OTU00432	0.737095301	29.22750887	0.407581605	0.164353683	0.800338891	0.472855104	0.778661306	0.668717227	1
OTU00433	0.290058726	29.22750887	0.061064246	0.164353683	0.814181775	0.472855104	0.645764599	0.658758715	1
OTU00434	9.89E-05	29.22750887	0.898767877	0.164353683	0.763668161	0.472855104	0.001741179	0.95121441	1
OTU00435	0.277310519	29.22750887	0.794550186	0.164353683	0.762788688	0.472855104	0.629829253	0.897679493	1
OTU00436	0.001332213	29.22750887	0.504878856	0.164353683	0.781753798	0.472855104	0.014230127	0.727381208	1
OTU00437	0.000354053	29.22750887	0.311971892	0.164353683	0.983435286	0.472855104	0.004916393	0.658758715	1
OTU00438	0.030072909	29.22750887	0.777079022	0.164353683	0.994172781	0.472855104	0.143967573	0.889558827	1
OTU00439	0.09858806	29.22750887	0.916989125	0.164353683	0.782426128	0.472855104	0.33101576	0.959072003	1
OTU00440	0.517015713	29.22750887	0.363420868	0.164353683	0.600256114	0.472855104	0.727876377	0.658758715	1
OTU00441	7.30E-08	29.22750887	0.597566723	0.164353683	0.864610963	0.472855104	4.03E-06	0.786916134	1
OTU00442	2.88E-11	29.22750887	0.147926858	0.164353683	0.097830081	0.472855104	5.93E-09	0.658758715	1
OTU00443	1.66E-07	29.22750887	0.342283446	0.164353683	0.611458049	0.472855104	8.25E-06	0.658758715	1
OTU00444	4.76E-05	29.22750887	0.665384245	0.164353683	0.968946977	0.472855104	0.000976036	0.827193281	1
OTU00445	0.011958389	29.22750887	0.001388456	0.164353683	0.151425168	0.472855104	0.073460434	0.658758715	1
OTU00446	0.002403293	29.22750887	0.52083481	0.164353683	0.860660466	0.472855104	0.021579044	0.737468497	1
OTU00447	0.002618808	29.22750887	0.910575972	0.164353683	0.664966603	0.472855104	0.02302931	0.955880648	1
OTU00448	0.001014193	29.22750887	0.612411221	0.164353683	0.995490608	0.472855104	0.011298038	0.794034169	1
OTU00449	2.94E-06	29.22750887	0.800137169	0.164353683	0.996062264	0.472855104	9.20E-05	0.900207111	1
OTU00450	0.050616588	29.22750887	0.26958819	0.164353683	0.866164684	0.472855104	0.209012203	0.658758715	1
OTU00451	0.617758899	29.22750887	0.52967296	0.164353683	0.25728865	0.472855104	0.730469566	0.744509709	1
OTU00452	0.584898855	29.22750887	0.120181365	0.164353683	0.719715525	0.472855104	0.727876377	0.658758715	1
OTU00453	0.001137648	29.22750887	0.870071768	0.164353683	0.860806369	0.472855104	0.012395795	0.937987249	1
OTU00454	1.98E-06	29.22750887	0.310525201	0.164353683	0.385659911	0.472855104	6.77E-05	0.658758715	1
OTU00455	0.104578799	29.22750887	0.198743746	0.164353683	0.810967346	0.472855104	0.343911532	0.658758715	1
OTU00456	0.0004309	29.22750887	0.241766637	0.164353683	0.658959291	0.472855104	0.005730297	0.658758715	1
OTU00457	0.505305249	29.22750887	0.211534265	0.164353683	0.248817803	0.472855104	0.727876377	0.658758715	1
OTU00458	0.636174644	29.22750887	0.574317407	0.164353683	0.098986515	0.472855104	0.735373953	0.771949472	1
OTU00459	2.46E-08	29.22750887	0.348538137	0.164353683	0.834057055	0.472855104	1.60E-06	0.658758715	1
OTU00460	0.002361833	29.22750887	0.421925096	0.164353683	0.716238466	0.472855104	0.021399855	0.673793728	1
OTU00461	7.61E-06	29.22750887	0.378045967	0.164353683	0.085242784	0.472855104	0.00020744	0.658758715	1
OTU00462	5.35E-06	29.22750887	0.442960846	0.164353683	0.798776101	0.472855104	0.000151977	0.68503476	1
OTU00463	9.32E-05	29.22750887	0.953694503	0.164353683	0.999985673	0.472855104	0.00166201	0.977685764	1
OTU00464	0.017370574	29.22750887	0.625333031	0.164353683	0.471795293	0.472855104	0.097480917	0.801774432	1
OTU00465	0.065627684	29.22750887	0.300322196	0.164353683	0.397668747	0.472855104	0.252488982	0.658758715	1
OTU00466	0.026229162	29.22750887	0.9702345	0.164353683	0.802457613	0.472855104	0.131045752	0.984443093	1
OTU00467	0.006199662	29.22750887	0.404339455	0.164353683	0.964414543	0.472855104	0.045309895	0.668552753	1
OTU00468	0.223906031	29.22750887	0.29542332	0.164353683	0.692841648	0.472855104	0.556132659	0.658758715	1
OTU00469	0.051065971	29.22750887	0.199636058	0.164353683	0.802692741	0.472855104	0.209831707	0.658758715	1
OTU00470	0.162240918	29.22750887	0.368743473	0.164353683	0.622303262	0.472855104	0.458466883	0.658758715	1
OTU00471	0.095019279	29.22750887	0.014099739	0.164353683	0.637532465	0.472855104	0.321450491	0.658758715	1
OTU00472	0.050560794	29.22750887	0.688170601	0.164353683	0.972466521	0.472855104	0.208961606	0.839978064	1
OTU00473	0.004816257	29.22750887	0.154436529	0.164353683	0.004827124	0.472855104	0.037640906	0.658758715	0.488521282
OTU00474	0.006292424	29.22750887	0.244745472	0.164353683	0.229961483	0.472855104	0.045763777	0.658758715	1
OTU00475	0.067330406	29.22750887	0.610192374	0.164353683	0.337430402	0.472855104	0.256396591	0.792859953	1
OTU00476	0.005705536	29.22750887	0.72445727	0.164353683	0.973284062	0.472855104	0.042798689	0.860671381	1
OTU00477	5.54E-05	29.22750887	0.830032071	0.164353683	0.613684211	0.472855104	0.001102849	0.916561916	1
OTU00478	0.047614075	29.22750887	0.436410861	0.164353683	0.931808015	0.472855104	0.201348189	0.680901294	1
OTU00479	0.107633001	29.22750887	0.320110209	0.164353683	0.895000599	0.472855104	0.350423473	0.658758715	1
OTU00480	8.90E-05	29.22750887	0.019985965	0.164353683	0.08088411	0.472855104	0.001610978	0.658758715	1
OTU00481	0.52006836	29.22750887	0.715576736	0.164353683	0.147509524	0.472855104	0.727876377	0.855397136	1
OTU00482	0.057928475	29.22750887	0.775721314	0.164353683	0.138327952	0.472855104	0.230740701	0.888793519	1
OTU00483	0.020706389	29.22750887	0.164978564	0.164353683	0.311483955	0.472855104	0.111285191	0.658758715	1
OTU00484	5.39E-05	29.22750887	0.756289737	0.164353683	0.989423541	0.472855104	0.001087173	0.876307465	1
OTU00485	1.76E-05	29.22750887	0.276005164	0.164353683	0.20087328	0.472855104	0.0004315	0.658758715	1
OTU00486	0.003119043	29.22750887	0.501073466	0.164353683	0.84700265	0.472855104	0.026376241	0.724939211	1
OTU00487	0.382405693	29.22750887	0.298784755	0.164353683	0.745260367	0.472855104	0.713926381	0.658758715	1
OTU00488	0.25536322	29.22750887	0.502019428	0.164353683	0.187105608	0.472855104	0.603392872	0.725274136	1
OTU00489	0.425945674	29.22750887	0.479444785	0.164353683	0.630127056	0.472855104	0.727876377	0.711371354	1
OTU00490	3.89E-05	29.22750887	0.184917927	0.164353683	0.329060511	0.472855104	0.000821741	0.658758715	1
OTU00491	0.125886648	29.22750887	0.836987139	0.164353683	0.655435234	0.472855104	0.394699585	0.918960803	1
OTU00492	0.896306394	29.22750887	0.906324796	0.164353683	0.501793567	0.472855104	0.90555761	0.954275782	1
OTU00493	0.370511806	29.22750887	0.286228492	0.164353683	0.045797702	0.472855104	0.701931529	0.658758715	1
OTU00494	0.000380433	29.22750887	0.443172895	0.164353683	0.970311119	0.472855104	0.005186226	0.685056201	1
OTU00495	0.107976966	29.22750887	0.905882196	0.164353683	0.277335744	0.472855104	0.351351753	0.954275782	1
OTU00496	0.307786398	29.22750887	0.324654748	0.164353683	0.179579138	0.472855104	0.658219588	0.658758715	1
OTU00497	0.562125361	29.22750887	0.28948841	0.164353683	0.910224928	0.472855104	0.727876377	0.658758715	1
OTU00498	6.50E-05	29.22750887	0.863397266	0.164353683	0.878284654	0.472855104	0.001248047	0.933906766	1
OTU00499	0.00013211	29.22750887	0.489950848	0.164353683	0.86042826	0.472855104	0.0022538	0.719148602	1
OTU00500	0.141695121	29.22750887	0.680154326	0.164353683	0.760399558	0.472855104	0.420716841	0.835982191	1
OTU00501	7.24E-05	29.22750887	0.322415657	0.164353683	0.349888376	0.472855104	0.00135944	0.658758715	1
OTU00502	0.30045493	29.22750887	0.61038768	0.164353683	0.993238746	0.472855104	0.656226116	0.792859953	1
OTU00503	0.160727457	29.22750887	0.28994413	0.164353683	0.757728632	0.472855104	0.455267384	0.658758715	1
OTU00504	0.091947743	29.22750887	0.928406133	0.164353683	0.97934793	0.472855104	0.315773872	0.964256918	1
OTU00505	0.003953915	29.22750887	0.782788497	0.164353683	0.904807451	0.472855104	0.031990278	0.89293117	1
OTU00506	0.211731568	29.22750887	0.088396886	0.164353683	0.082716084	0.472855104	0.539000332	0.658758715	1
OTU00507	0.10709837	29.22750887	0.439768154	0.164353683	0.918850262	0.472855104	0.349254159	0.683331327	1
OTU00508	0.028225052	29.22750887	0.787007433	0.164353683	0.26336993	0.472855104	0.138367641	0.894408333	1
OTU00509	0.97712242	29.22750887	0.684341285	0.164353683	0.302036479	0.472855104	0.97794133	0.838082813	1
OTU00510	0.032551204	29.22750887	0.264789666	0.164353683	0.115650136	0.472855104	0.152921509	0.658758715	1
OTU00512	0.610212012	29.22750887	0.325366571	0.164353683	0.610753739	0.472855104	0.728423815	0.658758715	1
OTU00513	0.480952857	29.22750887	0.300389806	0.164353683	0.612353391	0.472855104	0.727876377	0.658758715	1
OTU00514	0.010076656	29.22750887	0.688790989	0.164353683	0.997899472	0.472855104	0.06497397	0.84006606	1
OTU00515	0.659001884	29.22750887	0.478713695	0.164353683	0.809172104	0.472855104	0.741850201	0.7113236	1
OTU00516	0.000554756	29.22750887	0.462929427	0.164353683	0.752568589	0.472855104	0.007062785	0.699077291	1
OTU00517	0.001870343	29.22750887	0.924568643	0.164353683	0.999899347	0.472855104	0.017660179	0.962771585	1
OTU00518	0.373885725	29.22750887	0.402943249	0.164353683	0.188159678	0.472855104	0.705342939	0.668140556	1
OTU00519	0.605994053	29.22750887	0.272271718	0.164353683	0.64220281	0.472855104	0.727876377	0.658758715	1
OTU00520	0.465484503	29.22750887	0.335289551	0.164353683	0.949273479	0.472855104	0.727876377	0.658758715	1
OTU00521	1.39E-06	29.22750887	0.358410924	0.164353683	0.744387943	0.472855104	5.02E-05	0.658758715	1
OTU00522	0.127299478	29.22750887	0.942084763	0.164353683	0.859633656	0.472855104	0.396417322	0.971367314	1
OTU00523	0.827570163	29.22750887	0.149411758	0.164353683	0.583041113	0.472855104	0.847730561	0.658758715	1
OTU00524	0.584525804	29.22750887	0.365044302	0.164353683	0.651520453	0.472855104	0.727876377	0.658758715	1
OTU00525	0.000639516	29.22750887	0.10199584	0.164353683	0.597008504	0.472855104	0.00787252	0.658758715	1
OTU00526	0.222577898	29.22750887	0.754222762	0.164353683	0.989067785	0.472855104	0.553755262	0.875493467	1
OTU00527	0.447897235	29.22750887	0.779006133	0.164353683	0.714267513	0.472855104	0.727876377	0.890740257	1
OTU00528	1.16E-07	29.22750887	0.134656939	0.164353683	0.140299224	0.472855104	6.14E-06	0.658758715	1
OTU00529	5.65E-08	29.22750887	0.102693464	0.164353683	0.757515056	0.472855104	3.28E-06	0.658758715	1
OTU00530	0.021423807	29.22750887	0.405639962	0.164353683	0.912494898	0.472855104	0.114012076	0.668552753	1
OTU00531	0.154459849	29.22750887	0.637058155	0.164353683	0.740312143	0.472855104	0.447485113	0.808876831	1
OTU00532	0.706738079	29.22750887	0.441603484	0.164353683	0.718400598	0.472855104	0.760781327	0.684531257	1
OTU00533	0.479106471	29.22750887	0.501394303	0.164353683	0.835635573	0.472855104	0.727876377	0.724975024	1
OTU00534	0.001579711	29.22750887	0.556044593	0.164353683	0.947097089	0.472855104	0.016179168	0.759868402	1
OTU00535	0.002354477	29.22750887	0.439465911	0.164353683	0.649574217	0.472855104	0.021365625	0.683272709	1
OTU00536	0.057704764	29.22750887	0.293484313	0.164353683	0.538217389	0.472855104	0.23016376	0.658758715	1
OTU00537	0.9507436	29.22750887	0.060505251	0.164353683	0.516285953	0.472855104	0.954419979	0.658758715	1
OTU00538	0.021029803	29.22750887	0.216231766	0.164353683	0.369083349	0.472855104	0.112516982	0.658758715	1
OTU00539	0.001872198	29.22750887	0.118599596	0.164353683	0.012996316	0.472855104	0.017660179	0.658758715	0.912953007
OTU00540	0.005318312	29.22750887	0.600055949	0.164353683	0.004535332	0.472855104	0.040608238	0.788497815	0.466904605
OTU00541	9.20E-06	29.22750887	0.987760444	0.164353683	0.99993371	0.472855104	0.000243144	0.996125876	1
OTU00542	0.285449499	29.22750887	0.032289668	0.164353683	0.082091418	0.472855104	0.639687459	0.658758715	1
OTU00543	0.006781276	29.22750887	0.800072435	0.164353683	0.805792092	0.472855104	0.048608643	0.900207111	1
OTU00544	0.225458026	29.22750887	0.865571203	0.164353683	0.492182188	0.472855104	0.5574368	0.934802757	1
OTU00545	0.009347553	29.22750887	0.083710806	0.164353683	0.734898026	0.472855104	0.061605117	0.658758715	1
OTU00546	0.392517411	29.22750887	0.706465045	0.164353683	0.482571903	0.472855104	0.721922786	0.849950188	1
OTU00547	0.050228259	29.22750887	0.160996474	0.164353683	0.455612987	0.472855104	0.208128339	0.658758715	1
OTU00548	7.66E-06	29.22750887	0.55218792	0.164353683	0.983358522	0.472855104	0.000208022	0.757913638	1
OTU00549	0.002411591	29.22750887	0.664929482	0.164353683	0.960975378	0.472855104	0.021588619	0.827070535	1
OTU00550	0.23660311	29.22750887	0.118913084	0.164353683	0.784930297	0.472855104	0.576400313	0.658758715	1
OTU00551	6.91E-08	29.22750887	0.179046328	0.164353683	0.075882717	0.472855104	3.93E-06	0.658758715	1
OTU00552	0.736125124	29.22750887	0.191052724	0.164353683	0.732193483	0.472855104	0.778360742	0.658758715	1
OTU00553	0.01491101	29.22750887	0.302799872	0.164353683	0.625272387	0.472855104	0.087545369	0.658758715	1
OTU00554	3.17E-09	29.22750887	0.382162055	0.164353683	0.70457409	0.472855104	2.91E-07	0.658758715	1
OTU00555	0.265719206	29.22750887	0.383092517	0.164353683	0.640242797	0.472855104	0.614250631	0.658758715	1
OTU00556	0.708384489	29.22750887	0.531560802	0.164353683	0.572972871	0.472855104	0.761039814	0.745261254	1
OTU00557	1.39E-08	29.22750887	0.580663123	0.164353683	0.914786587	0.472855104	1.02E-06	0.777037093	1
OTU00558	0.791380159	29.22750887	0.223432368	0.164353683	0.746608699	0.472855104	0.817107198	0.658758715	1
OTU00559	0.102460909	29.22750887	0.345040611	0.164353683	0.024807146	0.472855104	0.339885604	0.658758715	1
OTU00560	0.023496397	29.22750887	0.807377613	0.164353683	0.799589552	0.472855104	0.121558171	0.904305333	1
OTU00561	0.21213746	29.22750887	0.16561092	0.164353683	0.607732312	0.472855104	0.539239155	0.658758715	1
OTU00562	0.038978459	29.22750887	0.135857261	0.164353683	0.05493947	0.472855104	0.174076571	0.658758715	1
OTU00563	0.664703533	29.22750887	0.082483706	0.164353683	0.708480593	0.472855104	0.743526563	0.658758715	1
OTU00564	6.00E-10	29.22750887	0.196941639	0.164353683	0.071591668	0.472855104	7.62E-08	0.658758715	1
OTU00565	0.187909518	29.22750887	0.462491937	0.164353683	0.592047943	0.472855104	0.50044948	0.699050204	1
OTU00566	0.720975336	29.22750887	0.574424492	0.164353683	0.852221449	0.472855104	0.768739952	0.771949472	1
OTU00567	0.921148934	29.22750887	0.195475288	0.164353683	0.581708923	0.472855104	0.92736137	0.658758715	1
OTU00568	0.541159982	29.22750887	0.736626942	0.164353683	0.361038048	0.472855104	0.727876377	0.866580966	1
OTU00569	0.026297578	29.22750887	0.535967945	0.164353683	0.704557179	0.472855104	0.131180316	0.747027217	1
OTU00570	3.36E-06	29.22750887	0.323471633	0.164353683	0.266100709	0.472855104	0.000101725	0.658758715	1
OTU00571	0.748855013	29.22750887	0.294641859	0.164353683	0.710774246	0.472855104	0.787119931	0.658758715	1
OTU00572	4.15E-06	29.22750887	0.188839327	0.164353683	0.215758147	0.472855104	0.000120875	0.658758715	1
OTU00573	0.152576083	29.22750887	0.254927084	0.164353683	0.389054071	0.472855104	0.443108847	0.658758715	1
OTU00574	0.003038334	29.22750887	0.692310725	0.164353683	0.973783827	0.472855104	0.025810707	0.842254959	1
OTU00575	0.00373917	29.22750887	0.520432755	0.164353683	0.846939012	0.472855104	0.030710572	0.737335773	1
OTU00576	0.015311504	29.22750887	0.781255086	0.164353683	0.993081001	0.472855104	0.089195111	0.892286557	1
OTU00577	0.411531466	29.22750887	0.314604812	0.164353683	0.420033914	0.472855104	0.727876377	0.658758715	1
OTU00578	0.002200228	29.22750887	0.050627981	0.164353683	0.02575548	0.472855104	0.020211631	0.658758715	1
OTU00579	0.029952589	29.22750887	0.911229032	0.164353683	0.438900614	0.472855104	0.143767611	0.956171408	1
OTU00580	0.002299719	29.22750887	0.184458266	0.164353683	0.033235961	0.472855104	0.020964311	0.658758715	1
OTU00581	0.123421041	29.22750887	0.882473083	0.164353683	0.348019333	0.472855104	0.389712869	0.944755396	1
OTU00582	0.324423526	29.22750887	0.201020099	0.164353683	0.378271501	0.472855104	0.665477691	0.658758715	1
OTU00583	7.71E-05	29.22750887	0.478036404	0.164353683	0.898815374	0.472855104	0.001429113	0.710978471	1
OTU00584	0.086553606	29.22750887	0.412444493	0.164353683	0.764381581	0.472855104	0.303293183	0.670028739	1
OTU00585	0.550778792	29.22750887	0.133005798	0.164353683	0.925548934	0.472855104	0.727876377	0.658758715	1
OTU00586	0.65151212	29.22750887	0.266025584	0.164353683	0.504050758	0.472855104	0.739480798	0.658758715	1
OTU00587	0.025340303	29.22750887	0.668892755	0.164353683	0.939955326	0.472855104	0.127901056	0.828966094	1
OTU00588	0.263467536	29.22750887	0.76096451	0.164353683	0.740211283	0.472855104	0.612603061	0.879372767	1
OTU00589	0.33009521	29.22750887	0.77791043	0.164353683	0.95118797	0.472855104	0.667456315	0.890169256	1
OTU00590	0.030798697	29.22750887	0.789795505	0.164353683	0.995788505	0.472855104	0.146416416	0.895701606	1
OTU00591	1.75E-06	29.22750887	0.734991804	0.164353683	0.89077198	0.472855104	6.11E-05	0.866121188	1
OTU00592	0.000793149	29.22750887	0.070541933	0.164353683	0.317770836	0.472855104	0.009312657	0.658758715	1
OTU00593	0.006104469	29.22750887	0.366861732	0.164353683	0.633445673	0.472855104	0.044888894	0.658758715	1
OTU00594	0.609381939	29.22750887	0.326581389	0.164353683	0.609920575	0.472855104	0.727876377	0.658758715	1
OTU00595	0.08930509	29.22750887	0.855589737	0.164353683	0.667446936	0.472855104	0.309125038	0.929704517	1
OTU00596	0.218473949	29.22750887	0.323248117	0.164353683	0.565949746	0.472855104	0.547652373	0.658758715	1
OTU00597	3.66E-06	29.22750887	0.505302259	0.164353683	0.952880328	0.472855104	0.000109831	0.727381208	1
OTU00599	4.99E-05	29.22750887	0.806938135	0.164353683	0.997009269	0.472855104	0.001015971	0.903983727	1
OTU00600	0.705064533	29.22750887	0.85250742	0.164353683	0.450164286	0.472855104	0.759505742	0.927367791	1
OTU00602	0.029646705	29.22750887	0.7548217	0.164353683	0.744738436	0.472855104	0.142989077	0.875493467	1
OTU00603	0.057890086	29.22750887	0.493380578	0.164353683	0.770721353	0.472855104	0.230740701	0.721192182	1
OTU00604	0.005601638	29.22750887	0.093442232	0.164353683	0.187054569	0.472855104	0.042178284	0.658758715	1
OTU00605	0.964200137	29.22750887	0.243267042	0.164353683	0.556315051	0.472855104	0.966255051	0.658758715	1
OTU00606	0.000176737	29.22750887	0.237906238	0.164353683	0.083200198	0.472855104	0.002844473	0.658758715	1
OTU00607	0.000180155	29.22750887	0.207372177	0.164353683	0.293109218	0.472855104	0.002891674	0.658758715	1
OTU00608	5.22E-08	29.22750887	0.022740759	0.164353683	0.052987149	0.472855104	3.05E-06	0.658758715	1
OTU00609	0.579405604	29.22750887	0.982481505	0.164353683	0.405398121	0.472855104	0.727876377	0.992790162	1
OTU00610	0.713619147	29.22750887	0.031756379	0.164353683	0.73624939	0.472855104	0.764034414	0.658758715	1
OTU00611	0.024415704	29.22750887	0.057115253	0.164353683	0.471444885	0.472855104	0.124497153	0.658758715	1
OTU00612	0.000610142	29.22750887	0.617872792	0.164353683	0.930825381	0.472855104	0.007645567	0.797145295	1
OTU00613	0.003269016	29.22750887	0.564889656	0.164353683	0.835530087	0.472855104	0.027423189	0.765710814	1
OTU00614	0.014087317	29.22750887	0.266526694	0.164353683	0.424656783	0.472855104	0.084031338	0.658758715	1
OTU00615	0.025388579	29.22750887	0.52067348	0.164353683	0.919715434	0.472855104	0.128036489	0.737414931	1
OTU00616	0.132777585	29.22750887	0.594842581	0.164353683	0.998862352	0.472855104	0.405117508	0.785450034	1
OTU00617	0.591094893	29.22750887	0.026238073	0.164353683	0.696116457	0.472855104	0.727876377	0.658758715	1
OTU00618	0.02447228	29.22750887	0.207792282	0.164353683	0.895831346	0.472855104	0.124679165	0.658758715	1
OTU00619	0.007553054	29.22750887	0.657072049	0.164353683	0.234099341	0.472855104	0.052995633	0.821993967	1
OTU00620	0.000110652	29.22750887	0.791467289	0.164353683	0.99426831	0.472855104	0.001931885	0.896575827	1
OTU00621	0.000378611	29.22750887	0.090623314	0.164353683	0.018630897	0.472855104	0.005173196	0.658758715	1
OTU00622	0.304191567	29.22750887	0.390968148	0.164353683	0.9718429	0.472855104	0.658219588	0.660200156	1
OTU00623	0.000640771	29.22750887	0.337431469	0.164353683	0.576053146	0.472855104	0.00787252	0.658758715	1
OTU00624	3.72E-05	29.22750887	0.745633549	0.164353683	0.387474735	0.472855104	0.000788451	0.871511494	1
OTU00625	0.065239781	29.22750887	0.634208854	0.164353683	0.20208596	0.472855104	0.251933526	0.806745009	1
OTU00626	0.005368395	29.22750887	0.370255216	0.164353683	0.288124535	0.472855104	0.040782722	0.658758715	1
OTU00627	5.65E-11	29.22750887	0.564344446	0.164353683	0.960355738	0.472855104	1.01E-08	0.765493113	1
OTU00628	4.64E-10	29.22750887	0.138400512	0.164353683	0.119953169	0.472855104	6.29E-08	0.658758715	1
OTU00629	0.070849287	29.22750887	0.995407025	0.164353683	0.95036593	0.472855104	0.265063342	1	1
OTU00630	0.125996709	29.22750887	0.293682448	0.164353683	0.716159373	0.472855104	0.394699585	0.658758715	1
OTU00631	0.157593028	29.22750887	0.424122431	0.164353683	0.885054965	0.472855104	0.452398063	0.674100614	1
OTU00632	0.716784637	29.22750887	0.433972611	0.164353683	0.862072135	0.472855104	0.766187087	0.679065655	1
OTU00633	0.005347007	29.22750887	0.754522687	0.164353683	0.850907345	0.472855104	0.040723188	0.875493467	1
OTU00634	1.13E-06	29.22750887	0.839659042	0.164353683	0.733437197	0.472855104	4.15E-05	0.92009619	1
OTU00635	0.104664676	29.22750887	0.419242143	0.164353683	0.462137073	0.472855104	0.343911532	0.673150744	1
OTU00636	0.000223211	29.22750887	0.811216082	0.164353683	0.949318015	0.472855104	0.003406379	0.905512105	1
OTU00637	0.001400831	29.22750887	0.271355328	0.164353683	0.435385077	0.472855104	0.014725986	0.658758715	1
OTU00638	0.190646186	29.22750887	0.046966518	0.164353683	0.14777749	0.472855104	0.505483294	0.658758715	1
OTU00639	0.008841835	29.22750887	0.961052725	0.164353683	0.984263039	0.472855104	0.059253197	0.980428126	1
OTU00640	0.876640961	29.22750887	0.631749392	0.164353683	0.516848353	0.472855104	0.887942863	0.806020432	1
OTU00641	0.102713917	29.22750887	0.630299051	0.164353683	0.782655287	0.472855104	0.3405357	0.805547011	1
OTU00642	0.527033336	29.22750887	0.542246686	0.164353683	0.503963293	0.472855104	0.727876377	0.752791202	1
OTU00643	0.006746986	29.22750887	0.032796076	0.164353683	0.54477004	0.472855104	0.048434189	0.658758715	1
OTU00644	0.011795057	29.22750887	0.588393425	0.164353683	0.891513638	0.472855104	0.072756496	0.780430173	1
OTU00645	0.000358282	29.22750887	0.922078501	0.164353683	0.989370203	0.472855104	0.004963581	0.961563816	1
OTU00646	0.009296646	29.22750887	0.495309268	0.164353683	0.709352546	0.472855104	0.061361449	0.721712931	1
OTU00647	0.005797422	29.22750887	0.346601556	0.164353683	0.181512801	0.472855104	0.043324664	0.658758715	1
OTU00648	8.99E-05	29.22750887	0.781721217	0.164353683	0.856608507	0.472855104	0.001621011	0.892410017	1
OTU00649	0.303481674	29.22750887	0.214334603	0.164353683	0.804056242	0.472855104	0.658219588	0.658758715	1
OTU00650	0.038713364	29.22750887	0.727137796	0.164353683	0.957282343	0.472855104	0.173385158	0.861989546	1
OTU00651	0.678268312	29.22750887	0.253744251	0.164353683	0.580683762	0.472855104	0.748769924	0.658758715	1
OTU00652	0.011284703	29.22750887	0.229655594	0.164353683	0.660675307	0.472855104	0.070573729	0.658758715	1
OTU00653	0.043788344	29.22750887	0.022361743	0.164353683	0.144670283	0.472855104	0.188945176	0.658758715	1
OTU00654	2.60E-12	29.22750887	0.044017273	0.164353683	0.14531229	0.472855104	6.76E-10	0.658758715	1
OTU00655	5.14E-07	29.22750887	0.545040166	0.164353683	0.487783988	0.472855104	2.16E-05	0.754339493	1
OTU00656	0.069945967	29.22750887	0.840666841	0.164353683	0.991415337	0.472855104	0.262506201	0.920693637	1
OTU00657	2.88E-09	29.22750887	0.743419796	0.164353683	0.26984957	0.472855104	2.69E-07	0.870384235	1
OTU00658	0.047830949	29.22750887	0.451842182	0.164353683	0.754119591	0.472855104	0.201836462	0.692489	1
OTU00659	0.036546278	29.22750887	0.534838888	0.164353683	0.874950079	0.472855104	0.166197888	0.746391882	1
OTU00660	0.267312412	29.22750887	0.666230939	0.164353683	0.79693424	0.472855104	0.616204847	0.827312021	1
OTU00661	2.27E-06	29.22750887	0.743406941	0.164353683	0.773804329	0.472855104	7.42E-05	0.870384235	1
OTU00662	0.676086954	29.22750887	0.303954541	0.164353683	0.638387034	0.472855104	0.748769924	0.658758715	1
OTU00663	0.175037907	29.22750887	0.2730133	0.164353683	0.601085481	0.472855104	0.478815945	0.658758715	1
OTU00664	0.327200182	29.22750887	0.085190041	0.164353683	0.932979108	0.472855104	0.665477691	0.658758715	1
OTU00665	0.038782379	29.22750887	0.980966673	0.164353683	0.967665469	0.472855104	0.173460362	0.991595057	1
OTU00666	0.073740256	29.22750887	0.240480016	0.164353683	0.867177173	0.472855104	0.271894971	0.658758715	1
OTU00667	0.762451983	29.22750887	0.567748821	0.164353683	0.415709446	0.472855104	0.795214112	0.767760936	1
OTU00668	2.54E-07	29.22750887	0.827118184	0.164353683	0.998603471	0.472855104	1.19E-05	0.915765377	1
OTU00669	0.969110751	29.22750887	0.813276986	0.164353683	0.274105598	0.472855104	0.970899379	0.906518396	1
OTU00670	0.328704563	29.22750887	0.38307164	0.164353683	0.459276572	0.472855104	0.665477691	0.658758715	1
OTU00671	0.208463127	29.22750887	0.719486052	0.164353683	0.471555239	0.472855104	0.533991132	0.857495253	1
OTU00672	6.24E-05	29.22750887	0.487092024	0.164353683	0.205368362	0.472855104	0.001208848	0.717612261	1
OTU00673	0.001600411	29.22750887	0.507977562	0.164353683	0.656053376	0.472855104	0.016363103	0.728871371	1
OTU00674	9.77E-06	29.22750887	0.185401616	0.164353683	0.457764698	0.472855104	0.000255451	0.658758715	1
OTU00675	0.264597178	29.22750887	0.616346247	0.164353683	0.900157985	0.472855104	0.613081004	0.79623614	1
OTU00676	0.778570806	29.22750887	0.207498133	0.164353683	0.779356249	0.472855104	0.806940095	0.658758715	1
OTU00677	0.000892683	29.22750887	0.267111006	0.164353683	0.285090743	0.472855104	0.010211136	0.658758715	1
OTU00678	0.580410485	29.22750887	0.218513658	0.164353683	0.720805818	0.472855104	0.727876377	0.658758715	1
OTU00679	0.33647011	29.22750887	0.176688899	0.164353683	0.155609546	0.472855104	0.673034874	0.658758715	1
OTU00680	0.003813215	29.22750887	0.710449063	0.164353683	0.979282139	0.472855104	0.031101469	0.85233903	1
OTU00681	0.003985002	29.22750887	0.556955789	0.164353683	0.992211485	0.472855104	0.03206799	0.759916541	1
OTU00682	5.91E-05	29.22750887	0.837958601	0.164353683	0.926949767	0.472855104	0.001160211	0.919532335	1
OTU00683	1.91E-06	29.22750887	0.888663237	0.164353683	0.890537843	0.472855104	6.56E-05	0.946691916	1
OTU00684	1.41E-06	29.22750887	0.642913728	0.164353683	0.804418158	0.472855104	5.05E-05	0.812392779	1
OTU00685	0.081637439	29.22750887	0.512682514	0.164353683	0.623806932	0.472855104	0.290677462	0.731650883	1
OTU00686	5.73E-11	29.22750887	0.167182025	0.164353683	0.205038959	0.472855104	1.01E-08	0.658758715	1
OTU00687	0.000946641	29.22750887	0.728161913	0.164353683	0.898101709	0.472855104	0.010664895	0.8626696	1
OTU00688	0.679233883	29.22750887	0.365901218	0.164353683	0.213942626	0.472855104	0.749114429	0.658758715	1
OTU00689	7.12E-05	29.22750887	0.690867628	0.164353683	0.470661389	0.472855104	0.001348763	0.841356436	1
OTU00690	0.0240867	29.22750887	0.396498172	0.164353683	0.051867041	0.472855104	0.123240518	0.663720377	1
OTU00691	0.000440266	29.22750887	0.898629868	0.164353683	0.923734917	0.472855104	0.005828888	0.95121441	1
OTU00692	6.81E-10	29.22750887	0.956096951	0.164353683	0.965013804	0.472855104	8.47E-08	0.978341121	1
OTU00693	0.007368436	29.22750887	0.545853641	0.164353683	0.965563211	0.472855104	0.052005827	0.754339493	1
OTU00694	0.861995549	29.22750887	0.399353895	0.164353683	0.135913883	0.472855104	0.87667781	0.666259321	1
OTU00695	0.417921826	29.22750887	0.222302158	0.164353683	0.610552445	0.472855104	0.727876377	0.658758715	1
OTU00696	1.29E-09	29.22750887	0.099252749	0.164353683	0.145550135	0.472855104	1.42E-07	0.658758715	1
OTU00697	0.264133253	29.22750887	0.37767533	0.164353683	0.685397248	0.472855104	0.612749649	0.658758715	1
OTU00698	0.135197384	29.22750887	0.665331706	0.164353683	0.873503041	0.472855104	0.409601491	0.827193281	1
OTU00699	0.961200267	29.22750887	0.457417926	0.164353683	0.417400662	0.472855104	0.963459257	0.695857945	1
OTU00700	0.138659992	29.22750887	0.258391971	0.164353683	0.373260706	0.472855104	0.416049655	0.658758715	1
OTU00701	0.178460886	29.22750887	0.065882034	0.164353683	0.698524026	0.472855104	0.485020461	0.658758715	1
OTU00702	0.153903627	29.22750887	8.46E-05	0.164353683	0.182944752	0.472855104	0.446313044	0.504861235	1
OTU00703	6.99E-08	29.22750887	0.870124162	0.164353683	0.934365147	0.472855104	3.94E-06	0.937987249	1
OTU00704	0.536766394	29.22750887	0.369581561	0.164353683	0.246191743	0.472855104	0.727876377	0.658758715	1
OTU00705	0.000391026	29.22750887	0.096309418	0.164353683	0.107336333	0.472855104	0.005318491	0.658758715	1
OTU00706	0.384601552	29.22750887	0.148698005	0.164353683	0.737831548	0.472855104	0.716223898	0.658758715	1
OTU00707	0.000220286	29.22750887	0.542729311	0.164353683	0.955876989	0.472855104	0.00337264	0.752983135	1
OTU00708	0.381035273	29.22750887	0.370410962	0.164353683	0.413256655	0.472855104	0.712546701	0.658758715	1
OTU00709	0.000759704	29.22750887	0.030210176	0.164353683	0.160641134	0.472855104	0.008970345	0.658758715	1
OTU00710	0.648723064	29.22750887	0.243314663	0.164353683	0.738357715	0.472855104	0.738517715	0.658758715	1
OTU00711	0.131005195	29.22750887	0.538095397	0.164353683	0.300212606	0.472855104	0.401556478	0.749642467	1
OTU00712	9.33E-06	29.22750887	0.075206647	0.164353683	0.190956922	0.472855104	0.000245373	0.658758715	1
OTU00713	0.128106969	29.22750887	0.586880577	0.164353683	0.787620943	0.472855104	0.397424463	0.779448124	1
OTU00714	0.017134221	29.22750887	0.968934535	0.164353683	0.999997095	0.472855104	0.096517393	0.983428202	1
OTU00715	0.000499006	29.22750887	0.40740025	0.164353683	0.888301648	0.472855104	0.006491432	0.668717227	1
OTU00716	0.001463162	29.22750887	0.914814826	0.164353683	0.999569278	0.472855104	0.015167602	0.958021174	1
OTU00717	0.028444845	29.22750887	0.427940049	0.164353683	0.738974898	0.472855104	0.138875035	0.676702869	1
OTU00718	0.0149991	29.22750887	0.840405666	0.164353683	0.104028718	0.472855104	0.087717558	0.92057645	1
OTU00719	0.056123076	29.22750887	0.509056362	0.164353683	0.847841024	0.472855104	0.226579368	0.729439774	1
OTU00720	0.659003577	29.22750887	0.239016911	0.164353683	0.678784051	0.472855104	0.741850201	0.658758715	1
OTU00721	0.010611876	29.22750887	0.610252687	0.164353683	0.935256409	0.472855104	0.067264877	0.792859953	1
OTU00722	0.007988285	29.22750887	0.326466167	0.164353683	0.521579248	0.472855104	0.055398431	0.658758715	1
OTU00723	0.749923461	29.22750887	0.106734917	0.164353683	0.748153887	0.472855104	0.787789054	0.658758715	1
OTU00724	0.699978185	29.22750887	0.140578439	0.164353683	0.420883186	0.472855104	0.755935927	0.658758715	1
OTU00725	7.95E-05	29.22750887	0.576140245	0.164353683	0.882713781	0.472855104	0.001465612	0.7737592	1
OTU00726	7.26E-07	29.22750887	0.423183999	0.164353683	0.498712621	0.472855104	2.91E-05	0.674001509	1
OTU00727	3.58E-05	29.22750887	0.719211737	0.164353683	0.412836315	0.472855104	0.000766484	0.857495253	1
OTU00728	3.24E-06	29.22750887	0.797096046	0.164353683	0.675477056	0.472855104	9.93E-05	0.899199034	1
OTU00729	0.168241421	29.22750887	0.508093552	0.164353683	0.404961924	0.472855104	0.471206984	0.728871371	1
OTU00730	0.371709714	29.22750887	0.392534839	0.164353683	0.707034155	0.472855104	0.702811496	0.66172375	1
OTU00731	0.396874363	29.22750887	0.04516469	0.164353683	0.483687274	0.472855104	0.724759119	0.658758715	1
OTU00732	2.11E-07	29.22750887	0.256320396	0.164353683	0.587682762	0.472855104	1.03E-05	0.658758715	1
OTU00733	0.000128755	29.22750887	0.979219887	0.164353683	0.998103438	0.472855104	0.002202856	0.990500075	1
OTU00734	0.390101532	29.22750887	0.876760921	0.164353683	0.380970416	0.472855104	0.720165266	0.942304127	1
OTU00735	0.609381939	29.22750887	0.326581389	0.164353683	0.609920575	0.472855104	0.727876377	0.658758715	1
OTU00736	0.002209443	29.22750887	0.198053715	0.164353683	0.002194456	0.472855104	0.020265107	0.658758715	0.258317185
OTU00737	0.000292379	29.22750887	0.256700794	0.164353683	0.782596139	0.472855104	0.004226808	0.658758715	1
OTU00738	0.001764005	29.22750887	0.250526416	0.164353683	0.001766808	0.472855104	0.016933885	0.658758715	0.234435741
OTU00739	0.59587606	29.22750887	0.019255933	0.164353683	0.517812469	0.472855104	0.727876377	0.658758715	1
OTU00740	2.67E-07	29.22750887	0.168792536	0.164353683	0.208406724	0.472855104	1.25E-05	0.658758715	1
OTU00741	0.035110406	29.22750887	0.511849971	0.164353683	0.808953949	0.472855104	0.161637804	0.730986888	1
OTU00742	7.50E-08	29.22750887	0.185233907	0.164353683	0.742109931	0.472855104	4.11E-06	0.658758715	1
OTU00743	0.000113881	29.22750887	0.169036897	0.164353683	0.250527931	0.472855104	0.001976704	0.658758715	1
OTU00744	0.000377568	29.22750887	0.229167878	0.164353683	0.062795877	0.472855104	0.005173196	0.658758715	1
OTU00746	0.000582414	29.22750887	0.789463259	0.164353683	0.946974381	0.472855104	0.007362411	0.895494893	1
OTU00747	0.009684175	29.22750887	0.205941123	0.164353683	0.025707107	0.472855104	0.063334295	0.658758715	1
OTU00748	0.243080499	29.22750887	0.613128019	0.164353683	0.990944889	0.472855104	0.586674883	0.794362684	1
OTU00749	0.108203557	29.22750887	0.403572477	0.164353683	0.701645816	0.472855104	0.351897297	0.668552753	1
OTU00750	0.000212118	29.22750887	0.800806033	0.164353683	0.888137825	0.472855104	0.003289764	0.900322505	1
OTU00751	0.559239285	29.22750887	0.46091893	0.164353683	0.795457622	0.472855104	0.727876377	0.698337206	1
OTU00752	0.005958682	29.22750887	0.405138524	0.164353683	0.728946074	0.472855104	0.04414304	0.668552753	1
OTU00753	0.659139849	29.22750887	0.813658777	0.164353683	0.920076646	0.472855104	0.741850201	0.906578943	1
OTU00754	0.45862304	29.22750887	0.180483129	0.164353683	0.40499003	0.472855104	0.727876377	0.658758715	1
OTU00755	0.278782004	29.22750887	0.787924236	0.164353683	0.61284381	0.472855104	0.6307048	0.894731774	1
OTU00756	0.256305165	29.22750887	0.535713303	0.164353683	0.86501399	0.472855104	0.60490045	0.746846634	1
OTU00757	0.468921445	29.22750887	0.154173458	0.164353683	0.870667885	0.472855104	0.727876377	0.658758715	1
OTU00758	0.452842819	29.22750887	0.834180739	0.164353683	0.999769295	0.472855104	0.727876377	0.918424564	1
OTU00759	0.41152863	29.22750887	0.214598807	0.164353683	0.793618704	0.472855104	0.727876377	0.658758715	1
OTU00760	0.000144923	29.22750887	0.958893221	0.164353683	0.072456759	0.472855104	0.002417144	0.978894071	1
OTU00761	3.34E-06	29.22750887	0.35756669	0.164353683	0.85554349	0.472855104	0.000101725	0.658758715	1
OTU00762	0.000517064	29.22750887	0.872403017	0.164353683	0.999181682	0.472855104	0.006653859	0.939256836	1
OTU00763	0.730873993	29.22750887	0.189971327	0.164353683	0.726882212	0.472855104	0.775141849	0.658758715	1
OTU00764	1.11E-05	29.22750887	0.820647973	0.164353683	0.999180946	0.472855104	0.000284973	0.911135933	1
OTU00765	0.001203076	29.22750887	0.941420165	0.164353683	0.999601365	0.472855104	0.01299017	0.970886651	1
OTU00766	0.792018551	29.22750887	0.754583693	0.164353683	0.399609531	0.472855104	0.81762496	0.875493467	1
OTU00767	0.029054343	29.22750887	0.519730408	0.164353683	0.762233537	0.472855104	0.140586291	0.736624969	1
OTU00768	0.300332933	29.22750887	0.276582418	0.164353683	0.608800907	0.472855104	0.656226116	0.658758715	1
OTU00769	2.48E-06	29.22750887	0.885598164	0.164353683	0.989297559	0.472855104	7.97E-05	0.946127507	1
OTU00770	0.030761588	29.22750887	0.730047146	0.164353683	0.385716754	0.472855104	0.146416416	0.863190398	1
OTU00771	0.571729518	29.22750887	0.155004345	0.164353683	0.595186778	0.472855104	0.727876377	0.658758715	1
OTU00772	0.212749557	29.22750887	0.129697869	0.164353683	0.758312801	0.472855104	0.539627549	0.658758715	1
OTU00773	0.000878316	29.22750887	0.732202573	0.164353683	0.915483759	0.472855104	0.010085437	0.864178466	1
OTU00774	0.534647153	29.22750887	0.317523166	0.164353683	0.535166318	0.472855104	0.727876377	0.658758715	1
OTU00775	0.827413004	29.22750887	0.155050957	0.164353683	0.822967883	0.472855104	0.847715005	0.658758715	1
OTU00776	0.29104805	29.22750887	0.405551705	0.164353683	0.631148336	0.472855104	0.647243168	0.668552753	1
OTU00777	0.09914317	29.22750887	0.07051062	0.164353683	0.691109073	0.472855104	0.331643072	0.658758715	1
OTU00778	0.285887662	29.22750887	0.139581073	0.164353683	0.859494874	0.472855104	0.639818303	0.658758715	1
OTU00779	0.033039272	29.22750887	0.076812292	0.164353683	0.602942549	0.472855104	0.154485115	0.658758715	1
OTU00780	2.87E-07	29.22750887	0.051117424	0.164353683	0.012517945	0.472855104	1.33E-05	0.658758715	0.900537949
OTU00781	0.002402078	29.22750887	0.19292444	0.164353683	0.098743308	0.472855104	0.021579044	0.658758715	1
OTU00782	0.433851338	29.22750887	0.424538491	0.164353683	0.372032846	0.472855104	0.727876377	0.674128211	1
OTU00783	0.006070375	29.22750887	0.477256928	0.164353683	0.485388396	0.472855104	0.044693229	0.71070414	1
OTU00784	0.07391782	29.22750887	0.879501544	0.164353683	0.696131476	0.472855104	0.272278412	0.943157995	1
OTU00785	0.005621165	29.22750887	0.603459809	0.164353683	0.998957019	0.472855104	0.042272008	0.790015022	1
OTU00786	0.311697098	29.22750887	0.65230555	0.164353683	0.965971829	0.472855104	0.659979919	0.818315804	1
OTU00787	0.035569107	29.22750887	0.950960009	0.164353683	0.964036995	0.472855104	0.162819748	0.976223722	1
OTU00788	0.009014135	29.22750887	0.712562542	0.164353683	0.376014413	0.472855104	0.059936971	0.853845261	1
OTU00789	0.053791538	29.22750887	0.66330613	0.164353683	0.882003112	0.472855104	0.218965103	0.826157886	1
OTU00790	0.414167032	29.22750887	0.13529471	0.164353683	0.404962106	0.472855104	0.727876377	0.658758715	1
OTU00791	0.649335435	29.22750887	0.259212403	0.164353683	0.419692783	0.472855104	0.738944786	0.658758715	1
OTU00792	0.001396167	29.22750887	0.739272446	0.164353683	0.489833058	0.472855104	0.014702841	0.868081765	1
OTU00793	0.787072832	29.22750887	0.88147077	0.164353683	0.926298528	0.472855104	0.813222336	0.944003601	1
OTU00794	2.98E-12	29.22750887	0.104230759	0.164353683	0.123610677	0.472855104	7.13E-10	0.658758715	1
OTU00795	0.00184374	29.22750887	0.138988207	0.164353683	0.053173209	0.472855104	0.017493541	0.658758715	1
OTU00796	0.000740533	29.22750887	0.066422242	0.164353683	0.036086697	0.472855104	0.008825791	0.658758715	1
OTU00797	0.254954042	29.22750887	0.784610401	0.164353683	0.059267709	0.472855104	0.602664523	0.89293117	1
OTU00798	0.010324493	29.22750887	0.553117451	0.164353683	0.91824186	0.472855104	0.065933207	0.75868199	1
OTU00799	1.82E-06	29.22750887	0.471855595	0.164353683	0.753588224	0.472855104	6.31E-05	0.706481885	1
OTU00800	0.058014708	29.22750887	0.120723747	0.164353683	0.335073966	0.472855104	0.230740701	0.658758715	1
OTU00801	0.374464947	29.22750887	0.956290299	0.164353683	0.584668288	0.472855104	0.705342939	0.978341121	1
OTU00802	0.170346202	29.22750887	0.030900043	0.164353683	0.223717867	0.472855104	0.473731916	0.658758715	1
OTU00803	0.406764675	29.22750887	0.315607266	0.164353683	0.531153178	0.472855104	0.727876377	0.658758715	1
OTU00804	0.039399426	29.22750887	0.549081293	0.164353683	0.888445324	0.472855104	0.175693779	0.757349133	1
OTU00805	0.578676426	29.22750887	0.156129146	0.164353683	0.613433653	0.472855104	0.727876377	0.658758715	1
OTU00806	0.264076598	29.22750887	0.803678924	0.164353683	0.505933565	0.472855104	0.612749649	0.902011394	1
OTU00807	0.751896688	29.22750887	0.424618356	0.164353683	0.578321377	0.472855104	0.788474732	0.674128211	1
OTU00808	0.008958885	29.22750887	0.790842214	0.164353683	0.998959353	0.472855104	0.059702569	0.896153735	1
OTU00809	0.219705679	29.22750887	0.365219748	0.164353683	0.353594721	0.472855104	0.549586347	0.658758715	1
OTU00810	0.011257849	29.22750887	0.431535137	0.164353683	0.933967897	0.472855104	0.0705358	0.677843152	1
OTU00811	0.258751326	29.22750887	0.096807868	0.164353683	0.59342072	0.472855104	0.606937209	0.658758715	1
OTU00812	0.000340713	29.22750887	0.421906742	0.164353683	0.596435661	0.472855104	0.004777322	0.673793728	1
OTU00813	0.003058573	29.22750887	0.945944493	0.164353683	0.971052344	0.472855104	0.025941391	0.972659647	1
OTU00814	0.200517955	29.22750887	0.963556845	0.164353683	0.185068586	0.472855104	0.522607032	0.981976092	1
OTU00815	0.001059727	29.22750887	0.311021792	0.164353683	0.521496346	0.472855104	0.011696179	0.658758715	1
OTU00816	0.000282158	29.22750887	0.792652189	0.164353683	0.994395593	0.472855104	0.004119225	0.897037662	1
OTU00817	2.94E-07	29.22750887	0.30753229	0.164353683	0.711569352	0.472855104	1.35E-05	0.658758715	1
OTU00818	0.171739772	29.22750887	0.152535829	0.164353683	0.718582077	0.472855104	0.475409447	0.658758715	1
OTU00819	0.907525026	29.22750887	0.493529906	0.164353683	0.396089033	0.472855104	0.915343231	0.721210736	1
OTU00820	6.10E-08	29.22750887	0.802699289	0.164353683	0.995392681	0.472855104	3.50E-06	0.90160223	1
OTU00821	0.002380963	29.22750887	0.929849425	0.164353683	0.580196776	0.472855104	0.021475425	0.964717903	1
OTU00822	0.09862285	29.22750887	0.372466481	0.164353683	0.417775326	0.472855104	0.33101576	0.658758715	1
OTU00823	0.000195442	29.22750887	0.115199878	0.164353683	0.640328178	0.472855104	0.003087263	0.658758715	1
OTU00824	0.577495615	29.22750887	0.372030449	0.164353683	0.783525496	0.472855104	0.727876377	0.658758715	1
OTU00825	0.091031294	29.22750887	0.017722957	0.164353683	0.015007939	0.472855104	0.313074703	0.658758715	1
OTU00826	0.126720963	29.22750887	0.432518387	0.164353683	0.514774885	0.472855104	0.395531034	0.678200955	1
OTU00827	3.46E-05	29.22750887	0.799341398	0.164353683	0.42354476	0.472855104	0.000745993	0.900207111	1
OTU00828	0.14882311	29.22750887	0.743981334	0.164353683	0.987174248	0.472855104	0.434109816	0.870532592	1
OTU00829	0.000673091	29.22750887	0.158923972	0.164353683	0.187981408	0.472855104	0.008218862	0.658758715	1
OTU00830	1.68E-08	29.22750887	0.814499761	0.164353683	0.94767594	0.472855104	1.14E-06	0.906966966	1
OTU00831	0.054822745	29.22750887	0.470084825	0.164353683	0.249016853	0.472855104	0.222321049	0.705068196	1
OTU00832	0.067957312	29.22750887	0.031102789	0.164353683	0.832129106	0.472855104	0.257797403	0.658758715	1
OTU00833	0.042649521	29.22750887	0.914131406	0.164353683	0.999831161	0.472855104	0.18574784	0.957760769	1
OTU00834	0.614334106	29.22750887	0.320331767	0.164353683	0.614298442	0.472855104	0.7297107	0.658758715	1
OTU00835	0.648390701	29.22750887	0.374736886	0.164353683	0.707841961	0.472855104	0.738485279	0.658758715	1
OTU00836	0.000210496	29.22750887	0.865604496	0.164353683	0.28530396	0.472855104	0.003281651	0.934802757	1
OTU00837	0.092283424	29.22750887	0.105971745	0.164353683	0.687505465	0.472855104	0.316498751	0.658758715	1
OTU00838	0.00343502	29.22750887	0.321432196	0.164353683	0.983811224	0.472855104	0.02856616	0.658758715	1
OTU00839	0.080077478	29.22750887	0.396419174	0.164353683	0.65587927	0.472855104	0.288211343	0.663720377	1
OTU00840	0.039584482	29.22750887	0.424758266	0.164353683	0.917150406	0.472855104	0.176255738	0.674171081	1
OTU00841	0.00070785	29.22750887	0.335942718	0.164353683	0.50109248	0.472855104	0.008487092	0.658758715	1
OTU00842	0.180819983	29.22750887	0.158342268	0.164353683	0.197395036	0.472855104	0.489427071	0.658758715	1
OTU00843	0.137425016	29.22750887	0.113470211	0.164353683	0.11894371	0.472855104	0.413646185	0.658758715	1
OTU00844	0.398990458	29.22750887	0.437018983	0.164353683	0.187497408	0.472855104	0.72652514	0.681138174	1
OTU00845	0.008445749	29.22750887	0.991335099	0.164353683	0.999999982	0.472855104	0.057176383	0.998189186	1
OTU00846	3.55E-08	29.22750887	0.636952988	0.164353683	0.940227416	0.472855104	2.18E-06	0.808876831	1
OTU00847	0.022096777	29.22750887	0.147709775	0.164353683	0.045675572	0.472855104	0.116554644	0.658758715	1
OTU00848	0.000244617	29.22750887	0.351198373	0.164353683	0.939473355	0.472855104	0.003666583	0.658758715	1
OTU00849	0.003007526	29.22750887	0.692310289	0.164353683	0.488950762	0.472855104	0.025690894	0.842254959	1
OTU00850	0.057178563	29.22750887	0.107521755	0.164353683	0.770928386	0.472855104	0.228699642	0.658758715	1
OTU00851	0.90663829	29.22750887	0.188832963	0.164353683	0.983427013	0.472855104	0.914912495	0.658758715	1
OTU00852	0.036059569	29.22750887	0.261384647	0.164353683	0.678181981	0.472855104	0.164605081	0.658758715	1
OTU00853	0.002592991	29.22750887	0.442549746	0.164353683	0.679509525	0.472855104	0.022873344	0.68503476	1
OTU00854	0.314292776	29.22750887	0.030445858	0.164353683	0.728783816	0.472855104	0.663124439	0.658758715	1
OTU00855	0.760068244	29.22750887	0.397719899	0.164353683	0.643695145	0.472855104	0.794094832	0.664958556	1
OTU00856	0.148634382	29.22750887	0.646220557	0.164353683	0.894650548	0.472855104	0.43377121	0.814355735	1
OTU00857	0.144163637	29.22750887	0.654787048	0.164353683	0.736222232	0.472855104	0.425296974	0.819822492	1
OTU00858	0.538911216	29.22750887	0.577925563	0.164353683	0.303732103	0.472855104	0.727876377	0.775285	1
OTU00859	1.37E-05	29.22750887	0.261248601	0.164353683	0.020743278	0.472855104	0.000344424	0.658758715	1
OTU00860	0.004961861	29.22750887	0.512871984	0.164353683	0.116308734	0.472855104	0.038627475	0.731746384	1
OTU00861	0.00136373	29.22750887	0.535687145	0.164353683	0.152141984	0.472855104	0.014437641	0.746846634	1
OTU00862	0.229805441	29.22750887	0.861379145	0.164353683	0.256410609	0.472855104	0.564876866	0.932961674	1
OTU00863	0.033150158	29.22750887	0.118862795	0.164353683	0.270839319	0.472855104	0.15488231	0.658758715	1
OTU00864	0.083265974	29.22750887	0.102252132	0.164353683	0.534276672	0.472855104	0.294887977	0.658758715	1
OTU00865	0.28308886	29.22750887	0.861555966	0.164353683	0.240825984	0.472855104	0.635938142	0.932961674	1
OTU00866	0.518816218	29.22750887	0.363926941	0.164353683	0.930942223	0.472855104	0.727876377	0.658758715	1
OTU00867	0.808349466	29.22750887	0.224082981	0.164353683	0.787601826	0.472855104	0.831465058	0.658758715	1
OTU00868	0.413962898	29.22750887	0.741993358	0.164353683	0.196036236	0.472855104	0.727876377	0.869700354	1
OTU00869	0.076894838	29.22750887	0.220879119	0.164353683	0.691882751	0.472855104	0.280370198	0.658758715	1
OTU00870	2.80E-05	29.22750887	0.103563938	0.164353683	0.086262433	0.472855104	0.000619932	0.658758715	1
OTU00871	0.000183528	29.22750887	0.280493361	0.164353683	0.680491708	0.472855104	0.002930065	0.658758715	1
OTU00872	0.331907497	29.22750887	0.261579361	0.164353683	0.850321807	0.472855104	0.668855776	0.658758715	1
OTU00873	0.009129543	29.22750887	0.218064672	0.164353683	0.315932507	0.472855104	0.060435147	0.658758715	1
OTU00874	9.31E-07	29.22750887	0.899221936	0.164353683	0.993654736	0.472855104	3.56E-05	0.95121441	1
OTU00875	0.001624403	29.22750887	0.151274899	0.164353683	0.767623744	0.472855104	0.016551725	0.658758715	1
OTU00876	0.530492737	29.22750887	0.393737516	0.164353683	0.701603861	0.472855104	0.727876377	0.661918646	1
OTU00877	0.617874149	29.22750887	0.984364634	0.164353683	0.088302385	0.472855104	0.730469566	0.993180336	1
OTU00878	0.065291738	29.22750887	0.495323698	0.164353683	0.726101529	0.472855104	0.251933526	0.721712931	1
OTU00879	0.089251072	29.22750887	0.336109138	0.164353683	0.926415791	0.472855104	0.309117255	0.658758715	1
OTU00880	1.40E-12	29.22750887	0.790944596	0.164353683	0.257515717	0.472855104	4.18E-10	0.896153735	1
OTU00881	3.05E-05	29.22750887	0.334168158	0.164353683	0.569457714	0.472855104	0.00066611	0.658758715	1
OTU00882	0.956885995	29.22750887	0.960463744	0.164353683	0.303235809	0.472855104	0.959618118	0.980139008	1
OTU00883	0.230249652	29.22750887	0.760257724	0.164353683	0.915490582	0.472855104	0.565537092	0.878726069	1
OTU00884	0.156009089	29.22750887	0.55611039	0.164353683	0.470470763	0.472855104	0.449580246	0.759868402	1
OTU00885	0.077428367	29.22750887	0.686705449	0.164353683	0.990180711	0.472855104	0.281219451	0.839884931	1
OTU00886	0.60044199	29.22750887	0.70435425	0.164353683	0.853901819	0.472855104	0.727876377	0.848265273	1
OTU00887	0.096986192	29.22750887	0.794482233	0.164353683	0.949708629	0.472855104	0.326992971	0.897679493	1
OTU00888	0.000662199	29.22750887	0.218357681	0.164353683	0.293304034	0.472855104	0.008102437	0.658758715	1
OTU00889	0.010902741	29.22750887	0.642637772	0.164353683	0.980399586	0.472855104	0.068889169	0.812392779	1
OTU00890	0.151373054	29.22750887	0.942998354	0.164353683	0.819520576	0.472855104	0.440257431	0.971746715	1
OTU00891	0.197870125	29.22750887	0.08069881	0.164353683	0.624154693	0.472855104	0.519332973	0.658758715	1
OTU00892	0.022637942	29.22750887	0.839362264	0.164353683	0.498984634	0.472855104	0.118675285	0.919939809	1
OTU00893	0.523425431	29.22750887	0.198993486	0.164353683	0.17809108	0.472855104	0.727876377	0.658758715	1
OTU00894	0.908934694	29.22750887	0.121876762	0.164353683	0.983506584	0.472855104	0.91645543	0.658758715	1
OTU00895	0.695875115	29.22750887	0.399929352	0.164353683	0.961901983	0.472855104	0.754781165	0.66666057	1
OTU00896	2.32E-07	29.22750887	0.53173203	0.164353683	0.871868097	0.472855104	1.12E-05	0.745261254	1
OTU00897	0.325326064	29.22750887	0.246352816	0.164353683	0.980907332	0.472855104	0.665477691	0.658758715	1
OTU00898	2.72E-05	29.22750887	0.579500177	0.164353683	0.506780529	0.472855104	0.000612439	0.776002591	1
OTU00899	0.142677498	29.22750887	0.421239937	0.164353683	0.722979702	0.472855104	0.422164192	0.673793728	1
OTU00900	2.79E-05	29.22750887	0.931340168	0.164353683	0.999930863	0.472855104	0.00061986	0.965289384	1
OTU00901	0.615322957	29.22750887	0.094606519	0.164353683	0.716762927	0.472855104	0.7297107	0.658758715	1
OTU00902	0.028981508	29.22750887	0.21568075	0.164353683	0.539568992	0.472855104	0.140411815	0.658758715	1
OTU00903	0.278149281	29.22750887	0.216878493	0.164353683	0.828453478	0.472855104	0.630295772	0.658758715	1
OTU00904	0.809309864	29.22750887	0.628240562	0.164353683	0.612045647	0.472855104	0.832166212	0.804293395	1
OTU00905	0.763015679	29.22750887	0.934346339	0.164353683	0.6870491	0.472855104	0.795524117	0.966632625	1
OTU00906	0.175396203	29.22750887	0.38336944	0.164353683	0.906456434	0.472855104	0.479086382	0.658758715	1
OTU00907	7.46E-05	29.22750887	0.669528784	0.164353683	0.991728679	0.472855104	0.001391583	0.829582148	1
OTU00908	0.043553458	29.22750887	0.168402156	0.164353683	0.207589226	0.472855104	0.18817489	0.658758715	1
OTU00909	0.00087229	29.22750887	0.847221292	0.164353683	0.967168983	0.472855104	0.010035542	0.924818709	1
OTU00910	0.696051543	29.22750887	0.084784241	0.164353683	0.385586111	0.472855104	0.75483541	0.658758715	1
OTU00911	0.779005323	29.22750887	0.381485249	0.164353683	0.937834986	0.472855104	0.807121427	0.658758715	1
OTU00912	0.023763117	29.22750887	0.092714416	0.164353683	0.255815168	0.472855104	0.122318596	0.658758715	1
OTU00913	0.00171744	29.22750887	0.582329629	0.164353683	0.983789486	0.472855104	0.016933885	0.777067134	1
OTU00914	0.419420699	29.22750887	0.439532821	0.164353683	0.382611978	0.472855104	0.727876377	0.683272709	1
OTU00915	0.150999362	29.22750887	0.391076579	0.164353683	0.16990363	0.472855104	0.439384595	0.660200156	1
OTU00916	0.484298065	29.22750887	0.902145294	0.164353683	0.719884274	0.472855104	0.727876377	0.952220179	1
OTU00917	0.670875096	29.22750887	0.256819824	0.164353683	0.660069815	0.472855104	0.747068842	0.658758715	1
OTU00918	0.003616395	29.22750887	0.886990708	0.164353683	0.988584446	0.472855104	0.029907887	0.946619429	1
OTU00919	0.003796541	29.22750887	0.549877145	0.164353683	0.934036367	0.472855104	0.031053629	0.757646497	1
OTU00920	0.004039113	29.22750887	0.488070929	0.164353683	0.188727808	0.472855104	0.032416055	0.718153395	1
OTU00921	0.196064438	29.22750887	0.411770641	0.164353683	0.897738431	0.472855104	0.515500114	0.669801713	1
OTU00922	0.248805484	29.22750887	0.234776426	0.164353683	0.415145471	0.472855104	0.593534777	0.658758715	1
OTU00923	0.168732108	29.22750887	0.340723139	0.164353683	0.992184474	0.472855104	0.471896683	0.658758715	1
OTU00924	0.297464734	29.22750887	0.716493171	0.164353683	0.69940407	0.472855104	0.653969877	0.855807306	1
OTU00925	6.94E-06	29.22750887	0.168596023	0.164353683	0.778294357	0.472855104	0.000190977	0.658758715	1
OTU00926	0.044118412	29.22750887	0.344684041	0.164353683	0.426411987	0.472855104	0.190065682	0.658758715	1
OTU00927	0.672757763	29.22750887	0.185607	0.164353683	0.413255088	0.472855104	0.747458674	0.658758715	1
OTU00928	7.63E-09	29.22750887	0.278326563	0.164353683	0.286320614	0.472855104	6.42E-07	0.658758715	1
OTU00929	0.040028987	29.22750887	0.171387485	0.164353683	0.754765517	0.472855104	0.177837112	0.658758715	1
OTU00930	0.000394874	29.22750887	0.230412274	0.164353683	0.547355716	0.472855104	0.005334374	0.658758715	1
OTU00931	0.635122882	29.22750887	0.119050338	0.164353683	0.530783452	0.472855104	0.735373953	0.658758715	1
OTU00932	0.245628271	29.22750887	0.365562131	0.164353683	0.098178128	0.472855104	0.58961551	0.658758715	1
OTU00933	0.326947519	29.22750887	0.437926115	0.164353683	0.245498499	0.472855104	0.665477691	0.682195886	1
OTU00934	0.376234446	29.22750887	0.968313499	0.164353683	0.39037922	0.472855104	0.707572293	0.982964962	1
OTU00935	0.547191089	29.22750887	0.401596124	0.164353683	0.928815142	0.472855104	0.727876377	0.667947202	1
OTU00936	0.051096182	29.22750887	0.132867352	0.164353683	0.257946567	0.472855104	0.209831707	0.658758715	1
OTU00937	0.19225486	29.22750887	0.970264211	0.164353683	0.262190949	0.472855104	0.507719492	0.984443093	1
OTU00938	0.637192104	29.22750887	0.529022672	0.164353683	0.576164633	0.472855104	0.735373953	0.743945919	1
OTU00939	0.258862823	29.22750887	0.281863207	0.164353683	0.141945203	0.472855104	0.606937209	0.658758715	1
OTU00940	0.002343601	29.22750887	0.988661853	0.164353683	0.999999948	0.472855104	0.021299304	0.996542629	1
OTU00941	0.552721783	29.22750887	0.983562873	0.164353683	0.88282138	0.472855104	0.727876377	0.992860624	1
OTU00942	0.388855648	29.22750887	0.107240794	0.164353683	0.530738759	0.472855104	0.719300089	0.658758715	1
OTU00943	0.000936725	29.22750887	0.348981268	0.164353683	0.2926271	0.472855104	0.010593153	0.658758715	1
OTU00944	0.357566396	29.22750887	0.042479619	0.164353683	0.923188007	0.472855104	0.690054606	0.658758715	1
OTU00945	0.271356108	29.22750887	0.371811305	0.164353683	0.642705408	0.472855104	0.621778789	0.658758715	1
OTU00946	0.181082371	29.22750887	0.475265883	0.164353683	0.764912201	0.472855104	0.489604832	0.709808051	1
OTU00947	0.018610756	29.22750887	0.455020343	0.164353683	0.986798234	0.472855104	0.102419193	0.693624322	1
OTU00948	0.009731093	29.22750887	1	0.164353683	1	0.472855104	0.063432707	1	1
OTU00950	0.062415623	29.22750887	0.537286458	0.164353683	0.654919225	0.472855104	0.244062663	0.748690184	1
OTU00951	3.33E-08	29.22750887	0.22484593	0.164353683	0.409307105	0.472855104	2.07E-06	0.658758715	1
OTU00952	0.549332741	29.22750887	0.324585893	0.164353683	0.549845448	0.472855104	0.727876377	0.658758715	1
OTU00953	0.00021719	29.22750887	0.096700152	0.164353683	0.901373868	0.472855104	0.003351015	0.658758715	1
OTU00954	0.003127513	29.22750887	0.803664945	0.164353683	0.818319699	0.472855104	0.026376241	0.902011394	1
OTU00955	0.202044073	29.22750887	0.381680319	0.164353683	0.277356052	0.472855104	0.524067264	0.658758715	1
OTU00956	0.00020628	29.22750887	0.736507808	0.164353683	0.811089014	0.472855104	0.003224347	0.866580966	1
OTU00957	0.808074358	29.22750887	0.939274753	0.164353683	0.825037805	0.472855104	0.831325291	0.96980971	1
OTU00958	0.008360553	29.22750887	0.769735149	0.164353683	0.976719592	0.472855104	0.05675208	0.886176524	1
OTU00959	3.24E-07	29.22750887	0.274704366	0.164353683	0.593179965	0.472855104	1.48E-05	0.658758715	1
OTU00960	0.336051166	29.22750887	0.587255702	0.164353683	0.5009295	0.472855104	0.673034874	0.779742895	1
OTU00961	0.259383789	29.22750887	0.198531292	0.164353683	0.297550359	0.472855104	0.606938759	0.658758715	1
OTU00962	0.103348438	29.22750887	0.55717455	0.164353683	0.943029155	0.472855104	0.341097655	0.759916541	1
OTU00963	1.09E-06	29.22750887	0.252980399	0.164353683	0.47654777	0.472855104	4.04E-05	0.658758715	1
OTU00964	0.006568456	29.22750887	0.17328324	0.164353683	0.272105376	0.472855104	0.047539699	0.658758715	1
OTU00965	0.154682511	29.22750887	0.884916997	0.164353683	0.347097891	0.472855104	0.447485113	0.945635808	1
OTU00966	0.278809109	29.22750887	0.254443533	0.164353683	0.418251909	0.472855104	0.6307048	0.658758715	1
OTU00967	2.36E-05	29.22750887	0.876622999	0.164353683	0.999284179	0.472855104	0.000543507	0.942304127	1
OTU00968	0.09976612	29.22750887	0.168832059	0.164353683	0.208489531	0.472855104	0.332795254	0.658758715	1
OTU00969	2.51E-05	29.22750887	0.106899001	0.164353683	0.091598886	0.472855104	0.000575276	0.658758715	1
OTU00970	0.000911213	29.22750887	0.247071099	0.164353683	0.171455544	0.472855104	0.01035281	0.658758715	1
OTU00971	0.135272935	29.22750887	0.084174721	0.164353683	0.168628306	0.472855104	0.409601491	0.658758715	1
OTU00972	0.000409432	29.22750887	0.744289841	0.164353683	0.998426292	0.472855104	0.005506126	0.870549391	1
OTU00973	0.657399667	29.22750887	0.089876853	0.164353683	0.681142352	0.472855104	0.741468343	0.658758715	1
OTU00974	0.000274365	29.22750887	0.525629016	0.164353683	0.865667871	0.472855104	0.004025143	0.741229954	1
OTU00975	0.531823039	29.22750887	0.780739768	0.164353683	0.834458443	0.472855104	0.727876377	0.892078985	1
OTU00976	0.32783719	29.22750887	0.88497955	0.164353683	0.392117084	0.472855104	0.665477691	0.945635808	1
OTU00977	0.014495042	29.22750887	0.922270302	0.164353683	0.877916165	0.472855104	0.085900475	0.961563816	1
OTU00978	5.67E-06	29.22750887	0.912467954	0.164353683	0.970249553	0.472855104	0.000159084	0.957017029	1
OTU00979	0.434013027	29.22750887	0.489747193	0.164353683	0.979310005	0.472855104	0.727876377	0.71902643	1
OTU00980	0.200047544	29.22750887	0.25954347	0.164353683	0.846964479	0.472855104	0.522607032	0.658758715	1
OTU00981	0.331084256	29.22750887	0.768775112	0.164353683	0.835786372	0.472855104	0.668590054	0.885644627	1
OTU00982	0.049164636	29.22750887	0.15473967	0.164353683	0.407074803	0.472855104	0.205923892	0.658758715	1
OTU00983	0.023546959	29.22750887	0.360439746	0.164353683	0.779232774	0.472855104	0.121558171	0.658758715	1
OTU00984	0.060866096	29.22750887	0.348077101	0.164353683	0.558366519	0.472855104	0.238942446	0.658758715	1
OTU00985	0.279685868	29.22750887	0.36935309	0.164353683	0.951463745	0.472855104	0.63209853	0.658758715	1
OTU00986	0.049900276	29.22750887	0.312467193	0.164353683	0.881175011	0.472855104	0.207285354	0.658758715	1
OTU00987	4.15E-06	29.22750887	0.674534072	0.164353683	0.923142728	0.472855104	0.000120875	0.833018189	1
OTU00988	0.097180638	29.22750887	0.840832576	0.164353683	0.580687514	0.472855104	0.327463653	0.920706274	1
OTU00989	0.256467372	29.22750887	0.541585794	0.164353683	0.905118463	0.472855104	0.605044123	0.752048552	1
OTU00990	0.022933446	29.22750887	0.27057987	0.164353683	0.565291014	0.472855104	0.119864507	0.658758715	1
OTU00991	0.013114764	29.22750887	0.381688894	0.164353683	0.649341457	0.472855104	0.079420137	0.658758715	1
OTU00992	0.05854565	29.22750887	0.579151653	0.164353683	0.69863822	0.472855104	0.231968197	0.775935488	1
OTU00993	9.17E-07	29.22750887	0.39040639	0.164353683	0.45415065	0.472855104	3.56E-05	0.660200156	1
OTU00994	9.15E-06	29.22750887	0.954998778	0.164353683	0.953915835	0.472855104	0.000242941	0.978089111	1
OTU00995	0.483705376	29.22750887	0.246047031	0.164353683	0.552889968	0.472855104	0.727876377	0.658758715	1
OTU00996	0.016097527	29.22750887	0.499136125	0.164353683	0.836466843	0.472855104	0.092067372	0.724086929	1
OTU00997	0.362817383	29.22750887	0.433107529	0.164353683	0.998133616	0.472855104	0.694353396	0.67863905	1
OTU00998	0.360580304	29.22750887	0.618675797	0.164353683	0.968221367	0.472855104	0.691623834	0.797520118	1
OTU00999	0.184531931	29.22750887	0.332978477	0.164353683	0.858327323	0.472855104	0.494365983	0.658758715	1
OTU01001	0.04271924	29.22750887	0.142472841	0.164353683	0.251417807	0.472855104	0.185780466	0.658758715	1
OTU01002	0.405103681	29.22750887	0.516461698	0.164353683	0.584622626	0.472855104	0.727876377	0.734655861	1
OTU01003	7.23E-05	29.22750887	0.713308919	0.164353683	0.900563412	0.472855104	0.00135944	0.854396701	1
OTU01004	0.015345081	29.22750887	0.585664497	0.164353683	0.889406685	0.472855104	0.08923396	0.778842475	1
OTU01005	0.269270254	29.22750887	0.366231217	0.164353683	0.519534028	0.472855104	0.618611678	0.658758715	1
OTU01006	0.036881686	29.22750887	0.90481872	0.164353683	0.999840226	0.472855104	0.167340839	0.953825661	1
OTU01007	0.165447498	29.22750887	0.814643612	0.164353683	0.971741047	0.472855104	0.46576474	0.906966966	1
OTU01008	0.112746232	29.22750887	0.373980537	0.164353683	0.143974247	0.472855104	0.363503106	0.658758715	1
OTU01009	2.26E-05	29.22750887	0.679196412	0.164353683	0.989344836	0.472855104	0.000527651	0.835642889	1
OTU01010	0.828008094	29.22750887	0.677649812	0.164353683	0.547910616	0.472855104	0.847742855	0.835005741	1
OTU01011	8.80E-05	29.22750887	0.619344008	0.164353683	0.940782488	0.472855104	0.001601246	0.798036917	1
OTU01012	0.322546566	29.22750887	0.863220024	0.164353683	0.899017197	0.472855104	0.665477691	0.933906766	1
OTU01013	9.74E-07	29.22750887	0.707115663	0.164353683	0.994490875	0.472855104	3.68E-05	0.850219014	1
OTU01014	0.00029533	29.22750887	0.36771805	0.164353683	0.933760313	0.472855104	0.004249195	0.658758715	1
OTU01015	0.008120691	29.22750887	0.208005373	0.164353683	0.671425216	0.472855104	0.055926926	0.658758715	1
OTU01016	0.426291441	29.22750887	0.326762483	0.164353683	0.730332848	0.472855104	0.727876377	0.658758715	1
OTU01017	4.07E-08	29.22750887	0.337402708	0.164353683	0.131868844	0.472855104	2.48E-06	0.658758715	1
OTU01018	0.062168903	29.22750887	0.971495096	0.164353683	0.968843514	0.472855104	0.243416736	0.985357095	1
OTU01019	0.631191513	29.22750887	0.965020683	0.164353683	0.21206232	0.472855104	0.735373953	0.982188641	1
OTU01020	0.810835741	29.22750887	0.735307352	0.164353683	0.784229108	0.472855104	0.833161282	0.86632206	1
OTU01021	0.67578398	29.22750887	0.089306828	0.164353683	0.668566809	0.472855104	0.748769924	0.658758715	1
OTU01022	0.000751671	29.22750887	0.37321275	0.164353683	0.849723612	0.472855104	0.008922922	0.658758715	1
OTU01023	0.129631262	29.22750887	0.379621003	0.164353683	0.657072857	0.472855104	0.399807989	0.658758715	1
OTU01024	0.000757553	29.22750887	0.050491524	0.164353683	0.103723759	0.472855104	0.008970345	0.658758715	1
OTU01025	8.78E-05	29.22750887	0.927988354	0.164353683	0.973674337	0.472855104	0.001601246	0.963990686	1
OTU01026	0.440271197	29.22750887	0.492514514	0.164353683	0.710855102	0.472855104	0.727876377	0.720836968	1
OTU01027	0.004536715	29.22750887	0.14837299	0.164353683	0.267973871	0.472855104	0.035643062	0.658758715	1
OTU01028	0.139839821	29.22750887	0.232883992	0.164353683	0.482786755	0.472855104	0.417802548	0.658758715	1
OTU01029	0.533082563	29.22750887	0.442232976	0.164353683	0.827699435	0.472855104	0.727876377	0.684973567	1
OTU01030	0.358354113	29.22750887	0.545930185	0.164353683	0.412428788	0.472855104	0.691351344	0.754339493	1
OTU01031	0.634154021	29.22750887	0.723666646	0.164353683	0.395521092	0.472855104	0.735373953	0.860416874	1
OTU01032	0.20061441	29.22750887	0.104956149	0.164353683	0.490855714	0.472855104	0.522630297	0.658758715	1
OTU01033	0.000548112	29.22750887	0.734935126	0.164353683	0.978332199	0.472855104	0.006993114	0.866121188	1
OTU01034	0.018759605	29.22750887	0.332415071	0.164353683	0.565896711	0.472855104	0.103143281	0.658758715	1
OTU01035	3.15E-08	29.22750887	0.024375426	0.164353683	0.022593817	0.472855104	1.98E-06	0.658758715	1
OTU01036	0.636386665	29.22750887	0.145723854	0.164353683	0.528857573	0.472855104	0.735373953	0.658758715	1
OTU01037	0.665019757	29.22750887	0.307842713	0.164353683	0.665400409	0.472855104	0.743740957	0.658758715	1
OTU01038	0.692495578	29.22750887	0.237871356	0.164353683	0.86254133	0.472855104	0.753716934	0.658758715	1
OTU01039	6.01E-05	29.22750887	0.200356863	0.164353683	0.276524997	0.472855104	0.001169506	0.658758715	1
OTU01040	0.024058414	29.22750887	0.221094971	0.164353683	0.015954995	0.472855104	0.123240518	0.658758715	1
OTU01041	0.063012955	29.22750887	0.387006012	0.164353683	0.538631549	0.472855104	0.245434023	0.659743056	1
OTU01042	0.008260422	29.22750887	0.901295002	0.164353683	0.952320339	0.472855104	0.056498262	0.951614211	1
OTU01043	0.02794305	29.22750887	0.82506367	0.164353683	0.928958845	0.472855104	0.137323416	0.914338377	1
OTU01044	0.478583622	29.22750887	0.894511811	0.164353683	0.443258198	0.472855104	0.727876377	0.948729749	1
OTU01045	0.100112473	29.22750887	0.167778881	0.164353683	0.756310233	0.472855104	0.333764141	0.658758715	1
OTU01046	0.647290907	29.22750887	0.276999358	0.164353683	0.647971323	0.472855104	0.737872089	0.658758715	1
OTU01047	4.13E-05	29.22750887	0.226655816	0.164353683	0.696950696	0.472855104	0.00086164	0.658758715	1
OTU01048	0.505276743	29.22750887	0.662874225	0.164353683	0.483852095	0.472855104	0.727876377	0.825879836	1
OTU01049	1.29E-07	29.22750887	0.307264598	0.164353683	0.650880973	0.472855104	6.70E-06	0.658758715	1
OTU01050	0.005539274	29.22750887	0.732330102	0.164353683	0.996726996	0.472855104	0.041867092	0.864178466	1
OTU01051	0.005003048	29.22750887	0.47736628	0.164353683	0.941599203	0.472855104	0.03884681	0.71070414	1
OTU01052	2.99E-10	29.22750887	0.915311278	0.164353683	0.925881382	0.472855104	4.47E-08	0.95806394	1
OTU01053	0.738165816	29.22750887	0.363320674	0.164353683	0.613910911	0.472855104	0.778863419	0.658758715	1
OTU01054	0.000143261	29.22750887	0.598767324	0.164353683	0.800991425	0.472855104	0.002402844	0.787497729	1
OTU01055	0.135261477	29.22750887	0.673364798	0.164353683	0.976064603	0.472855104	0.409601491	0.832607416	1
OTU01056	0.259586384	29.22750887	0.152865228	0.164353683	0.024872705	0.472855104	0.606938759	0.658758715	1
OTU01057	0.318363421	29.22750887	0.693071714	0.164353683	0.939857124	0.472855104	0.665477691	0.842397682	1
OTU01058	0.080629541	29.22750887	0.115288938	0.164353683	0.105544675	0.472855104	0.289572553	0.658758715	1
OTU01059	0.608599395	29.22750887	0.088122256	0.164353683	0.813406781	0.472855104	0.727876377	0.658758715	1
OTU01060	0.268240249	29.22750887	0.633081051	0.164353683	0.964450166	0.472855104	0.617316767	0.806410596	1
OTU01061	0.001434312	29.22750887	0.554064211	0.164353683	0.948093149	0.472855104	0.014972517	0.758807874	1
OTU01062	0.302506643	29.22750887	0.089428623	0.164353683	0.458176337	0.472855104	0.657302462	0.658758715	1
OTU01063	0.292232252	29.22750887	0.78899889	0.164353683	0.069367637	0.472855104	0.648668691	0.895308319	1
OTU01064	0.581291291	29.22750887	0.183383247	0.164353683	0.566749378	0.472855104	0.727876377	0.658758715	1
OTU01065	0.024110066	29.22750887	0.742638046	0.164353683	0.958960524	0.472855104	0.123254457	0.869980728	1
OTU01066	0.006304944	29.22750887	0.074246703	0.164353683	0.344088885	0.472855104	0.04579905	0.658758715	1
OTU01067	0.000393973	29.22750887	0.507643667	0.164353683	0.938018494	0.472855104	0.005334269	0.728871371	1
OTU01068	0.001777214	29.22750887	0.596386293	0.164353683	0.547673397	0.472855104	0.017033302	0.786097695	1
OTU01069	6.27E-06	29.22750887	0.852039846	0.164353683	0.793445801	0.472855104	0.000174234	0.927151729	1
OTU01070	0.917631501	29.22750887	0.646019361	0.164353683	0.483202938	0.472855104	0.924599678	0.814355735	1
OTU01071	0.647059959	29.22750887	0.430118142	0.164353683	0.845863131	0.472855104	0.737749669	0.677634677	1
OTU01072	0.008300592	29.22750887	0.673274955	0.164353683	0.936833557	0.472855104	0.056643237	0.832607416	1
OTU01073	0.003385831	29.22750887	0.169945	0.164353683	0.210824405	0.472855104	0.028244163	0.658758715	1
OTU01074	2.37E-05	29.22750887	0.810059119	0.164353683	0.978079631	0.472855104	0.000543507	0.905271008	1
OTU01075	0.489338448	29.22750887	0.457699089	0.164353683	0.910298275	0.472855104	0.727876377	0.695897882	1
OTU01076	5.70E-07	29.22750887	0.589178436	0.164353683	0.921079355	0.472855104	2.33E-05	0.780858259	1
OTU01077	3.08E-06	29.22750887	0.046952915	0.164353683	0.079970368	0.472855104	9.53E-05	0.658758715	1
OTU01078	0.639578857	29.22750887	0.883738511	0.164353683	0.485930167	0.472855104	0.735823767	0.944912009	1
OTU01079	0.006066457	29.22750887	0.9440215	0.164353683	0.585451444	0.472855104	0.044693229	0.972021448	1
OTU01080	0.567051327	29.22750887	0.349972838	0.164353683	0.653713966	0.472855104	0.727876377	0.658758715	1
OTU01081	0.03998544	29.22750887	0.140331646	0.164353683	0.594749471	0.472855104	0.177775923	0.658758715	1
OTU01082	0.477809526	29.22750887	0.383350417	0.164353683	0.799759909	0.472855104	0.727876377	0.658758715	1
OTU01083	0.908824643	29.22750887	0.056183665	0.164353683	0.351244014	0.472855104	0.91645543	0.658758715	1
OTU01084	0.540461339	29.22750887	0.976142186	0.164353683	0.561232487	0.472855104	0.727876377	0.988894637	1
OTU01085	0.023892356	29.22750887	0.165212582	0.164353683	0.602496351	0.472855104	0.122877913	0.658758715	1
OTU01086	0.00338684	29.22750887	0.1816525	0.164353683	0.717974716	0.472855104	0.028244163	0.658758715	1
OTU01087	0.74520959	29.22750887	0.602473129	0.164353683	0.305931439	0.472855104	0.784355097	0.789588905	1
OTU01088	0.222118635	29.22750887	0.361959418	0.164353683	0.368048339	0.472855104	0.553073548	0.658758715	1
OTU01089	2.26E-05	29.22750887	0.677525837	0.164353683	0.885588876	0.472855104	0.000527651	0.835005741	1
OTU01090	0.000511214	29.22750887	0.699674785	0.164353683	0.854753429	0.472855104	0.006603694	0.846213923	1
OTU01091	0.010736043	29.22750887	0.488355889	0.164353683	0.823500835	0.472855104	0.067907746	0.718153395	1
OTU01092	1.20E-07	29.22750887	0.861966418	0.164353683	0.999845507	0.472855104	6.28E-06	0.933236896	1
OTU01093	8.90E-05	29.22750887	0.576414523	0.164353683	0.85425132	0.472855104	0.001610978	0.77381604	1
OTU01094	0.089221768	29.22750887	0.928962278	0.164353683	0.999991496	0.472855104	0.309117255	0.964499002	1
OTU01095	0.000298942	29.22750887	0.917620456	0.164353683	0.999856919	0.472855104	0.004290825	0.959396208	1
OTU01096	0.761640378	29.22750887	0.931229243	0.164353683	0.470487093	0.472855104	0.795058629	0.965289384	1
OTU01097	0.093810871	29.22750887	0.154618228	0.164353683	0.581390001	0.472855104	0.319534918	0.658758715	1
OTU01098	0.000402422	29.22750887	0.452866601	0.164353683	0.776296235	0.472855104	0.005424063	0.692489	1
OTU01099	0.66875543	29.22750887	0.69344067	0.164353683	0.726676574	0.472855104	0.746625116	0.842397682	1
OTU01100	0.167940661	29.22750887	0.442110143	0.164353683	0.777347122	0.472855104	0.470785768	0.684960992	1
OTU01101	0.014578067	29.22750887	0.388552899	0.164353683	0.862845269	0.472855104	0.0861838	0.659993447	1
OTU01102	0.159989995	29.22750887	0.586242356	0.164353683	0.87939987	0.472855104	0.454627438	0.779263826	1
OTU01103	0.020576825	29.22750887	0.264430951	0.164353683	0.401229856	0.472855104	0.110888289	0.658758715	1
OTU01104	0.00021873	29.22750887	0.488982604	0.164353683	0.864691437	0.472855104	0.003366078	0.718257104	1
OTU01105	0.612544647	29.22750887	0.057810397	0.164353683	0.612668722	0.472855104	0.729342159	0.658758715	1
OTU01106	0.003274616	29.22750887	0.159247689	0.164353683	0.091025103	0.472855104	0.027423189	0.658758715	1
OTU01107	0.048439768	29.22750887	0.588426836	0.164353683	0.762450255	0.472855104	0.203542474	0.780430173	1
OTU01108	0.17256811	29.22750887	0.546772395	0.164353683	0.985930238	0.472855104	0.476157202	0.755145232	1
OTU01109	0.050067022	29.22750887	0.861470971	0.164353683	0.995154593	0.472855104	0.207748569	0.932961674	1
OTU01110	0.670165853	29.22750887	0.365098412	0.164353683	0.592654289	0.472855104	0.746977844	0.658758715	1
OTU01111	0.72778504	29.22750887	0.105524673	0.164353683	0.97683997	0.472855104	0.772964154	0.658758715	1
OTU01112	0.244421921	29.22750887	0.373646884	0.164353683	0.58715113	0.472855104	0.587774181	0.658758715	1
OTU01113	0.000286852	29.22750887	0.226362207	0.164353683	0.603300339	0.472855104	0.004167376	0.658758715	1
OTU01114	0.010391529	29.22750887	0.545459479	0.164353683	0.61839097	0.472855104	0.066212363	0.754339493	1
OTU01115	0.401868741	29.22750887	0.673198533	0.164353683	0.815112248	0.472855104	0.727876377	0.832607416	1
OTU01116	0.006591902	29.22750887	0.742253057	0.164353683	0.774868967	0.472855104	0.047651634	0.869700354	1
OTU01117	0.00015289	29.22750887	0.941413198	0.164353683	0.991728899	0.472855104	0.002535843	0.970886651	1
OTU01118	0.176563492	29.22750887	0.92998095	0.164353683	0.278893718	0.472855104	0.480738994	0.964717903	1
OTU01119	0.339572813	29.22750887	0.815154192	0.164353683	0.912097062	0.472855104	0.674963138	0.907060321	1
OTU01120	0.61276381	29.22750887	0.402887635	0.164353683	0.587397449	0.472855104	0.729342159	0.668140556	1
OTU01121	0.482946689	29.22750887	0.598007388	0.164353683	0.845812649	0.472855104	0.727876377	0.787103755	1
OTU01122	0.000441392	29.22750887	0.168689406	0.164353683	0.889260934	0.472855104	0.005830866	0.658758715	1
OTU01124	0.111914542	29.22750887	0.080025284	0.164353683	0.111897693	0.472855104	0.361798448	0.658758715	1
OTU01125	0.508246926	29.22750887	0.238710138	0.164353683	0.958469769	0.472855104	0.727876377	0.658758715	1
OTU01126	0.23483066	29.22750887	0.055163362	0.164353683	0.698606993	0.472855104	0.573017519	0.658758715	1
OTU01127	0.05801897	29.22750887	0.497001025	0.164353683	0.833949145	0.472855104	0.230740701	0.722569544	1
OTU01128	0.015635441	29.22750887	0.418367727	0.164353683	0.952077507	0.472855104	0.090376785	0.672248035	1
OTU01129	0.594918036	29.22750887	0.360459957	0.164353683	0.615113766	0.472855104	0.727876377	0.658758715	1
OTU01130	1.28E-06	29.22750887	0.366565948	0.164353683	0.742728767	0.472855104	4.67E-05	0.658758715	1
OTU01131	0.972726188	29.22750887	0.134874448	0.164353683	0.875911976	0.472855104	0.974194577	0.658758715	1
OTU01132	2.75E-05	29.22750887	0.055859678	0.164353683	0.100269286	0.472855104	0.000617289	0.658758715	1
OTU01133	0.97301715	29.22750887	0.516510686	0.164353683	0.621195248	0.472855104	0.974322556	0.734655861	1
OTU01134	0.002431056	29.22750887	0.781811556	0.164353683	0.73355642	0.472855104	0.021730293	0.892410017	1
OTU01135	0.365136828	29.22750887	0.214535813	0.164353683	0.407166747	0.472855104	0.696701806	0.658758715	1
OTU01136	0.53740298	29.22750887	0.377969681	0.164353683	0.734002376	0.472855104	0.727876377	0.658758715	1
OTU01137	0.253559045	29.22750887	0.490843242	0.164353683	0.826548843	0.472855104	0.601749228	0.719750737	1
OTU01138	0.062236845	29.22750887	0.874300637	0.164353683	0.250960214	0.472855104	0.243523067	0.940790972	1
OTU01139	0.695168126	29.22750887	0.171980749	0.164353683	0.312090884	0.472855104	0.754288367	0.658758715	1
OTU01140	0.564961521	29.22750887	0.522419661	0.164353683	0.319499714	0.472855104	0.727876377	0.738836522	1
OTU01141	0.109673203	29.22750887	0.28470822	0.164353683	0.488573628	0.472855104	0.355714818	0.658758715	1
OTU01142	0.191716992	29.22750887	0.248377912	0.164353683	0.221367783	0.472855104	0.507595244	0.658758715	1
OTU01143	0.22414956	29.22750887	0.336680057	0.164353683	0.990074539	0.472855104	0.556229843	0.658758715	1
OTU01144	0.004356403	29.22750887	0.700812351	0.164353683	0.976477594	0.472855104	0.034407513	0.846577743	1
OTU01145	0.008886092	29.22750887	0.343291589	0.164353683	0.420415878	0.472855104	0.059416415	0.658758715	1
OTU01146	0.001438923	29.22750887	0.419463943	0.164353683	0.260704695	0.472855104	0.014977936	0.673150744	1
OTU01147	0.553242925	29.22750887	0.446905033	0.164353683	0.957681845	0.472855104	0.727876377	0.68870297	1
OTU01148	0.58892539	29.22750887	0.232619864	0.164353683	0.264070944	0.472855104	0.727876377	0.658758715	1
OTU01149	0.056384637	29.22750887	0.218974938	0.164353683	0.345830816	0.472855104	0.226837109	0.658758715	1
OTU01150	0.007405935	29.22750887	0.811488072	0.164353683	0.951796104	0.472855104	0.052147211	0.905512105	1
OTU01151	0.841863994	29.22750887	0.6968048	0.164353683	0.371022311	0.472855104	0.859864849	0.844796235	1
OTU01152	0.28769493	29.22750887	0.262811768	0.164353683	0.522751525	0.472855104	0.641219272	0.658758715	1
OTU01153	0.000172396	29.22750887	0.218424166	0.164353683	0.316737558	0.472855104	0.002804843	0.658758715	1
OTU01154	0.000425204	29.22750887	0.55044831	0.164353683	0.871107636	0.472855104	0.005679854	0.757646497	1
OTU01155	0.000392924	29.22750887	0.994550766	0.164353683	0.424700337	0.472855104	0.005332156	1	1
OTU01156	1.53E-07	29.22750887	0.073614529	0.164353683	0.160697367	0.472855104	7.67E-06	0.658758715	1
OTU01157	0.046084198	29.22750887	0.666449643	0.164353683	0.977315837	0.472855104	0.196549105	0.827312021	1
OTU01158	0.392940723	29.22750887	0.423435329	0.164353683	0.371553873	0.472855104	0.721922786	0.674100614	1
OTU01159	2.13E-06	29.22750887	0.16649356	0.164353683	0.489287157	0.472855104	7.10E-05	0.658758715	1
OTU01160	0.57421624	29.22750887	0.278572717	0.164353683	0.669789659	0.472855104	0.727876377	0.658758715	1
OTU01161	5.43E-05	29.22750887	0.753064208	0.164353683	0.956846731	0.472855104	0.001087226	0.875325362	1
OTU01162	0.000167261	29.22750887	0.79076715	0.164353683	0.739801008	0.472855104	0.002736206	0.896153735	1
OTU01163	0.057635017	29.22750887	0.925043871	0.164353683	0.999976413	0.472855104	0.230039228	0.962771585	1
OTU01164	0.076686041	29.22750887	0.321238078	0.164353683	0.400441335	0.472855104	0.280158369	0.658758715	1
OTU01165	0.001259988	29.22750887	0.657625056	0.164353683	0.570251862	0.472855104	0.013555658	0.8223731	1
OTU01166	0.024697599	29.22750887	0.532506754	0.164353683	0.872641295	0.472855104	0.125612745	0.745261254	1
OTU01167	0.032797766	29.22750887	0.21857223	0.164353683	0.141946668	0.472855104	0.153717	0.658758715	1
OTU01168	0.067095408	29.22750887	0.42689229	0.164353683	0.687869541	0.472855104	0.256155166	0.676168304	1
OTU01169	0.527548873	29.22750887	0.966265837	0.164353683	0.499169219	0.472855104	0.727876377	0.982188641	1
OTU01170	0.613469603	29.22750887	0.485732883	0.164353683	0.319857812	0.472855104	0.729396058	0.716834168	1
OTU01171	0.077227564	29.22750887	0.905771196	0.164353683	0.999778408	0.472855104	0.28083178	0.954275782	1
OTU01172	0.002386822	29.22750887	0.749213474	0.164353683	0.988169279	0.472855104	0.0214958	0.874381612	1
OTU01173	0.67628907	29.22750887	0.388796255	0.164353683	0.50348655	0.472855104	0.748769924	0.660080307	1
OTU01174	0.690462041	29.22750887	0.265618096	0.164353683	0.185792339	0.472855104	0.753117171	0.658758715	1
OTU01175	0.479899674	29.22750887	0.351185135	0.164353683	0.594718076	0.472855104	0.727876377	0.658758715	1
OTU01176	0.519133887	29.22750887	0.496176367	0.164353683	0.724826045	0.472855104	0.727876377	0.721992023	1
OTU01177	2.70E-09	29.22750887	0.089711652	0.164353683	0.278535346	0.472855104	2.56E-07	0.658758715	1
OTU01178	0.009083381	29.22750887	0.136333127	0.164353683	0.667786163	0.472855104	0.060263189	0.658758715	1
OTU01179	0.034588296	29.22750887	0.329489235	0.164353683	0.020050034	0.472855104	0.159983819	0.658758715	1
OTU01180	0.399632681	29.22750887	0.014994169	0.164353683	0.248259941	0.472855104	0.726837265	0.658758715	1
OTU01181	0.007838051	29.22750887	0.025951291	0.164353683	0.143040784	0.472855104	0.054457377	0.658758715	1
OTU01182	0.289191745	29.22750887	0.127489136	0.164353683	0.163564912	0.472855104	0.644074565	0.658758715	1
OTU01183	0.023280198	29.22750887	0.725276253	0.164353683	0.956254733	0.472855104	0.120980039	0.860788016	1
OTU01184	0.301004857	29.22750887	0.307345284	0.164353683	0.613159825	0.472855104	0.656226116	0.658758715	1
OTU01185	6.20E-07	29.22750887	0.709566383	0.164353683	0.979035909	0.472855104	2.50E-05	0.851793501	1
OTU01186	0.3638629	29.22750887	0.979996181	0.164353683	0.157470025	0.472855104	0.696067018	0.990949567	1
OTU01187	0.020447503	29.22750887	0.299166259	0.164353683	0.702102356	0.472855104	0.110590618	0.658758715	1
OTU01188	0.171619858	29.22750887	0.395605008	0.164353683	0.844540079	0.472855104	0.475297854	0.663307647	1
OTU01189	0.000627139	29.22750887	0.021288627	0.164353683	0.012073575	0.472855104	0.007789509	0.658758715	0.879162419
OTU01190	0.006963084	29.22750887	0.693230171	0.164353683	0.974085397	0.472855104	0.049614051	0.842397682	1
OTU01191	0.02768224	29.22750887	0.882971569	0.164353683	0.999419937	0.472855104	0.136491044	0.944796295	1
OTU01192	0.287180922	29.22750887	0.032632647	0.164353683	0.297231951	0.472855104	0.64101904	0.658758715	1
OTU01193	0.760479366	29.22750887	0.438443824	0.164353683	0.907790782	0.472855104	0.794266625	0.682646174	1
OTU01194	0.072034191	29.22750887	0.335263694	0.164353683	0.220846211	0.472855104	0.267651619	0.658758715	1
OTU01195	0.832174926	29.22750887	0.907332872	0.164353683	0.584212767	0.472855104	0.850987581	0.954275782	1
OTU01196	0.436113114	29.22750887	0.090859899	0.164353683	0.960424032	0.472855104	0.727876377	0.658758715	1
OTU01197	0.157177071	29.22750887	0.119999421	0.164353683	0.79036521	0.472855104	0.451904177	0.658758715	1
OTU01198	0.008248791	29.22750887	0.210902259	0.164353683	0.021382692	0.472855104	0.056498262	0.658758715	1
OTU01199	0.25800856	29.22750887	0.321700697	0.164353683	0.584755849	0.472855104	0.606256221	0.658758715	1
OTU01200	2.46E-06	29.22750887	0.526620233	0.164353683	0.866688106	0.472855104	7.93E-05	0.741965411	1
OTU01201	0.087869311	29.22750887	0.686231002	0.164353683	0.994947088	0.472855104	0.306643866	0.839497681	1
OTU01202	0.663443142	29.22750887	0.396334116	0.164353683	0.566553911	0.472855104	0.743344354	0.663720377	1
OTU01203	3.66E-05	29.22750887	0.232413231	0.164353683	0.024727995	0.472855104	0.000779481	0.658758715	1
OTU01204	0.017754365	29.22750887	0.59449593	0.164353683	0.996047982	0.472855104	0.099168677	0.785165937	1
OTU01205	0.853374434	29.22750887	0.933230671	0.164353683	0.41722557	0.472855104	0.870132982	0.966632625	1
OTU01206	0.510662182	29.22750887	0.210467468	0.164353683	0.718567463	0.472855104	0.727876377	0.658758715	1
OTU01207	9.13E-05	29.22750887	0.724447653	0.164353683	0.94091161	0.472855104	0.001637718	0.860671381	1
OTU01208	0.543549607	29.22750887	0.568426331	0.164353683	0.559374555	0.472855104	0.727876377	0.767760936	1
OTU01209	1.45E-07	29.22750887	0.365705333	0.164353683	0.631265322	0.472855104	7.40E-06	0.658758715	1
OTU01210	0.009096955	29.22750887	0.241638328	0.164353683	0.368902712	0.472855104	0.060286256	0.658758715	1
OTU01211	0.98369918	29.22750887	0.926492301	0.164353683	0.2620797	0.472855104	0.984028783	0.962771585	1
OTU01212	0.430647793	29.22750887	0.486046068	0.164353683	0.606596762	0.472855104	0.727876377	0.716941965	1
OTU01213	0.016569013	29.22750887	0.585240605	0.164353683	0.102147682	0.472855104	0.094222453	0.778625591	1
OTU01214	0.949519257	29.22750887	0.683316003	0.164353683	0.576277866	0.472855104	0.953511517	0.838082813	1
OTU01215	0.174726737	29.22750887	0.86962385	0.164353683	0.923594252	0.472855104	0.478525259	0.937786528	1
OTU01216	0.015694494	29.22750887	0.658535489	0.164353683	0.838869618	0.472855104	0.090542823	0.822575741	1
OTU01217	0.094251984	29.22750887	0.126856981	0.164353683	0.145334234	0.472855104	0.320097433	0.658758715	1
OTU01218	0.502396112	29.22750887	0.226872295	0.164353683	0.046512283	0.472855104	0.727876377	0.658758715	1
OTU01219	0.018820098	29.22750887	0.407075862	0.164353683	0.705124311	0.472855104	0.103380688	0.668717227	1
OTU01220	0.568455143	29.22750887	0.424291209	0.164353683	0.565419215	0.472855104	0.727876377	0.674128211	1
OTU01221	0.121407644	29.22750887	0.08074243	0.164353683	0.125091464	0.472855104	0.385598426	0.658758715	1
OTU01222	0.000830069	29.22750887	0.385283128	0.164353683	0.250747755	0.472855104	0.009623963	0.659124048	1
OTU01223	0.947660328	29.22750887	0.919652802	0.164353683	0.483105858	0.472855104	0.951804848	0.96034398	1
OTU01224	2.15E-06	29.22750887	0.557701669	0.164353683	0.896117082	0.472855104	7.10E-05	0.760282344	1
OTU01225	6.33E-05	29.22750887	0.40237774	0.164353683	0.142316703	0.472855104	0.001220741	0.668140556	1
OTU01226	0.092019182	29.22750887	0.954393202	0.164353683	0.781685245	0.472855104	0.315773872	0.978089111	1
OTU01227	0.078287896	29.22750887	0.968006823	0.164353683	0.815642296	0.472855104	0.283479094	0.982964962	1
OTU01228	0.180579559	29.22750887	0.128168994	0.164353683	0.88647187	0.472855104	0.48921985	0.658758715	1
OTU01229	0.591485444	29.22750887	0.962636548	0.164353683	0.279083138	0.472855104	0.727876377	0.981373199	1
OTU01230	0.123506995	29.22750887	0.74109721	0.164353683	0.986600285	0.472855104	0.389745874	0.868857538	1
OTU01231	0.538691052	29.22750887	0.704151324	0.164353683	0.624082202	0.472855104	0.727876377	0.848191962	1
OTU01232	0.172778087	29.22750887	0.645989845	0.164353683	0.16689105	0.472855104	0.476296378	0.814355735	1
OTU01233	0.294812943	29.22750887	0.16006613	0.164353683	0.589170136	0.472855104	0.650548523	0.658758715	1
OTU01234	0.000141255	29.22750887	0.698181974	0.164353683	0.975666637	0.472855104	0.002375864	0.845141271	1
OTU01235	0.495206112	29.22750887	0.174019228	0.164353683	0.769358416	0.472855104	0.727876377	0.658758715	1
OTU01236	0.056642683	29.22750887	0.941243185	0.164353683	0.159247316	0.472855104	0.227446848	0.970886651	1
OTU01237	0.759597214	29.22750887	0.857214342	0.164353683	0.373765488	0.472855104	0.79388478	0.930358083	1
OTU01238	0.000619322	29.22750887	0.326125952	0.164353683	0.358442629	0.472855104	0.007736346	0.658758715	1
OTU01239	0.137871749	29.22750887	0.047905495	0.164353683	0.240082077	0.472855104	0.414726555	0.658758715	1
OTU01240	0.275326502	29.22750887	0.270969088	0.164353683	0.84846584	0.472855104	0.62699258	0.658758715	1
OTU01241	0.367366218	29.22750887	0.031891416	0.164353683	0.327602916	0.472855104	0.698286946	0.658758715	1
OTU01242	0.143680073	29.22750887	0.249457615	0.164353683	0.664071681	0.472855104	0.424499612	0.658758715	1
OTU01243	0.334408177	29.22750887	0.471749242	0.164353683	0.281782812	0.472855104	0.671951858	0.706481885	1
OTU01244	1.52E-05	29.22750887	0.616983239	0.164353683	0.939380641	0.472855104	0.00037961	0.796641121	1
OTU01245	0.432809055	29.22750887	0.210579776	0.164353683	0.411165914	0.472855104	0.727876377	0.658758715	1
OTU01246	0.022591582	29.22750887	0.997838015	0.164353683	0.995598639	0.472855104	0.118536326	1	1
OTU01247	0.090437702	29.22750887	0.580893792	0.164353683	0.914961455	0.472855104	0.311780321	0.777067134	1
OTU01248	0.020805166	29.22750887	0.74562197	0.164353683	0.889652603	0.472855104	0.111514941	0.871511494	1
OTU01249	0.016036993	29.22750887	0.775815076	0.164353683	0.994777098	0.472855104	0.091897201	0.888793519	1
OTU01250	0.129059147	29.22750887	0.821813477	0.164353683	0.751256208	0.472855104	0.399280915	0.911988912	1
OTU01251	0.007627912	29.22750887	0.629645208	0.164353683	0.990477102	0.472855104	0.053332863	0.805056004	1
OTU01252	0.751696523	29.22750887	0.431321468	0.164353683	0.453062616	0.472855104	0.788405607	0.677843152	1
OTU01253	0.007610079	29.22750887	0.458853304	0.164353683	0.183060292	0.472855104	0.053332863	0.696976108	1
OTU01254	1.24E-08	29.22750887	0.927801598	0.164353683	0.995453514	0.472855104	9.27E-07	0.963964389	1
OTU01255	0.043454291	29.22750887	0.168797983	0.164353683	0.231544066	0.472855104	0.187882384	0.658758715	1
OTU01256	0.673739275	29.22750887	0.952221524	0.164353683	0.913593336	0.472855104	0.747485894	0.976775624	1
OTU01257	0.498554293	29.22750887	0.429998481	0.164353683	0.606782861	0.472855104	0.727876377	0.677624948	1
OTU01258	0.022808519	29.22750887	0.354539411	0.164353683	0.676136221	0.472855104	0.119464618	0.658758715	1
OTU01259	0.056118438	29.22750887	0.685515586	0.164353683	0.034259647	0.472855104	0.226579368	0.83923286	1
OTU01260	0.28201229	29.22750887	0.037480162	0.164353683	0.525825358	0.472855104	0.634741831	0.658758715	1
OTU01261	0.477921416	29.22750887	0.28624154	0.164353683	0.972893869	0.472855104	0.727876377	0.658758715	1
OTU01262	0.811292255	29.22750887	0.319702025	0.164353683	0.371925646	0.472855104	0.833486933	0.658758715	1
OTU01263	0.557989925	29.22750887	0.01818536	0.164353683	0.928152298	0.472855104	0.727876377	0.658758715	1
OTU01264	0.575522779	29.22750887	0.275574346	0.164353683	0.525514851	0.472855104	0.727876377	0.658758715	1
OTU01265	0.30022051	29.22750887	0.407273902	0.164353683	0.736966317	0.472855104	0.656226116	0.668717227	1
OTU01266	0.387403272	29.22750887	0.751236631	0.164353683	0.65180768	0.472855104	0.718157386	0.874465276	1
OTU01267	0.023458323	29.22750887	0.955301682	0.164353683	0.999814099	0.472855104	0.121482779	0.978089111	1
OTU01268	0.00018255	29.22750887	0.691670814	0.164353683	0.973572453	0.472855104	0.002922274	0.841991117	1
OTU01269	0.003127439	29.22750887	0.843368833	0.164353683	0.998152129	0.472855104	0.026376241	0.922299506	1
OTU01270	2.51E-07	29.22750887	0.915425218	0.164353683	0.999841086	0.472855104	1.19E-05	0.95806394	1
OTU01271	0.028507407	29.22750887	0.750151295	0.164353683	0.996691104	0.472855104	0.139066772	0.874465276	1
OTU01272	0.002734019	29.22750887	0.510118652	0.164353683	0.802337606	0.472855104	0.023758803	0.729809886	1
OTU01273	0.001294387	29.22750887	0.65765057	0.164353683	0.922027496	0.472855104	0.013850864	0.8223731	1
OTU01274	2.61E-05	29.22750887	0.920655053	0.164353683	0.936068631	0.472855104	0.000593666	0.960770267	1
OTU01275	0.011747974	29.22750887	0.08422592	0.164353683	0.057880758	0.472855104	0.072691349	0.658758715	1
OTU01276	0.599990773	29.22750887	0.974766445	0.164353683	0.877951429	0.472855104	0.727876377	0.98800381	1
OTU01277	0.005118413	29.22750887	0.803818896	0.164353683	0.182589279	0.472855104	0.039485848	0.902011394	1
OTU01278	0.049637959	29.22750887	0.540627397	0.164353683	0.866520197	0.472855104	0.206975037	0.751206309	1
OTU01279	0.50122995	29.22750887	0.360931743	0.164353683	0.734196789	0.472855104	0.727876377	0.658758715	1
OTU01280	0.025600883	29.22750887	0.904095406	0.164353683	0.892335069	0.472855104	0.128780854	0.953267467	1
OTU01281	0.018300184	29.22750887	0.223645272	0.164353683	0.708998035	0.472855104	0.101082701	0.658758715	1
OTU01282	0.329379815	29.22750887	0.307066974	0.164353683	0.526500954	0.472855104	0.666461157	0.658758715	1
OTU01283	0.630564011	29.22750887	0.710770521	0.164353683	0.265359346	0.472855104	0.735373953	0.852553391	1
OTU01284	1.45E-08	29.22750887	0.484990699	0.164353683	0.977320369	0.472855104	1.02E-06	0.716801848	1
OTU01285	0.664556	29.22750887	0.735774341	0.164353683	0.836084527	0.472855104	0.743526563	0.866580966	1
OTU01286	0.036294851	29.22750887	0.653262057	0.164353683	0.205619816	0.472855104	0.165306298	0.818943469	1
OTU01287	0.000860125	29.22750887	0.2714171	0.164353683	0.781423913	0.472855104	0.009914687	0.658758715	1
OTU01288	0.303104214	29.22750887	0.288826425	0.164353683	0.988553503	0.472855104	0.657882683	0.658758715	1
OTU01289	5.87E-05	29.22750887	0.13178576	0.164353683	0.134941294	0.472855104	0.001156271	0.658758715	1
OTU01290	0.476681636	29.22750887	0.249763748	0.164353683	0.860645444	0.472855104	0.727876377	0.658758715	1
OTU01291	0.675140657	29.22750887	0.209137928	0.164353683	0.798535868	0.472855104	0.74847101	0.658758715	1
OTU01292	0.091064647	29.22750887	0.685610098	0.164353683	0.464617344	0.472855104	0.313074703	0.83923286	1
OTU01293	0.415484619	29.22750887	0.865240317	0.164353683	0.321997521	0.472855104	0.727876377	0.934802757	1
OTU01294	0.299273088	29.22750887	0.186974737	0.164353683	0.22521668	0.472855104	0.655764993	0.658758715	1
OTU01295	1.19E-05	29.22750887	0.4181795	0.164353683	0.723431978	0.472855104	0.000303874	0.672248035	1
OTU01296	0.038086095	29.22750887	0.65509179	0.164353683	0.959320722	0.472855104	0.171292579	0.820032092	1
OTU01297	0.042255407	29.22750887	0.021636679	0.164353683	0.112959892	0.472855104	0.184975834	0.658758715	1
OTU01298	0.049920673	29.22750887	0.255992583	0.164353683	0.61851074	0.472855104	0.207285354	0.658758715	1
OTU01299	0.000211902	29.22750887	0.831612839	0.164353683	0.843926561	0.472855104	0.003289764	0.917170347	1
OTU01300	0.403732085	29.22750887	0.206793095	0.164353683	0.122657816	0.472855104	0.727876377	0.658758715	1
OTU01301	0.683403834	29.22750887	0.34646544	0.164353683	0.604535188	0.472855104	0.750352944	0.658758715	1
OTU01302	0.682325936	29.22750887	0.610477604	0.164353683	0.449523491	0.472855104	0.750030959	0.792859953	1
OTU01303	0.065212429	29.22750887	0.170674683	0.164353683	0.050175477	0.472855104	0.251933526	0.658758715	1
OTU01304	0.119831691	29.22750887	0.125753739	0.164353683	0.116303223	0.472855104	0.381201401	0.658758715	1
OTU01305	0.018036936	29.22750887	0.957040778	0.164353683	0.358067749	0.472855104	0.099947037	0.978341121	1
OTU01306	0.110660816	29.22750887	0.615903644	0.164353683	0.84706975	0.472855104	0.358521828	0.79623614	1
OTU01307	0.131179314	29.22750887	0.200216556	0.164353683	0.356774752	0.472855104	0.4018454	0.658758715	1
OTU01308	0.944537182	29.22750887	0.183956653	0.164353683	0.457771863	0.472855104	0.949147007	0.658758715	1
OTU01309	0.613302124	29.22750887	0.579320115	0.164353683	0.586628399	0.472855104	0.729342159	0.775935488	1
OTU01310	0.05429698	29.22750887	0.145630482	0.164353683	0.313460272	0.472855104	0.220549162	0.658758715	1
OTU01311	0.443008944	29.22750887	0.888475138	0.164353683	0.991832892	0.472855104	0.727876377	0.946691916	1
OTU01312	2.65E-05	29.22750887	0.103283463	0.164353683	0.304865032	0.472855104	0.000599851	0.658758715	1
OTU01313	0.407508403	29.22750887	0.30029837	0.164353683	0.493727909	0.472855104	0.727876377	0.658758715	1
OTU01315	0.205404791	29.22750887	0.162246484	0.164353683	0.768450597	0.472855104	0.529107854	0.658758715	1
OTU01316	1.17E-05	29.22750887	0.211987889	0.164353683	0.30234928	0.472855104	0.000298856	0.658758715	1
OTU01317	0.003627884	29.22750887	0.06942968	0.164353683	0.04475916	0.472855104	0.029961407	0.658758715	1
OTU01318	0.037774039	29.22750887	0.467471296	0.164353683	0.93594676	0.472855104	0.170097125	0.702816819	1
OTU01319	0.058920039	29.22750887	0.386094434	0.164353683	0.668751743	0.472855104	0.233296786	0.659632368	1
OTU01320	0.822261867	29.22750887	0.150858405	0.164353683	0.844463628	0.472855104	0.843595465	0.658758715	1
OTU01321	0.420148128	29.22750887	0.877758425	0.164353683	0.516026282	0.472855104	0.727876377	0.942304127	1
OTU01322	0.119389907	29.22750887	0.920865557	0.164353683	0.988895192	0.472855104	0.380404019	0.960770267	1
OTU01323	0.072727812	29.22750887	0.59222234	0.164353683	0.166285222	0.472855104	0.269056854	0.783202567	1
OTU01324	0.062744571	29.22750887	0.836547369	0.164353683	0.5664919	0.472855104	0.244707927	0.918960803	1
OTU01325	0.232960129	29.22750887	0.750494821	0.164353683	0.118063261	0.472855104	0.569850443	0.874465276	1
OTU01326	0.185247595	29.22750887	0.414134092	0.164353683	0.71683859	0.472855104	0.495570515	0.670029203	1
OTU01327	0.605717023	29.22750887	0.233596231	0.164353683	0.459644708	0.472855104	0.727876377	0.658758715	1
OTU01328	0.01473195	29.22750887	0.476614915	0.164353683	0.764576372	0.472855104	0.086921417	0.710578691	1
OTU01329	0.00062428	29.22750887	0.273363854	0.164353683	0.710605041	0.472855104	0.007781999	0.658758715	1
OTU01330	0.041738021	29.22750887	0.139087624	0.164353683	0.148695281	0.472855104	0.182979239	0.658758715	1
OTU01331	0.342371559	29.22750887	0.0442823	0.164353683	0.247602212	0.472855104	0.676851925	0.658758715	1
OTU01332	0.657590697	29.22750887	0.414293188	0.164353683	0.823728637	0.472855104	0.74154373	0.670029203	1
OTU01333	7.76E-06	29.22750887	0.815138282	0.164353683	0.996437769	0.472855104	0.00020969	0.907060321	1
OTU01334	7.22E-08	29.22750887	0.669990111	0.164353683	0.842264274	0.472855104	4.03E-06	0.829692146	1
OTU01335	0.2150109	29.22750887	0.907044778	0.164353683	0.998750348	0.472855104	0.542387022	0.954275782	1
OTU01336	0.174290617	29.22750887	0.289447644	0.164353683	0.796338524	0.472855104	0.478479264	0.658758715	1
OTU01337	0.07671394	29.22750887	0.324142292	0.164353683	0.548928912	0.472855104	0.280158369	0.658758715	1
OTU01338	0.26716131	29.22750887	0.868489118	0.164353683	0.717069435	0.472855104	0.616204847	0.937011487	1
OTU01339	0.010392118	29.22750887	0.262501894	0.164353683	0.415686283	0.472855104	0.066212363	0.658758715	1
OTU01340	0.602110469	29.22750887	0.323670286	0.164353683	0.471903781	0.472855104	0.727876377	0.658758715	1
OTU01341	0.217785141	29.22750887	0.133546863	0.164353683	0.110850732	0.472855104	0.546907769	0.658758715	1
OTU01342	0.669828079	29.22750887	0.289019354	0.164353683	0.644078723	0.472855104	0.746977844	0.658758715	1
OTU01343	0.816260007	29.22750887	0.605672663	0.164353683	0.700077208	0.472855104	0.838157954	0.791004258	1
OTU01344	0.003978166	29.22750887	0.977781764	0.164353683	0.699863386	0.472855104	0.032056182	0.989883844	1
OTU01345	1.34E-05	29.22750887	0.826038472	0.164353683	0.072966011	0.472855104	0.000338747	0.914930234	1
OTU01346	0.066754337	29.22750887	0.787366034	0.164353683	0.617586421	0.472855104	0.255670394	0.894645593	1
OTU01347	0.964313155	29.22750887	0.431727726	0.164353683	0.547998529	0.472855104	0.966255051	0.677843152	1
OTU01348	0.699887344	29.22750887	0.292870879	0.164353683	0.469785826	0.472855104	0.755935927	0.658758715	1
OTU01349	0.022965135	29.22750887	0.21083172	0.164353683	0.535319473	0.472855104	0.119864507	0.658758715	1
OTU01350	0.609387708	29.22750887	0.486467925	0.164353683	0.543888392	0.472855104	0.727876377	0.717271685	1
OTU01351	0.042701986	29.22750887	0.533365501	0.164353683	0.838854285	0.472855104	0.185780466	0.745421051	1
OTU01352	0.602768056	29.22750887	0.316032803	0.164353683	0.643420001	0.472855104	0.727876377	0.658758715	1
OTU01353	0.016652401	29.22750887	0.539704944	0.164353683	0.983886586	0.472855104	0.094426863	0.750483982	1
OTU01354	0.955363027	29.22750887	0.187332356	0.164353683	0.573452392	0.472855104	0.958251745	0.658758715	1
OTU01355	0.000150196	29.22750887	0.363896134	0.164353683	0.592409698	0.472855104	0.002498106	0.658758715	1
OTU01356	0.39571866	29.22750887	0.761426332	0.164353683	0.965179717	0.472855104	0.724574094	0.879395866	1
OTU01357	0.034803635	29.22750887	0.281475608	0.164353683	0.977483372	0.472855104	0.160596992	0.658758715	1
OTU01358	0.000923849	29.22750887	0.711901997	0.164353683	0.997037431	0.472855104	0.010467367	0.853396271	1
OTU01359	0.006041331	29.22750887	0.180787476	0.164353683	0.510817101	0.472855104	0.044644537	0.658758715	1
OTU01360	0.612423922	29.22750887	0.375687548	0.164353683	0.633333441	0.472855104	0.729342159	0.658758715	1
OTU01361	0.046848413	29.22750887	0.573315436	0.164353683	0.992237568	0.472855104	0.199097421	0.771452705	1
OTU01362	0.158888024	29.22750887	0.380575662	0.164353683	0.163937548	0.472855104	0.453576144	0.658758715	1
OTU01363	0.00051206	29.22750887	0.204437489	0.164353683	0.177256892	0.472855104	0.006603694	0.658758715	1
OTU01364	0.00149353	29.22750887	0.351520763	0.164353683	0.010426021	0.472855104	0.015455576	0.658758715	0.819128549
OTU01365	0.000176155	29.22750887	0.066749902	0.164353683	0.045484415	0.472855104	0.002844473	0.658758715	1
OTU01366	0.040994416	29.22750887	0.118575674	0.164353683	0.341560369	0.472855104	0.181157441	0.658758715	1
OTU01367	0.165957765	29.22750887	0.402653455	0.164353683	0.408271709	0.472855104	0.466761099	0.668140556	1
OTU01368	0.000830062	29.22750887	0.804539416	0.164353683	0.535367448	0.472855104	0.009623963	0.902480717	1
OTU01369	0.631196107	29.22750887	0.283452757	0.164353683	0.67110773	0.472855104	0.735373953	0.658758715	1
OTU01370	0.413588277	29.22750887	0.485386067	0.164353683	0.983381459	0.472855104	0.727876377	0.716834168	1
OTU01371	0.157311778	29.22750887	0.288837907	0.164353683	0.170989039	0.472855104	0.452025326	0.658758715	1
OTU01372	0.490102634	29.22750887	0.688061995	0.164353683	0.729380496	0.472855104	0.727876377	0.839978064	1
OTU01373	0.045117918	29.22750887	0.306746319	0.164353683	0.460516847	0.472855104	0.193256161	0.658758715	1
OTU01374	0.002004892	29.22750887	0.558435964	0.164353683	0.099372167	0.472855104	0.018734288	0.760909136	1
OTU01375	0.003682763	29.22750887	0.332734111	0.164353683	0.898807743	0.472855104	0.030330726	0.658758715	1
OTU01376	0.402138635	29.22750887	0.404399123	0.164353683	0.963353688	0.472855104	0.727876377	0.668552753	1
OTU01377	5.41E-05	29.22750887	0.179741125	0.164353683	0.231617118	0.472855104	0.001087173	0.658758715	1
OTU01378	0.028843794	29.22750887	0.228392131	0.164353683	0.801198799	0.472855104	0.14013531	0.658758715	1
OTU01379	0.430105866	29.22750887	0.778810629	0.164353683	0.175719694	0.472855104	0.727876377	0.890740257	1
OTU01380	0.07608609	29.22750887	0.083615676	0.164353683	0.111560462	0.472855104	0.278717817	0.658758715	1
OTU01381	0.067814767	29.22750887	0.246222317	0.164353683	0.080595558	0.472855104	0.257583951	0.658758715	1
OTU01382	0.315686597	29.22750887	0.331501372	0.164353683	0.56403585	0.472855104	0.664651469	0.658758715	1
OTU01383	0.77407143	29.22750887	0.924190791	0.164353683	0.176162336	0.472855104	0.803553209	0.962771585	1
OTU01384	0.133912572	29.22750887	0.597666164	0.164353683	0.026297006	0.472855104	0.407331618	0.786916134	1
OTU01385	0.681183805	29.22750887	0.159020064	0.164353683	0.50490429	0.472855104	0.749634359	0.658758715	1
OTU01386	0.842023359	29.22750887	0.066579757	0.164353683	0.94404279	0.472855104	0.859880533	0.658758715	1
OTU01387	0.004997738	29.22750887	0.653729856	0.164353683	0.962964678	0.472855104	0.03884681	0.819014051	1
OTU01388	0.096457409	29.22750887	0.510115818	0.164353683	0.928947304	0.472855104	0.325577835	0.729809886	1
OTU01389	0.042480824	29.22750887	0.177396523	0.164353683	0.580557163	0.472855104	0.185388331	0.658758715	1
OTU01390	0.457028294	29.22750887	0.689771717	0.164353683	0.946381178	0.472855104	0.727876377	0.840364604	1
OTU01391	0.072575826	29.22750887	0.394931846	0.164353683	0.99623543	0.472855104	0.268827705	0.662957001	1
OTU01392	0.158998504	29.22750887	0.786791071	0.164353683	0.576969126	0.472855104	0.453576144	0.894332664	1
OTU01393	0.141329317	29.22750887	0.711806983	0.164353683	0.99634976	0.472855104	0.42023269	0.853396271	1
OTU01394	0.424819015	29.22750887	0.544748199	0.164353683	0.84455589	0.472855104	0.727876377	0.754339493	1
OTU01395	0.020307459	29.22750887	0.236075357	0.164353683	0.624976984	0.472855104	0.11003252	0.658758715	1
OTU01396	0.617727731	29.22750887	0.651496595	0.164353683	0.487023165	0.472855104	0.730469566	0.818104346	1
OTU01397	0.476839551	29.22750887	0.800401868	0.164353683	0.921618718	0.472855104	0.727876377	0.900207111	1
OTU01398	0.20908344	29.22750887	0.730010389	0.164353683	0.688226548	0.472855104	0.535085649	0.863190398	1
OTU01399	0.259483197	29.22750887	0.349240145	0.164353683	0.496067527	0.472855104	0.606938759	0.658758715	1
OTU01400	0.521182756	29.22750887	0.383596923	0.164353683	0.787688757	0.472855104	0.727876377	0.658758715	1
OTU01401	0.688763799	29.22750887	0.2320572	0.164353683	0.689604502	0.472855104	0.753117171	0.658758715	1
OTU01402	0.425674791	29.22750887	0.091852531	0.164353683	0.363875929	0.472855104	0.727876377	0.658758715	1
OTU01403	0.023571782	29.22750887	0.306548235	0.164353683	0.434852246	0.472855104	0.121558171	0.658758715	1
OTU01404	0.71838904	29.22750887	0.068223607	0.164353683	0.899840122	0.472855104	0.767215339	0.658758715	1
OTU01405	0.060618209	29.22750887	0.890707956	0.164353683	0.096179571	0.472855104	0.238282639	0.947515174	1
OTU01406	0.159100856	29.22750887	0.143061034	0.164353683	0.12929335	0.472855104	0.453576144	0.658758715	1
OTU01407	0.380862203	29.22750887	0.108960881	0.164353683	0.814260125	0.472855104	0.712446181	0.658758715	1
OTU01408	0.730527464	29.22750887	0.386180909	0.164353683	0.063733887	0.472855104	0.774979259	0.659632368	1
OTU01409	0.396809774	29.22750887	0.62717447	0.164353683	0.755256009	0.472855104	0.724759119	0.80361776	1
OTU01410	0.379468234	29.22750887	0.270480638	0.164353683	0.231017	0.472855104	0.711838599	0.658758715	1
OTU01411	0.093547243	29.22750887	0.45157812	0.164353683	0.117313225	0.472855104	0.318818828	0.692489	1
OTU01412	0.51562092	29.22750887	0.294040222	0.164353683	0.829316227	0.472855104	0.727876377	0.658758715	1
OTU01413	0.422410614	29.22750887	0.92973653	0.164353683	0.850804318	0.472855104	0.727876377	0.964717903	1
OTU01414	0.299591679	29.22750887	0.589580245	0.164353683	0.976586895	0.472855104	0.655981634	0.781012151	1
OTU01415	1.31E-05	29.22750887	0.370196696	0.164353683	0.405940238	0.472855104	0.000332308	0.658758715	1
OTU01416	0.030391687	29.22750887	0.319573513	0.164353683	0.195974692	0.472855104	0.1449431	0.658758715	1
OTU01417	0.869524863	29.22750887	0.213989148	0.164353683	0.795870109	0.472855104	0.881782092	0.658758715	1
OTU01418	0.323865854	29.22750887	0.500271143	0.164353683	0.780080625	0.472855104	0.665477691	0.724852947	1
OTU01419	0.546173309	29.22750887	0.422664199	0.164353683	0.861536509	0.472855104	0.727876377	0.673839732	1
OTU01420	0.783352624	29.22750887	0.36969852	0.164353683	0.563167674	0.472855104	0.810500523	0.658758715	1
OTU01421	0.568075029	29.22750887	0.629885754	0.164353683	0.457582548	0.472855104	0.727876377	0.805191145	1
OTU01422	0.063332631	29.22750887	0.619618854	0.164353683	0.9409442	0.472855104	0.246197355	0.798116146	1
OTU01423	0.294726307	29.22750887	0.510943795	0.164353683	0.477557437	0.472855104	0.650548523	0.730041972	1
OTU01424	0.000801947	29.22750887	0.60500153	0.164353683	0.93190536	0.472855104	0.009389072	0.790755648	1
OTU01425	0.040118163	29.22750887	0.393296733	0.164353683	0.854465332	0.472855104	0.177981071	0.661918646	1
OTU01426	0.51026361	29.22750887	0.441169155	0.164353683	0.583237893	0.472855104	0.727876377	0.684035582	1
OTU01427	0.001070543	29.22750887	0.463996626	0.164353683	0.791850606	0.472855104	0.011772035	0.70040647	1
OTU01428	0.004696032	29.22750887	0.386212487	0.164353683	0.002322939	0.472855104	0.03674968	0.659632368	0.266735881
OTU01429	0.00314007	29.22750887	0.416586651	0.164353683	0.933373189	0.472855104	0.026444796	0.671554777	1
OTU01430	0.001764005	29.22750887	0.250526416	0.164353683	0.001766808	0.472855104	0.016933885	0.658758715	0.234435741
OTU01431	0.626555487	29.22750887	0.410735075	0.164353683	0.69754551	0.472855104	0.733993097	0.669436862	1
OTU01432	0.181131649	29.22750887	0.189823125	0.164353683	0.503223106	0.472855104	0.489604832	0.658758715	1
OTU01433	0.532338978	29.22750887	0.117624687	0.164353683	0.883787266	0.472855104	0.727876377	0.658758715	1
OTU01434	0.600793546	29.22750887	0.799196022	0.164353683	0.549297644	0.472855104	0.727876377	0.900207111	1
OTU01435	0.142905322	29.22750887	0.042056486	0.164353683	0.198324308	0.472855104	0.422628865	0.658758715	1
OTU01436	0.57960829	29.22750887	0.239521589	0.164353683	0.83119448	0.472855104	0.727876377	0.658758715	1
OTU01437	0.185493383	29.22750887	0.39643107	0.164353683	0.976677029	0.472855104	0.496005818	0.663720377	1
OTU01438	0.423777896	29.22750887	0.411601442	0.164353683	0.635366006	0.472855104	0.727876377	0.669801713	1
OTU01439	0.770178065	29.22750887	0.204421499	0.164353683	0.736492457	0.472855104	0.800197186	0.658758715	1
OTU01440	0.294569977	29.22750887	0.021861499	0.164353683	0.32560579	0.472855104	0.650548523	0.658758715	1
OTU01441	0.001425194	29.22750887	0.0765808	0.164353683	0.272106655	0.472855104	0.014903391	0.658758715	1
OTU01442	0.722648098	29.22750887	0.596118689	0.164353683	0.792003222	0.472855104	0.769698857	0.785918458	1
OTU01443	0.06453721	29.22750887	0.660030451	0.164353683	0.999482882	0.472855104	0.250065985	0.823066072	1
OTU01444	0.933491536	29.22750887	0.223794295	0.164353683	0.654392691	0.472855104	0.938837453	0.658758715	1
OTU01445	0.312930222	29.22750887	0.883785582	0.164353683	0.25727704	0.472855104	0.661184132	0.944912009	1
OTU01446	0.024928426	29.22750887	0.785499537	0.164353683	0.985973949	0.472855104	0.126463577	0.893374807	1
OTU01447	0.04930426	29.22750887	0.910412708	0.164353683	0.225774052	0.472855104	0.20603056	0.955880648	1
OTU01448	0.490422414	29.22750887	0.354671599	0.164353683	0.610146004	0.472855104	0.727876377	0.658758715	1
OTU01449	0.607564545	29.22750887	0.308258279	0.164353683	0.506528872	0.472855104	0.727876377	0.658758715	1
OTU01450	0.689768402	29.22750887	0.323499269	0.164353683	0.652971274	0.472855104	0.753117171	0.658758715	1
OTU01451	0.007464073	29.22750887	0.37249863	0.164353683	0.643981894	0.472855104	0.052494674	0.658758715	1
OTU01452	0.119561373	29.22750887	0.99131503	0.164353683	0.121840808	0.472855104	0.380747178	0.998189186	1
OTU01453	0.394000849	29.22750887	0.380097242	0.164353683	0.984950221	0.472855104	0.722625128	0.658758715	1
OTU01454	0.021713376	29.22750887	0.181568804	0.164353683	0.358968586	0.472855104	0.115173676	0.658758715	1
OTU01455	0.224540653	29.22750887	0.152390589	0.164353683	0.225069026	0.472855104	0.556300099	0.658758715	1
OTU01456	0.075597385	29.22750887	0.387445831	0.164353683	0.671163097	0.472855104	0.277622291	0.659743056	1
OTU01457	0.02609994	29.22750887	0.310771644	0.164353683	0.905545047	0.472855104	0.130740554	0.658758715	1
OTU01458	0.085855826	29.22750887	0.505387497	0.164353683	0.28615679	0.472855104	0.301378683	0.727381208	1
OTU01459	0.004074766	29.22750887	0.399600277	0.164353683	0.408125269	0.472855104	0.032617316	0.666323089	1
OTU01460	0.219262121	29.22750887	0.647579439	0.164353683	0.709420399	0.472855104	0.549166997	0.815586761	1
OTU01461	0.003270745	29.22750887	0.305081603	0.164353683	0.826195608	0.472855104	0.027423189	0.658758715	1
OTU01462	0.609381939	29.22750887	0.326581389	0.164353683	0.609920575	0.472855104	0.727876377	0.658758715	1
OTU01463	3.42E-05	29.22750887	0.434458893	0.164353683	0.843818988	0.472855104	0.000739065	0.679065655	1
OTU01464	0.919740313	29.22750887	0.176219844	0.164353683	0.926365402	0.472855104	0.926255593	0.658758715	1
OTU01465	0.45955934	29.22750887	0.219253939	0.164353683	0.655196694	0.472855104	0.727876377	0.658758715	1
OTU01466	0.000136258	29.22750887	0.257335127	0.164353683	0.404138378	0.472855104	0.00231793	0.658758715	1
OTU01467	0.195998864	29.22750887	0.790782285	0.164353683	0.887466095	0.472855104	0.515500114	0.896153735	1
OTU01468	0.600865183	29.22750887	0.08894486	0.164353683	0.837327456	0.472855104	0.727876377	0.658758715	1
OTU01469	0.634100411	29.22750887	0.365291954	0.164353683	0.584926213	0.472855104	0.735373953	0.658758715	1
OTU01470	0.531942064	29.22750887	0.325523903	0.164353683	0.741954957	0.472855104	0.727876377	0.658758715	1
OTU01471	0.14620686	29.22750887	0.571106443	0.164353683	0.148323574	0.472855104	0.42983809	0.769935506	1
OTU01472	0.012143863	29.22750887	0.677477071	0.164353683	0.99724098	0.472855104	0.074446619	0.835005741	1
OTU01473	0.920709855	29.22750887	0.093069037	0.164353683	0.750783915	0.472855104	0.92707564	0.658758715	1
OTU01474	0.137114054	29.22750887	0.481097962	0.164353683	0.89841253	0.472855104	0.413488898	0.712989806	1
OTU01475	0.73126081	29.22750887	0.738245865	0.164353683	0.53040151	0.472855104	0.775414366	0.867237727	1
OTU01476	0.070400869	29.22750887	0.71845644	0.164353683	0.788103089	0.472855104	0.263754077	0.857294845	1
OTU01477	0.231054114	29.22750887	0.191875325	0.164353683	0.553466549	0.472855104	0.566813522	0.658758715	1
OTU01478	0.000234935	29.22750887	0.634630421	0.164353683	0.818532884	0.472855104	0.003551392	0.806937446	1
OTU01479	0.314576995	29.22750887	0.752108295	0.164353683	0.988694854	0.472855104	0.66325538	0.874667674	1
OTU01480	0.133557458	29.22750887	0.646329229	0.164353683	0.844814525	0.472855104	0.406733594	0.814355735	1
OTU01481	0.211953237	29.22750887	0.491645947	0.164353683	0.82991855	0.472855104	0.539000332	0.720573871	1
OTU01482	0.587875155	29.22750887	0.07985665	0.164353683	0.106047622	0.472855104	0.727876377	0.658758715	1
OTU01483	0.642587218	29.22750887	0.19798744	0.164353683	0.643831639	0.472855104	0.73613583	0.658758715	1
OTU01484	0.199855107	29.22750887	0.62380196	0.164353683	0.846486785	0.472855104	0.522475852	0.801187676	1
OTU01485	0.470357133	29.22750887	0.575113629	0.164353683	0.12188975	0.472855104	0.727876377	0.772554214	1
OTU01486	0.006427174	29.22750887	0.277384185	0.164353683	0.842825913	0.472855104	0.046573613	0.658758715	1
OTU01487	0.340745023	29.22750887	0.894866178	0.164353683	0.326902513	0.472855104	0.675515709	0.948729749	1
OTU01488	0.232541987	29.22750887	0.390581582	0.164353683	0.823924502	0.472855104	0.569527565	0.660200156	1
OTU01489	0.661687749	29.22750887	0.544629308	0.164353683	0.55797327	0.472855104	0.742996905	0.754339493	1
OTU01490	0.380136093	29.22750887	0.337620254	0.164353683	0.247773305	0.472855104	0.711838599	0.658758715	1
OTU01491	0.008146739	29.22750887	0.758706049	0.164353683	0.864375929	0.472855104	0.056041681	0.87744215	1
OTU01492	0.001158311	29.22750887	0.695302253	0.164353683	0.601145341	0.472855104	0.012597949	0.843317033	1
OTU01493	3.18E-05	29.22750887	0.219961471	0.164353683	0.320181814	0.472855104	0.000690269	0.658758715	1
OTU01494	0.907341164	29.22750887	0.912620158	0.164353683	0.475389497	0.472855104	0.915312399	0.957017029	1
OTU01495	5.01E-07	29.22750887	0.924260778	0.164353683	0.658839778	0.472855104	2.12E-05	0.962771585	1
OTU01496	0.264091261	29.22750887	0.561776848	0.164353683	0.899615991	0.472855104	0.612749649	0.763571491	1
OTU01497	0.642367376	29.22750887	0.284263922	0.164353683	0.11666491	0.472855104	0.73613583	0.658758715	1
OTU01498	0.012591986	29.22750887	0.706959104	0.164353683	0.978296188	0.472855104	0.076905003	0.850201976	1
OTU01499	0.005921988	29.22750887	0.085704727	0.164353683	0.077119785	0.472855104	0.043925706	0.658758715	1
OTU01500	0.698137488	29.22750887	0.376128469	0.164353683	0.799561576	0.472855104	0.755633261	0.658758715	1
OTU01501	0.122651959	29.22750887	0.69384297	0.164353683	0.836507284	0.472855104	0.38851716	0.842397682	1
OTU01502	0.698473198	29.22750887	0.308508972	0.164353683	0.257051632	0.472855104	0.755633261	0.658758715	1
OTU01503	0.375009545	29.22750887	0.526358542	0.164353683	0.889263028	0.472855104	0.706096792	0.741771737	1
OTU01504	4.02E-06	29.22750887	0.723160126	0.164353683	0.752988338	0.472855104	0.000118768	0.860328574	1
OTU01505	0.255736843	29.22750887	0.109127794	0.164353683	0.395875908	0.472855104	0.604036664	0.658758715	1
OTU01506	0.252137328	29.22750887	0.154483053	0.164353683	0.776516052	0.472855104	0.5995667	0.658758715	1
OTU01507	0.407507872	29.22750887	0.303078111	0.164353683	0.4817951	0.472855104	0.727876377	0.658758715	1
OTU01508	0.432977721	29.22750887	0.492059375	0.164353683	0.769116443	0.472855104	0.727876377	0.72082594	1
OTU01509	0.000808718	29.22750887	0.244411797	0.164353683	0.444855866	0.472855104	0.009412976	0.658758715	1
OTU01510	0.210054828	29.22750887	0.964478669	0.164353683	0.874667876	0.472855104	0.536097505	0.982188641	1
OTU01511	0.059218033	29.22750887	0.426515504	0.164353683	0.97115342	0.472855104	0.234086187	0.676168304	1
OTU01512	0.001448232	29.22750887	0.495174604	0.164353683	0.534469316	0.472855104	0.015038948	0.721712931	1
OTU01513	0.004364337	29.22750887	0.955502423	0.164353683	0.999987781	0.472855104	0.034424643	0.978089111	1
OTU01514	9.30E-05	29.22750887	0.104677724	0.164353683	0.458676392	0.472855104	0.00166201	0.658758715	1
OTU01515	0.681377993	29.22750887	0.80038128	0.164353683	0.163420955	0.472855104	0.749634359	0.900207111	1
OTU01516	0.39347744	29.22750887	0.334066216	0.164353683	0.96375608	0.472855104	0.722242174	0.658758715	1
OTU01517	0.011489183	29.22750887	0.934076853	0.164353683	0.999495033	0.472855104	0.071385962	0.966632625	1
OTU01518	0.890192871	29.22750887	0.363357287	0.164353683	0.318501953	0.472855104	0.899990117	0.658758715	1
OTU01519	0.5674562	29.22750887	0.172695473	0.164353683	0.675698648	0.472855104	0.727876377	0.658758715	1
OTU01520	0.473002448	29.22750887	0.529234488	0.164353683	0.685356094	0.472855104	0.727876377	0.744068549	1
OTU01521	0.110397555	29.22750887	0.448229376	0.164353683	0.636217245	0.472855104	0.357863085	0.689807745	1
OTU01522	0.021157846	29.22750887	0.364125486	0.164353683	0.854731672	0.472855104	0.113100713	0.658758715	1
OTU01523	0.354406813	29.22750887	0.598072305	0.164353683	0.8339656	0.472855104	0.686200364	0.787103755	1
OTU01524	8.85E-06	29.22750887	0.543038193	0.164353683	0.882845294	0.472855104	0.000235873	0.753189559	1
OTU01525	0.676579454	29.22750887	0.151722381	0.164353683	0.643282529	0.472855104	0.748769924	0.658758715	1
OTU01526	0.271828834	29.22750887	0.422827345	0.164353683	0.88631305	0.472855104	0.622350449	0.673839732	1
OTU01527	0.857367688	29.22750887	0.816605099	0.164353683	0.143495487	0.472855104	0.872665941	0.907941544	1
OTU01528	0.374382358	29.22750887	0.869245753	0.164353683	0.150534728	0.472855104	0.705342939	0.93754812	1
OTU01529	0.000127334	29.22750887	0.302882396	0.164353683	0.504183252	0.472855104	0.002185433	0.658758715	1
OTU01530	0.016633643	29.22750887	0.493689392	0.164353683	0.852870576	0.472855104	0.094410152	0.721267276	1
OTU01531	0.047478629	29.22750887	0.326367798	0.164353683	0.553519555	0.472855104	0.201109184	0.658758715	1
OTU01532	0.017858034	29.22750887	0.427070095	0.164353683	0.575693053	0.472855104	0.099477774	0.676168304	1
OTU01533	0.365794701	29.22750887	0.877696351	0.164353683	0.53942123	0.472855104	0.696701806	0.942304127	1
OTU01534	0.002597241	29.22750887	0.375470817	0.164353683	0.890908648	0.472855104	0.022873344	0.658758715	1
OTU01535	0.010030679	29.22750887	0.38748416	0.164353683	0.706502486	0.472855104	0.064749388	0.659743056	1
OTU01536	0.041029777	29.22750887	0.007244764	0.164353683	0.111047772	0.472855104	0.181157441	0.658758715	1
OTU01537	0.437992689	29.22750887	0.606235416	0.164353683	0.869197637	0.472855104	0.727876377	0.791220037	1
OTU01538	0.435957919	29.22750887	0.122045744	0.164353683	0.78302721	0.472855104	0.727876377	0.658758715	1
OTU01539	0.003970726	29.22750887	0.248955406	0.164353683	0.027334963	0.472855104	0.032047895	0.658758715	1
OTU01540	0.12886569	29.22750887	0.357692863	0.164353683	0.65369348	0.472855104	0.399095971	0.658758715	1
OTU01541	0.532840585	29.22750887	0.228644772	0.164353683	0.366380841	0.472855104	0.727876377	0.658758715	1
OTU01542	0.000293066	29.22750887	0.393992329	0.164353683	0.587696723	0.472855104	0.004226808	0.661938153	1
OTU01543	0.511453781	29.22750887	0.14623571	0.164353683	0.704633375	0.472855104	0.727876377	0.658758715	1
OTU01544	0.001405453	29.22750887	0.254810087	0.164353683	0.420081774	0.472855104	0.014748616	0.658758715	1
OTU01545	0.050353099	29.22750887	0.384914497	0.164353683	0.647872051	0.472855104	0.208356447	0.658972289	1
OTU01546	0.578263634	29.22750887	0.304122249	0.164353683	0.535583331	0.472855104	0.727876377	0.658758715	1
OTU01547	0.580570982	29.22750887	0.118905119	0.164353683	0.554379433	0.472855104	0.727876377	0.658758715	1
OTU01548	0.562335321	29.22750887	0.261149021	0.164353683	0.563013158	0.472855104	0.727876377	0.658758715	1
OTU01549	0.174500926	29.22750887	0.161518831	0.164353683	0.658218768	0.472855104	0.478479264	0.658758715	1
OTU01550	0.356076087	29.22750887	0.310548505	0.164353683	0.39917313	0.472855104	0.688749799	0.658758715	1
OTU01551	0.326797508	29.22750887	0.12829879	0.164353683	0.289561019	0.472855104	0.665477691	0.658758715	1
OTU01552	0.06307367	29.22750887	0.077875687	0.164353683	0.820028783	0.472855104	0.245510355	0.658758715	1
OTU01553	0.11908292	29.22750887	0.221065065	0.164353683	0.242995971	0.472855104	0.379831258	0.658758715	1
OTU01554	0.577777163	29.22750887	0.063012804	0.164353683	0.835942188	0.472855104	0.727876377	0.658758715	1
OTU01555	0.46741883	29.22750887	0.324296161	0.164353683	0.244950944	0.472855104	0.727876377	0.658758715	1
OTU01556	0.474382455	29.22750887	0.278093105	0.164353683	0.492286035	0.472855104	0.727876377	0.658758715	1
OTU01557	0.515896839	29.22750887	0.236153771	0.164353683	0.806129799	0.472855104	0.727876377	0.658758715	1
OTU01558	0.562230665	29.22750887	0.494181213	0.164353683	0.692666667	0.472855104	0.727876377	0.72145624	1
OTU01559	0.141632698	29.22750887	0.918357217	0.164353683	0.905652399	0.472855104	0.420716841	0.959494478	1
OTU01560	0.618123984	29.22750887	0.339563454	0.164353683	0.601123828	0.472855104	0.730565777	0.658758715	1
OTU01561	9.36E-05	29.22750887	0.566115785	0.164353683	0.672815522	0.472855104	0.001662604	0.766502801	1
OTU01562	0.000576194	29.22750887	0.224519303	0.164353683	0.330406905	0.472855104	0.007304568	0.658758715	1
OTU01563	0.344687772	29.22750887	0.224615614	0.164353683	0.253425419	0.472855104	0.678082004	0.658758715	1
OTU01564	0.798938953	29.22750887	0.794696668	0.164353683	0.491056956	0.472855104	0.823914419	0.897679493	1
OTU01565	0.00303132	29.22750887	0.550297487	0.164353683	0.946182882	0.472855104	0.025810707	0.757646497	1
OTU01566	0.000346605	29.22750887	0.318511741	0.164353683	0.898531052	0.472855104	0.004835464	0.658758715	1
OTU01567	2.02E-06	29.22750887	0.590647708	0.164353683	0.922131635	0.472855104	6.84E-05	0.781986135	1
OTU01568	0.230451843	29.22750887	0.818686857	0.164353683	0.504228195	0.472855104	0.565800967	0.909296731	1
OTU01569	4.29E-05	29.22750887	0.875537059	0.164353683	0.999258776	0.472855104	0.000889393	0.941781981	1
OTU01570	1.82E-05	29.22750887	0.611522584	0.164353683	0.98449725	0.472855104	0.000441023	0.793265555	1
OTU01571	0.142110273	29.22750887	0.756550826	0.164353683	0.853339763	0.472855104	0.421739781	0.876307465	1
OTU01572	0.697193597	29.22750887	0.573647632	0.164353683	0.525890834	0.472855104	0.75521035	0.771452705	1
OTU01573	0.075906512	29.22750887	0.637103959	0.164353683	0.950607019	0.472855104	0.278401586	0.808876831	1
OTU01574	0.451443103	29.22750887	0.344728349	0.164353683	0.590640165	0.472855104	0.727876377	0.658758715	1
OTU01575	0.022965164	29.22750887	0.272471267	0.164353683	0.277250017	0.472855104	0.119864507	0.658758715	1
OTU01576	0.436359106	29.22750887	0.811434535	0.164353683	0.904468748	0.472855104	0.727876377	0.905512105	1
OTU01577	0.078965586	29.22750887	0.332365523	0.164353683	0.565795886	0.472855104	0.285241087	0.658758715	1
OTU01578	0.225133716	29.22750887	0.600759312	0.164353683	0.147748505	0.472855104	0.556865543	0.78872776	1
OTU01579	0.014290313	29.22750887	0.351517086	0.164353683	0.604005311	0.472855104	0.085072244	0.658758715	1
OTU01580	0.181314925	29.22750887	0.983715199	0.164353683	0.231511913	0.472855104	0.489878469	0.992860624	1
OTU01581	2.09E-05	29.22750887	0.692037075	0.164353683	0.857178946	0.472855104	0.000497661	0.842254959	1
OTU01582	0.548992561	29.22750887	0.777704064	0.164353683	0.162621516	0.472855104	0.727876377	0.890103692	1
OTU01583	0.710814187	29.22750887	0.822648507	0.164353683	0.635664123	0.472855104	0.76212453	0.912339196	1
OTU01584	4.25E-05	29.22750887	0.045379055	0.164353683	0.053268516	0.472855104	0.000884468	0.658758715	1
OTU01585	0.026347835	29.22750887	0.059795864	0.164353683	0.337831378	0.472855104	0.131321305	0.658758715	1
OTU01586	0.76204726	29.22750887	0.146876261	0.164353683	0.728614182	0.472855104	0.795058629	0.658758715	1
OTU01587	0.010938158	29.22750887	0.33388398	0.164353683	0.034344016	0.472855104	0.069039894	0.658758715	1
OTU01588	0.262491987	29.22750887	0.238392127	0.164353683	0.976808497	0.472855104	0.611286917	0.658758715	1
OTU01589	0.101180598	29.22750887	0.616999746	0.164353683	0.268317018	0.472855104	0.336386054	0.796641121	1
OTU01590	0.15243532	29.22750887	0.61264703	0.164353683	0.936745387	0.472855104	0.442915471	0.794034169	1
OTU01591	0.096357575	29.22750887	0.389662219	0.164353683	0.724919209	0.472855104	0.325577835	0.660200156	1
OTU01592	0.048606932	29.22750887	0.717930781	0.164353683	0.977112227	0.472855104	0.20395783	0.857010135	1
OTU01593	0.460528114	29.22750887	0.4562511	0.164353683	0.874670181	0.472855104	0.727876377	0.694613798	1
OTU01594	0.00951123	29.22750887	0.431841903	0.164353683	0.745042845	0.472855104	0.062408302	0.677843152	1
OTU01595	0.352184402	29.22750887	0.452831914	0.164353683	0.248410085	0.472855104	0.685271238	0.692489	1
OTU01596	0.297008632	29.22750887	0.401216909	0.164353683	0.629450995	0.472855104	0.653633889	0.667502414	1
OTU01597	0.254883524	29.22750887	0.369306221	0.164353683	0.638033619	0.472855104	0.602664523	0.658758715	1
OTU01598	0.000683316	29.22750887	0.652021838	0.164353683	0.803664682	0.472855104	0.008309731	0.818315804	1
OTU01599	0.015780249	29.22750887	0.201800848	0.164353683	0.632716316	0.472855104	0.090752129	0.658758715	1
OTU01600	0.276831747	29.22750887	0.428950997	0.164353683	0.965853742	0.472855104	0.628981111	0.677102339	1
OTU01601	0.468959081	29.22750887	0.369286579	0.164353683	0.637996868	0.472855104	0.727876377	0.658758715	1
OTU01602	0.00569154	29.22750887	0.859793854	0.164353683	0.998809724	0.472855104	0.042747402	0.931898548	1
OTU01603	0.321451849	29.22750887	0.115855059	0.164353683	0.307098504	0.472855104	0.665477691	0.658758715	1
OTU01604	0.254795365	29.22750887	0.286321308	0.164353683	0.293921915	0.472855104	0.602664523	0.658758715	1
OTU01605	0.502987145	29.22750887	0.223326662	0.164353683	0.834483327	0.472855104	0.727876377	0.658758715	1
OTU01606	0.001003035	29.22750887	0.277565366	0.164353683	0.906551876	0.472855104	0.011215587	0.658758715	1
OTU01607	0.025113563	29.22750887	0.918873989	0.164353683	0.999865413	0.472855104	0.127078886	0.959832816	1
OTU01608	0.071270255	29.22750887	0.796892072	0.164353683	0.999946606	0.472855104	0.265639632	0.899138806	1
OTU01609	0.574112374	29.22750887	0.751445542	0.164353683	0.462216875	0.472855104	0.727876377	0.874465276	1
OTU01610	0.545422476	29.22750887	0.137644271	0.164353683	0.348010122	0.472855104	0.727876377	0.658758715	1
OTU01611	0.627007864	29.22750887	0.374726985	0.164353683	0.507729095	0.472855104	0.734130071	0.658758715	1
OTU01612	0.002165268	29.22750887	0.318290163	0.164353683	0.001707705	0.472855104	0.019982715	0.658758715	0.234435741
OTU01613	0.104826493	29.22750887	0.582880777	0.164353683	0.88551707	0.472855104	0.343911532	0.777067134	1
OTU01614	0.451989856	29.22750887	0.103289153	0.164353683	0.356954942	0.472855104	0.727876377	0.658758715	1
OTU01615	0.139744476	29.22750887	0.447137745	0.164353683	0.129672081	0.472855104	0.417802548	0.68870297	1
OTU01616	0.013346701	29.22750887	0.566681985	0.164353683	0.747958167	0.472855104	0.080335837	0.766971834	1
OTU01617	0.650295316	29.22750887	0.687861964	0.164353683	0.196060197	0.472855104	0.73946169	0.839978064	1
OTU01618	0.666911048	29.22750887	0.413840989	0.164353683	0.8096536	0.472855104	0.745437264	0.670029203	1
OTU01619	0.000511143	29.22750887	0.644521087	0.164353683	0.954345847	0.472855104	0.006603694	0.813450731	1
OTU01620	0.468523505	29.22750887	0.412498014	0.164353683	0.896457264	0.472855104	0.727876377	0.670028739	1
OTU01621	0.896113434	29.22750887	0.770674829	0.164353683	0.543527981	0.472855104	0.905515877	0.886476479	1
OTU01622	0.027753474	29.22750887	0.424968852	0.164353683	0.850933261	0.472855104	0.136729368	0.674326073	1
OTU01623	0.010401473	29.22750887	0.519063555	0.164353683	0.480829666	0.472855104	0.066212363	0.736532436	1
OTU01624	0.346557426	29.22750887	0.373184945	0.164353683	0.841326809	0.472855104	0.680766029	0.658758715	1
OTU01625	0.035212027	29.22750887	0.442948427	0.164353683	0.761856996	0.472855104	0.161980751	0.68503476	1
OTU01626	0.12940111	29.22750887	0.263169761	0.164353683	0.507385947	0.472855104	0.399510872	0.658758715	1
OTU01627	0.315201012	29.22750887	0.358851622	0.164353683	0.979871907	0.472855104	0.663867811	0.658758715	1
OTU01628	0.402829529	29.22750887	0.394389408	0.164353683	0.481702232	0.472855104	0.727876377	0.662418891	1
OTU01629	0.204325861	29.22750887	0.780908409	0.164353683	0.907962816	0.472855104	0.527496822	0.892078985	1
OTU01630	0.688126583	29.22750887	0.251834227	0.164353683	0.989388498	0.472855104	0.753117171	0.658758715	1
OTU01631	0.031332102	29.22750887	0.838451684	0.164353683	0.997911129	0.472855104	0.148126667	0.919617011	1
OTU01632	2.28E-07	29.22750887	0.18410497	0.164353683	0.241006111	0.472855104	1.11E-05	0.658758715	1
OTU01633	0.059396699	29.22750887	0.666745421	0.164353683	0.790115286	0.472855104	0.234252106	0.827507152	1
OTU01634	0.395378859	29.22750887	0.830560624	0.164353683	0.669311653	0.472855104	0.724387497	0.91668715	1
OTU01635	0.026248655	29.22750887	0.057621305	0.164353683	0.066658866	0.472855104	0.131045752	0.658758715	1
OTU01636	0.609381939	29.22750887	0.326581389	0.164353683	0.609920575	0.472855104	0.727876377	0.658758715	1
OTU01637	0.041309789	29.22750887	0.09679972	0.164353683	0.075822859	0.472855104	0.181801524	0.658758715	1
OTU01638	0.676080273	29.22750887	0.093353086	0.164353683	0.676392471	0.472855104	0.748769924	0.658758715	1
OTU01639	0.484575344	29.22750887	0.464161515	0.164353683	0.62501223	0.472855104	0.727876377	0.70040647	1
OTU01640	0.824967404	29.22750887	0.857821806	0.164353683	0.480188229	0.472855104	0.846225798	0.93077485	1
OTU01641	0.649426643	29.22750887	0.577255333	0.164353683	0.386710936	0.472855104	0.738944786	0.774559908	1
OTU01642	0.525960585	29.22750887	0.116869095	0.164353683	0.818197816	0.472855104	0.727876377	0.658758715	1
OTU01643	0.303021734	29.22750887	0.845363613	0.164353683	0.993510134	0.472855104	0.657882683	0.923804197	1
OTU01644	0.776637194	29.22750887	0.327351155	0.164353683	0.52451584	0.472855104	0.805366566	0.658758715	1
OTU01645	0.082507313	29.22750887	0.132150844	0.164353683	0.135618861	0.472855104	0.293070294	0.658758715	1
OTU01646	0.028299838	29.22750887	0.419303584	0.164353683	0.658462209	0.472855104	0.138620454	0.673150744	1
OTU01647	0.582260236	29.22750887	0.347932374	0.164353683	0.623230003	0.472855104	0.727876377	0.658758715	1
OTU01648	1.07E-14	29.22750887	0.116000619	0.164353683	5.16E-06	0.472855104	4.90E-12	0.658758715	0.010277984
OTU01649	0.729810152	29.22750887	0.846607106	0.164353683	0.355676434	0.472855104	0.774426234	0.924486289	1
OTU01650	0.550940106	29.22750887	0.153575741	0.164353683	0.893297838	0.472855104	0.727876377	0.658758715	1
OTU01651	0.527411126	29.22750887	0.116914792	0.164353683	0.6007189	0.472855104	0.727876377	0.658758715	1
OTU01652	0.628851729	29.22750887	0.126898402	0.164353683	0.682809874	0.472855104	0.735096647	0.658758715	1
OTU01653	0.088771814	29.22750887	0.559755919	0.164353683	0.539125212	0.472855104	0.308710833	0.761782332	1
OTU01654	0.92880232	29.22750887	0.924716615	0.164353683	0.415660807	0.472855104	0.934751163	0.962771585	1
OTU01655	0.225825844	29.22750887	0.643217452	0.164353683	0.988272673	0.472855104	0.557943308	0.812492365	1
OTU01656	0.083705663	29.22750887	0.98399976	0.164353683	0.621731848	0.472855104	0.296093906	0.992979985	1
OTU01657	0.53853382	29.22750887	0.273365632	0.164353683	0.778589264	0.472855104	0.727876377	0.658758715	1
OTU01658	0.670051386	29.22750887	0.118501722	0.164353683	0.666926779	0.472855104	0.746977844	0.658758715	1
OTU01659	0.008034819	29.22750887	0.54693237	0.164353683	0.886475075	0.472855104	0.055592009	0.755145232	1
OTU01660	0.626950772	29.22750887	0.148159673	0.164353683	0.347380091	0.472855104	0.734130071	0.658758715	1
OTU01661	0.083220666	29.22750887	0.293499981	0.164353683	0.483974495	0.472855104	0.294887977	0.658758715	1
OTU01662	0.853826339	29.22750887	0.805601826	0.164353683	0.366494709	0.472855104	0.870445121	0.903163444	1
OTU01663	0.284747093	29.22750887	0.192901062	0.164353683	0.314758576	0.472855104	0.638942088	0.658758715	1
OTU01664	0.000378502	29.22750887	0.977604536	0.164353683	0.583285916	0.472855104	0.005173196	0.989872254	1
OTU01665	0.856004115	29.22750887	0.113638164	0.164353683	0.739515968	0.472855104	0.871623562	0.658758715	1
OTU01666	0.000470955	29.22750887	0.032420174	0.164353683	0.037478376	0.472855104	0.006166821	0.658758715	1
OTU01667	0.000351645	29.22750887	0.263178209	0.164353683	0.57898485	0.472855104	0.004894341	0.658758715	1
OTU01668	4.80E-07	29.22750887	0.918155812	0.164353683	0.999860594	0.472855104	2.06E-05	0.959451935	1
OTU01669	0.415988556	29.22750887	0.400274617	0.164353683	0.693585833	0.472855104	0.727876377	0.666863766	1
OTU01670	0.141275722	29.22750887	0.799730446	0.164353683	0.938261824	0.472855104	0.42023269	0.900207111	1
OTU01671	0.609381939	29.22750887	0.326581389	0.164353683	0.609920575	0.472855104	0.727876377	0.658758715	1
OTU01672	0.589722929	29.22750887	0.581500241	0.164353683	0.338797793	0.472855104	0.727876377	0.777067134	1
OTU01673	0.302276159	29.22750887	0.259303668	0.164353683	0.207716543	0.472855104	0.657280025	0.658758715	1
OTU01674	0.267390179	29.22750887	0.209211919	0.164353683	0.296162545	0.472855104	0.616204847	0.658758715	1
OTU01675	0.014171481	29.22750887	0.930744109	0.164353683	0.999928434	0.472855104	0.084449015	0.965174206	1
OTU01676	0.03487075	29.22750887	0.694565071	0.164353683	0.086858701	0.472855104	0.160782429	0.8427653	1
OTU01677	0.377241742	29.22750887	0.108185336	0.164353683	0.299082208	0.472855104	0.708782393	0.658758715	1
OTU01678	0.022217298	29.22750887	0.192113738	0.164353683	0.224778072	0.472855104	0.116983676	0.658758715	1
OTU01679	0.70485629	29.22750887	0.063508157	0.164353683	0.653135743	0.472855104	0.759418425	0.658758715	1
OTU01680	0.008363739	29.22750887	0.127730606	0.164353683	0.509164614	0.472855104	0.05675208	0.658758715	1
OTU01681	0.084805715	29.22750887	0.147039755	0.164353683	0.164129725	0.472855104	0.298922625	0.658758715	1
OTU01682	0.001196388	29.22750887	0.965664533	0.164353683	0.735638336	0.472855104	0.012941361	0.982188641	1
OTU01683	0.613216414	29.22750887	0.107758574	0.164353683	0.634589762	0.472855104	0.729342159	0.658758715	1
OTU01684	0.220573267	29.22750887	0.758083836	0.164353683	0.945177065	0.472855104	0.550603253	0.87706231	1
OTU01685	0.226916807	29.22750887	0.261930578	0.164353683	0.414411053	0.472855104	0.55919119	0.658758715	1
OTU01686	0.280892289	29.22750887	0.716067845	0.164353683	0.927173572	0.472855104	0.633625937	0.855470408	1
OTU01687	0.381524223	29.22750887	0.077126895	0.164353683	0.376571629	0.472855104	0.71301444	0.658758715	1
OTU01688	0.549332741	29.22750887	0.324585893	0.164353683	0.549845448	0.472855104	0.727876377	0.658758715	1
OTU01689	0.106102553	29.22750887	0.431953306	0.164353683	0.159110787	0.472855104	0.347334618	0.677843152	1
OTU01690	0.000341493	29.22750887	0.019445555	0.164353683	0.025862483	0.472855104	0.004777322	0.658758715	1
OTU01691	0.436219151	29.22750887	0.2592827	0.164353683	0.248241608	0.472855104	0.727876377	0.658758715	1
OTU01692	0.499396824	29.22750887	0.400585543	0.164353683	0.515625716	0.472855104	0.727876377	0.667195615	1
OTU01693	0.608491951	29.22750887	0.738003694	0.164353683	0.14907057	0.472855104	0.727876377	0.867237727	1
OTU01694	0.633003262	29.22750887	0.364995831	0.164353683	0.583240718	0.472855104	0.735373953	0.658758715	1
OTU01695	0.001793829	29.22750887	0.123343178	0.164353683	0.119588742	0.472855104	0.017137522	0.658758715	1
OTU01696	0.886417442	29.22750887	0.996451157	0.164353683	0.547805801	0.472855104	0.896932477	1	1
OTU01697	0.769794044	29.22750887	0.214051486	0.164353683	0.641719533	0.472855104	0.799937389	0.658758715	1
OTU01698	0.519667613	29.22750887	0.680449036	0.164353683	0.516804342	0.472855104	0.727876377	0.836172298	1
OTU01699	0.67463859	29.22750887	0.448242179	0.164353683	0.541012643	0.472855104	0.74819224	0.689807745	1
OTU01700	0.530627166	29.22750887	0.865218672	0.164353683	0.930644819	0.472855104	0.727876377	0.934802757	1
OTU01701	0.43101166	29.22750887	0.38863456	0.164353683	0.938070331	0.472855104	0.727876377	0.659993447	1
OTU01702	0.007079339	29.22750887	0.371252696	0.164353683	0.165526443	0.472855104	0.05020277	0.658758715	1
OTU01703	0.005853872	29.22750887	0.702092974	0.164353683	0.976865253	0.472855104	0.043528602	0.84702235	1
OTU01704	0.682482236	29.22750887	0.450786297	0.164353683	0.328326124	0.472855104	0.750064684	0.691584013	1
OTU01705	0.545017668	29.22750887	0.65344702	0.164353683	0.447202421	0.472855104	0.727876377	0.819003391	1
OTU01706	0.313797573	29.22750887	0.36543426	0.164353683	0.303375418	0.472855104	0.662313648	0.658758715	1
OTU01707	0.292975546	29.22750887	0.212551142	0.164353683	0.323493718	0.472855104	0.649088982	0.658758715	1
OTU01708	0.273958129	29.22750887	0.590493169	0.164353683	0.963895482	0.472855104	0.625307334	0.781954915	1
OTU01709	0.011770856	29.22750887	0.938363616	0.164353683	0.579093538	0.472855104	0.072747241	0.969036519	1
OTU01710	0.262380608	29.22750887	0.551170089	0.164353683	0.890338234	0.472855104	0.611286917	0.757646497	1
OTU01711	0.474542181	29.22750887	0.363395173	0.164353683	0.626890581	0.472855104	0.727876377	0.658758715	1
OTU01712	0.857914541	29.22750887	0.321426335	0.164353683	0.784495888	0.472855104	0.872973368	0.658758715	1
OTU01713	0.864563729	29.22750887	0.879291558	0.164353683	0.387449474	0.472855104	0.878093218	0.943157995	1
OTU01714	0.103353651	29.22750887	0.462289769	0.164353683	0.148317042	0.472855104	0.341097655	0.699050204	1
OTU01715	0.785217497	29.22750887	0.766777258	0.164353683	0.395421694	0.472855104	0.811726745	0.884036881	1
OTU01716	0.918742444	29.22750887	0.621504649	0.164353683	0.340837187	0.472855104	0.925406737	0.799440814	1
OTU01717	0.651085838	29.22750887	0.176986985	0.164353683	0.761034595	0.472855104	0.739480798	0.658758715	1
OTU01718	0.232841562	29.22750887	0.180534558	0.164353683	0.233318823	0.472855104	0.569850443	0.658758715	1
OTU01719	0.409904191	29.22750887	0.404416868	0.164353683	0.70064239	0.472855104	0.727876377	0.668552753	1
OTU01720	0.239437288	29.22750887	0.934416933	0.164353683	0.999830169	0.472855104	0.580227291	0.966632625	1
OTU01721	0.225943212	29.22750887	0.738263166	0.164353683	0.986018212	0.472855104	0.557943308	0.867237727	1
OTU01722	0.334456694	29.22750887	0.1884656	0.164353683	0.864047613	0.472855104	0.671951858	0.658758715	1
OTU01723	0.001805968	29.22750887	0.958027771	0.164353683	0.979363414	0.472855104	0.017225931	0.978747664	1
OTU01724	0.045157381	29.22750887	0.349774491	0.164353683	0.905641801	0.472855104	0.193286538	0.658758715	1
OTU01725	0.310094072	29.22750887	0.25423139	0.164353683	0.19053013	0.472855104	0.658219588	0.658758715	1
OTU01726	0.028539208	29.22750887	0.147941279	0.164353683	0.205898209	0.472855104	0.139108254	0.658758715	1
OTU01727	0.619895305	29.22750887	0.510341587	0.164353683	0.617713951	0.472855104	0.731046998	0.729859038	1
OTU01728	0.005032143	29.22750887	0.451846477	0.164353683	0.774836237	0.472855104	0.039014327	0.692489	1
OTU01729	0.272403488	29.22750887	0.646761304	0.164353683	0.988353893	0.472855104	0.622949532	0.814728216	1
OTU01730	0.000184347	29.22750887	0.736725138	0.164353683	0.977105234	0.472855104	0.00293529	0.866580966	1
OTU01731	0.507891242	29.22750887	0.424407694	0.164353683	0.693925052	0.472855104	0.727876377	0.674128211	1
OTU01732	0.609381939	29.22750887	0.326581389	0.164353683	0.609920575	0.472855104	0.727876377	0.658758715	1
OTU01733	0.127336866	29.22750887	0.741071241	0.164353683	0.041741004	0.472855104	0.396417322	0.868857538	1
OTU01734	0.01395479	29.22750887	0.124470294	0.164353683	0.23910635	0.472855104	0.08340746	0.658758715	1
OTU01735	0.696637299	29.22750887	0.913570658	0.164353683	0.633336441	0.472855104	0.755059233	0.957393341	1
OTU01736	0.001094753	29.22750887	0.342762517	0.164353683	0.67959809	0.472855104	0.011994076	0.658758715	1
OTU01737	0.080917743	29.22750887	0.391107166	0.164353683	0.554592142	0.472855104	0.289572553	0.660200156	1
OTU01738	0.001379139	29.22750887	0.509495362	0.164353683	0.848332112	0.472855104	0.014549186	0.729718591	1
OTU01739	0.365329754	29.22750887	0.79166781	0.164353683	0.980422804	0.472855104	0.696701806	0.896632871	1
OTU01740	0.304615289	29.22750887	0.11231224	0.164353683	0.735718575	0.472855104	0.658219588	0.658758715	1
OTU01741	0.599969885	29.22750887	0.288432709	0.164353683	0.96541079	0.472855104	0.727876377	0.658758715	1
OTU01742	0.034282898	29.22750887	0.298121811	0.164353683	0.601309721	0.472855104	0.159194191	0.658758715	1
OTU01743	0.568623405	29.22750887	0.379624518	0.164353683	0.616844623	0.472855104	0.727876377	0.658758715	1
OTU01744	0.401622112	29.22750887	0.366791191	0.164353683	0.633312853	0.472855104	0.727876377	0.658758715	1
OTU01745	0.655003034	29.22750887	0.420668147	0.164353683	0.595898474	0.472855104	0.740068422	0.673793728	1
OTU01746	7.61E-05	29.22750887	0.793524663	0.164353683	0.994487971	0.472855104	0.001416374	0.897374198	1
OTU01747	0.071003569	29.22750887	0.466909727	0.164353683	0.964372401	0.472855104	0.265222904	0.702398808	1
OTU01748	0.021950293	29.22750887	0.179910015	0.164353683	0.157437013	0.472855104	0.115986904	0.658758715	1
OTU01749	0.766939272	29.22750887	0.968177825	0.164353683	0.48711076	0.472855104	0.798036912	0.982964962	1
OTU01750	0.659449691	29.22750887	0.344585828	0.164353683	0.588648772	0.472855104	0.741850201	0.658758715	1
OTU01751	9.73E-05	29.22750887	0.725189387	0.164353683	0.994906053	0.472855104	0.001718512	0.860788016	1
OTU01752	0.539346083	29.22750887	0.042569073	0.164353683	0.565139301	0.472855104	0.727876377	0.658758715	1
OTU01753	0.314816351	29.22750887	0.182721705	0.164353683	0.415005486	0.472855104	0.663525744	0.658758715	1
OTU01754	0.170320151	29.22750887	0.140712251	0.164353683	0.282336796	0.472855104	0.473731916	0.658758715	1
OTU01755	0.544453043	29.22750887	0.834165156	0.164353683	0.295872996	0.472855104	0.727876377	0.918424564	1
OTU01756	0.021332769	29.22750887	0.883086271	0.164353683	0.999422197	0.472855104	0.113761222	0.944796295	1
OTU01757	0.121484932	29.22750887	0.148376284	0.164353683	0.166767193	0.472855104	0.385638771	0.658758715	1
OTU01758	0.58583016	29.22750887	0.365408682	0.164353683	0.787480638	0.472855104	0.727876377	0.658758715	1
OTU01759	0.104023581	29.22750887	0.434359325	0.164353683	0.748913483	0.472855104	0.342595036	0.679065655	1
OTU01760	0.03703148	29.22750887	0.600542948	0.164353683	0.928966667	0.472855104	0.167826682	0.788617098	1
OTU01761	0.382709103	29.22750887	0.436792851	0.164353683	0.752622008	0.472855104	0.713926381	0.681138174	1
OTU01762	0.667748923	29.22750887	0.221324651	0.164353683	0.703401959	0.472855104	0.745815343	0.658758715	1
OTU01763	0.68846249	29.22750887	0.461162838	0.164353683	0.475271666	0.472855104	0.753117171	0.698529504	1
OTU01764	0.549332741	29.22750887	0.324585893	0.164353683	0.549845448	0.472855104	0.727876377	0.658758715	1
OTU01765	0.259593879	29.22750887	0.40932019	0.164353683	0.200570975	0.472855104	0.606938759	0.668717227	1
OTU01766	0.34389409	29.22750887	0.205471067	0.164353683	0.719867621	0.472855104	0.678025545	0.658758715	1
OTU01767	0.678164057	29.22750887	0.54099053	0.164353683	0.478853424	0.472855104	0.748769924	0.751396709	1
OTU01768	0.550153262	29.22750887	0.117065851	0.164353683	0.853297734	0.472855104	0.727876377	0.658758715	1
OTU01769	1.58E-05	29.22750887	0.547104048	0.164353683	0.975394489	0.472855104	0.000394223	0.755145232	1
OTU01770	0.505752121	29.22750887	0.595732375	0.164353683	0.90513818	0.472855104	0.727876377	0.785918458	1
OTU01771	0.548124694	29.22750887	0.553881912	0.164353683	0.64884561	0.472855104	0.727876377	0.758807874	1
OTU01772	0.040125977	29.22750887	0.319826003	0.164353683	0.539972605	0.472855104	0.177981071	0.658758715	1
OTU01773	0.612943737	29.22750887	0.357732886	0.164353683	0.501777691	0.472855104	0.729342159	0.658758715	1
OTU01774	0.720401146	29.22750887	0.57211796	0.164353683	0.42272062	0.472855104	0.768477539	0.770436703	1
OTU01775	0.04283146	29.22750887	0.551653495	0.164353683	0.870300402	0.472855104	0.185997561	0.757746266	1
OTU01776	2.19E-06	29.22750887	0.915833229	0.164353683	0.999844123	0.472855104	7.20E-05	0.95819874	1
OTU01777	2.13E-06	29.22750887	0.115272155	0.164353683	0.105516062	0.472855104	7.10E-05	0.658758715	1
OTU01778	0.31194868	29.22750887	0.965994421	0.164353683	0.961196191	0.472855104	0.660278471	0.982188641	1
OTU01779	0.778459796	29.22750887	0.683552673	0.164353683	0.934932262	0.472855104	0.806940095	0.838082813	1
OTU01780	0.829523892	29.22750887	0.307534392	0.164353683	0.599599651	0.472855104	0.849003627	0.658758715	1
OTU01781	0.691677922	29.22750887	0.318018862	0.164353683	0.441941819	0.472855104	0.753117171	0.658758715	1
OTU01782	0.53089444	29.22750887	0.57661651	0.164353683	0.754887044	0.472855104	0.727876377	0.773876642	1
OTU01783	0.297687175	29.22750887	0.605277603	0.164353683	0.995707419	0.472855104	0.653969877	0.79083426	1
OTU01784	0.000688006	29.22750887	0.77836793	0.164353683	0.992714762	0.472855104	0.008332831	0.890522114	1
OTU01785	0.175055874	29.22750887	0.185419539	0.164353683	0.181282335	0.472855104	0.478815945	0.658758715	1
OTU01786	0.001554749	29.22750887	0.372934783	0.164353683	0.690828576	0.472855104	0.015978327	0.658758715	1
OTU01787	0.023043805	29.22750887	0.209538131	0.164353683	0.530315482	0.472855104	0.12006506	0.658758715	1
OTU01788	0.028420379	29.22750887	0.08074366	0.164353683	0.210124642	0.472855104	0.138869135	0.658758715	1
OTU01789	0.632436122	29.22750887	0.235936612	0.164353683	0.748188653	0.472855104	0.735373953	0.658758715	1
OTU01790	0.471397093	29.22750887	0.703801018	0.164353683	0.870537544	0.472855104	0.727876377	0.848112185	1
OTU01791	0.619338296	29.22750887	0.292994409	0.164353683	0.868502504	0.472855104	0.730783307	0.658758715	1
OTU01792	0.416222204	29.22750887	0.406104559	0.164353683	0.946145868	0.472855104	0.727876377	0.668717227	1
OTU01793	0.570908357	29.22750887	0.2974328	0.164353683	0.931508035	0.472855104	0.727876377	0.658758715	1
OTU01794	0.412656991	29.22750887	0.34141144	0.164353683	0.584037324	0.472855104	0.727876377	0.658758715	1
OTU01795	0.565995177	29.22750887	0.130310052	0.164353683	0.658804313	0.472855104	0.727876377	0.658758715	1
OTU01796	0.670891534	29.22750887	0.254797899	0.164353683	0.793319156	0.472855104	0.747068842	0.658758715	1
OTU01797	0.002191393	29.22750887	0.215245689	0.164353683	0.853582017	0.472855104	0.020161494	0.658758715	1
OTU01798	0.577435769	29.22750887	0.343917554	0.164353683	0.817510126	0.472855104	0.727876377	0.658758715	1
OTU01799	0.796887659	29.22750887	0.439959177	0.164353683	0.622956941	0.472855104	0.822082967	0.683401729	1
OTU01800	0.869420301	29.22750887	0.829863798	0.164353683	0.362679998	0.472855104	0.881782092	0.916561916	1
OTU01801	0.295214256	29.22750887	0.528586669	0.164353683	0.931364017	0.472855104	0.650548523	0.743683083	1
OTU01802	0.0001399	29.22750887	0.156232961	0.164353683	0.652316497	0.472855104	0.002366407	0.658758715	1
OTU01803	0.760181889	29.22750887	0.378155884	0.164353683	0.512827642	0.472855104	0.794094832	0.658758715	1
OTU01804	0.432448772	29.22750887	0.258737601	0.164353683	0.477516572	0.472855104	0.727876377	0.658758715	1
OTU01805	0.640018805	29.22750887	0.311069993	0.164353683	0.622374075	0.472855104	0.736015837	0.658758715	1
OTU01806	0.004664236	29.22750887	0.831109373	0.164353683	0.997508768	0.472855104	0.036548761	0.91678442	1
OTU01807	0.069931317	29.22750887	0.272445265	0.164353683	0.346180499	0.472855104	0.262506201	0.658758715	1
OTU01808	0.006224252	29.22750887	0.26871178	0.164353683	0.429516473	0.472855104	0.045433995	0.658758715	1
OTU01809	0.1345353	29.22750887	0.602138514	0.164353683	0.930028264	0.472855104	0.408393632	0.78949694	1
OTU01810	0.035585291	29.22750887	0.36634378	0.164353683	0.952585759	0.472855104	0.162819748	0.658758715	1
OTU01811	0.549332741	29.22750887	0.324585893	0.164353683	0.549845448	0.472855104	0.727876377	0.658758715	1
OTU01812	0.338206963	29.22750887	0.532970967	0.164353683	0.628135427	0.472855104	0.674370453	0.745421051	1
OTU01813	0.533281888	29.22750887	0.3197743	0.164353683	0.700568801	0.472855104	0.727876377	0.658758715	1
OTU01814	0.253533858	29.22750887	0.388031945	0.164353683	0.268379554	0.472855104	0.601749228	0.659743056	1
OTU01815	0.260894973	29.22750887	0.426852981	0.164353683	0.881231487	0.472855104	0.608992917	0.676168304	1
OTU01816	0.673351232	29.22750887	0.809940745	0.164353683	0.30175485	0.472855104	0.747458674	0.905271008	1
OTU01817	0.00066169	29.22750887	0.589009317	0.164353683	0.920957606	0.472855104	0.008102437	0.780855824	1
OTU01818	0.004457444	29.22750887	0.98997916	0.164353683	0.86639028	0.472855104	0.03511266	0.99749672	1
OTU01819	0.664213443	29.22750887	0.280615771	0.164353683	0.651522837	0.472855104	0.743526563	0.658758715	1
OTU01820	0.336519518	29.22750887	0.160958201	0.164353683	0.334683676	0.472855104	0.673034874	0.658758715	1
OTU01821	0.301132065	29.22750887	0.564226895	0.164353683	0.987367325	0.472855104	0.656226116	0.765493113	1
OTU01822	0.828575122	29.22750887	0.958455815	0.164353683	0.491594037	0.472855104	0.848177962	0.978894071	1
OTU01823	0.647009356	29.22750887	0.272144512	0.164353683	0.647703666	0.472855104	0.737749669	0.658758715	1
OTU01824	0.044201319	29.22750887	0.837574319	0.164353683	0.999014587	0.472855104	0.190285562	0.919330195	1
OTU01825	0.562846414	29.22750887	0.432522063	0.164353683	0.804281346	0.472855104	0.727876377	0.678200955	1
OTU01826	0.437308434	29.22750887	0.402357365	0.164353683	0.674366917	0.472855104	0.727876377	0.668140556	1
OTU01827	0.138086864	29.22750887	0.175611232	0.164353683	0.742584749	0.472855104	0.415064454	0.658758715	1
OTU01828	0.017983718	29.22750887	0.240490746	0.164353683	0.366321414	0.472855104	0.099860935	0.658758715	1
OTU01829	0.609381939	29.22750887	0.326581389	0.164353683	0.609920575	0.472855104	0.727876377	0.658758715	1
OTU01830	0.447052797	29.22750887	0.250441207	0.164353683	0.212511565	0.472855104	0.727876377	0.658758715	1
OTU01831	0.04379503	29.22750887	0.245162721	0.164353683	0.376827619	0.472855104	0.188945176	0.658758715	1
OTU01832	0.01263225	29.22750887	0.102770981	0.164353683	0.551710073	0.472855104	0.077001241	0.658758715	1
OTU01833	0.763666317	29.22750887	0.249297574	0.164353683	0.229171412	0.472855104	0.795540167	0.658758715	1
OTU01834	0.400449914	29.22750887	0.068702262	0.164353683	0.408082897	0.472855104	0.727876377	0.658758715	1
OTU01835	0.039652044	29.22750887	0.206492926	0.164353683	0.812054968	0.472855104	0.176425006	0.658758715	1
OTU01836	0.054844901	29.22750887	0.795360569	0.164353683	0.947929468	0.472855104	0.222321049	0.897953217	1
OTU01837	0.325960271	29.22750887	0.099155298	0.164353683	0.811532616	0.472855104	0.665477691	0.658758715	1
OTU01838	0.158672399	29.22750887	0.776205615	0.164353683	0.992431262	0.472855104	0.453576144	0.888899833	1
OTU01839	0.864319733	29.22750887	0.18779438	0.164353683	0.798850556	0.472855104	0.878093218	0.658758715	1
OTU01840	0.000420806	29.22750887	0.936711477	0.164353683	0.995640449	0.472855104	0.005633702	0.967795012	1
OTU01841	0.246035654	29.22750887	0.375089984	0.164353683	0.189258497	0.472855104	0.58961551	0.658758715	1
OTU01842	0.642111389	29.22750887	0.124052732	0.164353683	0.782644734	0.472855104	0.73613583	0.658758715	1
OTU01843	0.073509868	29.22750887	0.860783008	0.164353683	0.874085068	0.472855104	0.271277765	0.93263207	1
OTU01844	0.399945422	29.22750887	0.497339468	0.164353683	0.960136181	0.472855104	0.727184567	0.722709653	1
OTU01845	0.210373516	29.22750887	0.90141182	0.164353683	0.971678855	0.472855104	0.536124739	0.951614211	1
OTU01846	2.18E-05	29.22750887	0.016407693	0.164353683	0.001868701	0.472855104	0.000513182	0.658758715	0.242565489
OTU01847	0.094757392	29.22750887	0.066855115	0.164353683	0.367381276	0.472855104	0.320928182	0.658758715	1
OTU01848	0.034673595	29.22750887	0.152325735	0.164353683	0.166539438	0.472855104	0.160120676	0.658758715	1
OTU01849	0.098562004	29.22750887	0.501539685	0.164353683	0.8392715	0.472855104	0.33101576	0.724975024	1
OTU01850	0.059337039	29.22750887	0.214229373	0.164353683	0.626996541	0.472855104	0.234171486	0.658758715	1
OTU01851	0.328628205	29.22750887	0.223963855	0.164353683	0.32915986	0.472855104	0.665477691	0.658758715	1
OTU01852	0.173519225	29.22750887	0.305846931	0.164353683	0.568985052	0.472855104	0.477032168	0.658758715	1
OTU01853	0.877866235	29.22750887	0.047108764	0.164353683	0.935610383	0.472855104	0.889033122	0.658758715	1
OTU01854	3.66E-06	29.22750887	0.278739958	0.164353683	0.379818834	0.472855104	0.000109831	0.658758715	1
OTU01855	0.609381939	29.22750887	0.326581389	0.164353683	0.609920575	0.472855104	0.727876377	0.658758715	1
OTU01856	0.004087561	29.22750887	0.890544552	0.164353683	0.34790285	0.472855104	0.032673125	0.947515174	1
OTU01857	0.081638939	29.22750887	0.264467701	0.164353683	0.290893141	0.472855104	0.290677462	0.658758715	1
OTU01858	0.004354238	29.22750887	0.851240388	0.164353683	0.998494086	0.472855104	0.034407513	0.927141057	1
OTU01859	1.64E-08	29.22750887	0.67036232	0.164353683	0.872328463	0.472855104	1.13E-06	0.829926066	1
OTU01860	0.370771478	29.22750887	0.115100371	0.164353683	0.286201978	0.472855104	0.70202715	0.658758715	1
OTU01861	0.475003648	29.22750887	0.250913211	0.164353683	0.726882746	0.472855104	0.727876377	0.658758715	1
OTU01862	0.609381939	29.22750887	0.326581389	0.164353683	0.609920575	0.472855104	0.727876377	0.658758715	1
OTU01863	0.494194451	29.22750887	0.462757647	0.164353683	0.895617807	0.472855104	0.727876377	0.699050204	1
OTU01864	0.393130267	29.22750887	0.314759727	0.164353683	0.349315213	0.472855104	0.722048854	0.658758715	1
OTU01865	0.66658957	29.22750887	0.593733453	0.164353683	0.246219927	0.472855104	0.745356989	0.784853321	1
OTU01866	0.195567157	29.22750887	0.355176542	0.164353683	0.827234809	0.472855104	0.514645878	0.658758715	1
OTU01867	0.038975084	29.22750887	0.56776052	0.164353683	0.904606935	0.472855104	0.174076571	0.767760936	1
OTU01868	0.327280575	29.22750887	0.747020465	0.164353683	0.091987739	0.472855104	0.665477691	0.872376139	1
OTU01869	0.310094072	29.22750887	0.25423139	0.164353683	0.19053013	0.472855104	0.658219588	0.658758715	1
OTU01870	0.234416141	29.22750887	0.359369156	0.164353683	0.821524335	0.472855104	0.572239894	0.658758715	1
OTU01871	0.232437238	29.22750887	0.223896318	0.164353683	0.70880752	0.472855104	0.569504616	0.658758715	1
OTU01872	0.019786924	29.22750887	0.675352475	0.164353683	0.827476853	0.472855104	0.107799019	0.833785545	1
OTU01873	0.271475013	29.22750887	0.214495554	0.164353683	0.32446867	0.472855104	0.621778789	0.658758715	1
OTU01874	0.028364351	29.22750887	0.314222874	0.164353683	0.387368173	0.472855104	0.138822573	0.658758715	1
OTU01875	0.175555351	29.22750887	0.688721959	0.164353683	0.972582464	0.472855104	0.479086382	0.84006606	1
OTU01876	0.093455442	29.22750887	0.248755709	0.164353683	0.840525641	0.472855104	0.31868786	0.658758715	1
OTU01877	0.551238214	29.22750887	0.354308969	0.164353683	0.683180127	0.472855104	0.727876377	0.658758715	1
OTU01878	0.340657815	29.22750887	0.66368738	0.164353683	0.809852929	0.472855104	0.675515709	0.82628802	1
OTU01879	0.03868465	29.22750887	0.089121662	0.164353683	0.064630808	0.472855104	0.173385158	0.658758715	1
OTU01880	0.13987394	29.22750887	0.258853656	0.164353683	0.816316118	0.472855104	0.417802548	0.658758715	1
OTU01881	1.58E-06	29.22750887	0.480367697	0.164353683	0.813482453	0.472855104	5.54E-05	0.712257125	1
OTU01882	0.060119173	29.22750887	0.384798334	0.164353683	0.758964	0.472855104	0.236788642	0.658972289	1
OTU01883	0.328704563	29.22750887	0.38307164	0.164353683	0.459276572	0.472855104	0.665477691	0.658758715	1
OTU01884	0.411190789	29.22750887	0.538878029	0.164353683	0.166624527	0.472855104	0.727876377	0.749858008	1
OTU01885	0.000312878	29.22750887	0.702214674	0.164353683	0.932747796	0.472855104	0.004448089	0.84702235	1
OTU01886	0.924681893	29.22750887	0.784742241	0.164353683	0.564202797	0.472855104	0.930761225	0.89293117	1
OTU01887	0.001788948	29.22750887	0.907053594	0.164353683	0.99863616	0.472855104	0.017118278	0.954275782	1
OTU01888	0.513708476	29.22750887	0.323898676	0.164353683	0.548425256	0.472855104	0.727876377	0.658758715	1
OTU01889	0.133910457	29.22750887	0.530617242	0.164353683	0.407099996	0.472855104	0.407331618	0.74513536	1
OTU01890	0.616026734	29.22750887	0.194118171	0.164353683	0.616979804	0.472855104	0.730034951	0.658758715	1
OTU01891	0.186504215	29.22750887	0.28085541	0.164353683	0.437938924	0.472855104	0.497817017	0.658758715	1
OTU01892	0.389694965	29.22750887	0.334975122	0.164353683	0.15220872	0.472855104	0.720165266	0.658758715	1
OTU01893	0.509530179	29.22750887	0.268231603	0.164353683	0.845215179	0.472855104	0.727876377	0.658758715	1
OTU01894	0.002629086	29.22750887	0.310958329	0.164353683	0.002049937	0.472855104	0.023058239	0.658758715	0.249799499
OTU01895	0.347388107	29.22750887	0.353821208	0.164353683	0.600460918	0.472855104	0.681423911	0.658758715	1
OTU01896	0.219510211	29.22750887	0.372412907	0.164353683	0.918544689	0.472855104	0.549327523	0.658758715	1
OTU01897	0.324007223	29.22750887	0.306579589	0.164353683	0.508548796	0.472855104	0.665477691	0.658758715	1
OTU01898	0.477248474	29.22750887	0.717872446	0.164353683	0.146063102	0.472855104	0.727876377	0.857010135	1
OTU01899	0.514176593	29.22750887	0.620620078	0.164353683	0.971141321	0.472855104	0.727876377	0.798647087	1
OTU01900	0.000170793	29.22750887	0.833370185	0.164353683	0.979319346	0.472855104	0.002786356	0.918216041	1
OTU01901	0.410296361	29.22750887	0.434687661	0.164353683	0.553139201	0.472855104	0.727876377	0.67909977	1
OTU01902	0.050783503	29.22750887	0.456502415	0.164353683	0.77626553	0.472855104	0.209064933	0.69472729	1
OTU01903	0.007619626	29.22750887	0.68438985	0.164353683	0.971079969	0.472855104	0.053332863	0.838082813	1
OTU01904	0.915004552	29.22750887	0.838193754	0.164353683	0.716193866	0.472855104	0.922264042	0.919532335	1
OTU01905	0.280140225	29.22750887	0.733744211	0.164353683	0.859823182	0.472855104	0.632646476	0.865676088	1
OTU01906	0.385415155	29.22750887	0.690511646	0.164353683	0.669356027	0.472855104	0.717136257	0.84109446	1
OTU01907	0.551700047	29.22750887	0.326358334	0.164353683	0.339261188	0.472855104	0.727876377	0.658758715	1
OTU01908	0.014063276	29.22750887	0.650353179	0.164353683	0.957141051	0.472855104	0.083971823	0.817700323	1
OTU01909	0.221916798	29.22750887	0.282865847	0.164353683	0.865725426	0.472855104	0.552801503	0.658758715	1
OTU01910	0.13252916	29.22750887	0.158461225	0.164353683	0.187036624	0.472855104	0.404566266	0.658758715	1
OTU01911	0.074509449	29.22750887	0.149425469	0.164353683	0.168845971	0.472855104	0.274119481	0.658758715	1
OTU01912	0.641215405	29.22750887	0.211355054	0.164353683	0.617661725	0.472855104	0.73613583	0.658758715	1
OTU01913	0.335452382	29.22750887	0.328010955	0.164353683	0.522586927	0.472855104	0.673034874	0.658758715	1
OTU01914	0.549332741	29.22750887	0.324585893	0.164353683	0.549845448	0.472855104	0.727876377	0.658758715	1
OTU01915	0.084228932	29.22750887	0.376148005	0.164353683	0.537429779	0.472855104	0.297240517	0.658758715	1
OTU01916	0.046293544	29.22750887	0.609394768	0.164353683	0.638452446	0.472855104	0.197160306	0.792859953	1
OTU01917	0.725378669	29.22750887	0.757024805	0.164353683	0.938496012	0.472855104	0.771368839	0.876346473	1
OTU01918	0.169450025	29.22750887	0.186673649	0.164353683	0.303699685	0.472855104	0.472576412	0.658758715	1
OTU01919	0.000493588	29.22750887	0.086289911	0.164353683	0.385959946	0.472855104	0.006434969	0.658758715	1
OTU01920	0.501141078	29.22750887	0.20114261	0.164353683	0.314193937	0.472855104	0.727876377	0.658758715	1
OTU01921	0.382848879	29.22750887	0.121398398	0.164353683	0.80179674	0.472855104	0.713926381	0.658758715	1
OTU01922	0.014851118	29.22750887	0.525725817	0.164353683	0.865767733	0.472855104	0.087365544	0.741229954	1
OTU01923	0.434349885	29.22750887	0.829804709	0.164353683	0.69237666	0.472855104	0.727876377	0.916561916	1
OTU01924	0.695715424	29.22750887	0.267335543	0.164353683	0.65771423	0.472855104	0.754745058	0.658758715	1
OTU01925	0.707659586	29.22750887	0.485462398	0.164353683	0.422931566	0.472855104	0.761039814	0.716834168	1
OTU01926	0.532075439	29.22750887	0.333169964	0.164353683	0.567431624	0.472855104	0.727876377	0.658758715	1
OTU01927	0.010963064	29.22750887	1	0.164353683	1	0.472855104	0.069124028	1	1
OTU01928	0.160047966	29.22750887	0.169635441	0.164353683	0.292426142	0.472855104	0.454627438	0.658758715	1
OTU01929	0.904894007	29.22750887	0.532035028	0.164353683	0.321950496	0.472855104	0.913306645	0.745261254	1
OTU01930	0.00221969	29.22750887	0.506505382	0.164353683	0.84496687	0.472855104	0.020327871	0.728055763	1
OTU01931	0.601022605	29.22750887	0.429326655	0.164353683	0.647189984	0.472855104	0.727876377	0.677102339	1
OTU01932	0.42648504	29.22750887	0.556228718	0.164353683	0.116187043	0.472855104	0.727876377	0.759868402	1
OTU01933	0.186158189	29.22750887	0.601821585	0.164353683	0.983810614	0.472855104	0.497560674	0.789254708	1
OTU01934	0.39059449	29.22750887	0.224517101	0.164353683	0.71542609	0.472855104	0.720271681	0.658758715	1
OTU01935	0.028803502	29.22750887	0.224338745	0.164353683	0.728583481	0.472855104	0.140053509	0.658758715	1
OTU01936	3.74E-07	29.22750887	0.056218601	0.164353683	0.025705244	0.472855104	1.65E-05	0.658758715	1
OTU01937	0.750662425	29.22750887	0.816934784	0.164353683	0.434693128	0.472855104	0.788121491	0.907941544	1
OTU01938	0.024746135	29.22750887	0.388045154	0.164353683	0.399468122	0.472855104	0.125752485	0.659743056	1
OTU01939	0.31670443	29.22750887	0.192532254	0.164353683	0.317296901	0.472855104	0.665477691	0.658758715	1
OTU01940	0.694729791	29.22750887	0.325397335	0.164353683	0.697817302	0.472855104	0.754288367	0.658758715	1
OTU01941	0.708215981	29.22750887	0.261072169	0.164353683	0.755199592	0.472855104	0.761039814	0.658758715	1
OTU01942	0.027679487	29.22750887	0.966145615	0.164353683	0.009910453	0.472855104	0.136491044	0.982188641	0.789004187
OTU01943	0.168406583	29.22750887	0.149411261	0.164353683	0.168817771	0.472855104	0.471206984	0.658758715	1
OTU01944	0.045401532	29.22750887	0.214494449	0.164353683	0.547077406	0.472855104	0.194192367	0.658758715	1
OTU01945	0.467948379	29.22750887	0.197503851	0.164353683	0.542897492	0.472855104	0.727876377	0.658758715	1
OTU01946	0.10652298	29.22750887	0.586537805	0.164353683	0.667135298	0.472855104	0.348328977	0.779309576	1
OTU01947	0.142312276	29.22750887	0.476029152	0.164353683	0.969343071	0.472855104	0.421919862	0.710227143	1
OTU01948	0.510259556	29.22750887	0.305975678	0.164353683	0.51078794	0.472855104	0.727876377	0.658758715	1
OTU01949	0.065234327	29.22750887	0.542763258	0.164353683	0.204212456	0.472855104	0.251933526	0.752983135	1
OTU01950	0.254282036	29.22750887	0.447085567	0.164353683	0.741708343	0.472855104	0.602567271	0.68870297	1
OTU01951	0.735782337	29.22750887	0.618059953	0.164353683	0.497232538	0.472855104	0.778360742	0.797145295	1
OTU01952	0.200972839	29.22750887	0.114304361	0.164353683	0.394827221	0.472855104	0.522777394	0.658758715	1
OTU01953	0.548828018	29.22750887	0.026870087	0.164353683	0.540940924	0.472855104	0.727876377	0.658758715	1
OTU01954	0.236118968	29.22750887	0.420977313	0.164353683	0.33101314	0.472855104	0.575455657	0.673793728	1
OTU01955	0.59800262	29.22750887	0.83612628	0.164353683	0.874129599	0.472855104	0.727876377	0.918960803	1
OTU01956	0.229198684	29.22750887	0.598426669	0.164353683	0.514620541	0.472855104	0.563955017	0.787223098	1
OTU01957	0.105615024	29.22750887	0.408543813	0.164353683	0.605573842	0.472855104	0.34611817	0.668717227	1
OTU01958	0.001269639	29.22750887	0.148861123	0.164353683	0.167726913	0.472855104	0.01363492	0.658758715	1
OTU01959	0.126314488	29.22750887	0.892826285	0.164353683	0.999591397	0.472855104	0.395088427	0.948086436	1
OTU01960	0.501020296	29.22750887	0.343924044	0.164353683	0.613520952	0.472855104	0.727876377	0.658758715	1
OTU01961	2.90E-06	29.22750887	0.551448727	0.164353683	0.964949998	0.472855104	9.11E-05	0.757646497	1
OTU01962	0.098496501	29.22750887	0.977535513	0.164353683	0.999999205	0.472855104	0.33101576	0.989872254	1
OTU01963	0.02065735	29.22750887	0.466979405	0.164353683	0.79590239	0.472855104	0.111221853	0.702398808	1
OTU01964	0.375136822	29.22750887	0.078261961	0.164353683	0.537904891	0.472855104	0.706096792	0.658758715	1
OTU01965	0.314491594	29.22750887	0.700496735	0.164353683	0.976381336	0.472855104	0.66325538	0.846577743	1
OTU01966	0.129722948	29.22750887	0.456558347	0.164353683	0.324017529	0.472855104	0.399884213	0.69472729	1
OTU01967	0.578100117	29.22750887	0.764921011	0.164353683	0.508080522	0.472855104	0.727876377	0.882578426	1
OTU01968	0.212921432	29.22750887	0.770155877	0.164353683	0.813883604	0.472855104	0.539627549	0.886391816	1
OTU01969	0.492391326	29.22750887	0.333264628	0.164353683	0.567623941	0.472855104	0.727876377	0.658758715	1
OTU01970	0.130748304	29.22750887	0.315587982	0.164353683	0.32944767	0.472855104	0.401556478	0.658758715	1
OTU01971	0.887179426	29.22750887	0.619272706	0.164353683	0.301691515	0.472855104	0.897551398	0.798036917	1
OTU01972	0.002717681	29.22750887	0.454182268	0.164353683	0.910901859	0.472855104	0.023654917	0.692877446	1
OTU01973	0.12328923	29.22750887	0.639447685	0.164353683	0.926850328	0.472855104	0.389641461	0.811162551	1
OTU01974	0.128126292	29.22750887	0.967906858	0.164353683	0.87189108	0.472855104	0.397424463	0.982964962	1
OTU01975	0.529616683	29.22750887	0.315123544	0.164353683	0.530137904	0.472855104	0.727876377	0.658758715	1
OTU01976	0.14681335	29.22750887	0.957763741	0.164353683	0.876820934	0.472855104	0.431196515	0.978745045	1
OTU01977	0.025549563	29.22750887	0.667161698	0.164353683	0.946767959	0.472855104	0.128723022	0.82750779	1
OTU01978	0.136793957	29.22750887	0.074087419	0.164353683	0.055317662	0.472855104	0.412940706	0.658758715	1
OTU01979	6.89E-06	29.22750887	0.343528358	0.164353683	0.588256824	0.472855104	0.000190327	0.658758715	1
OTU01980	0.000443307	29.22750887	0.292788021	0.164353683	0.482430803	0.472855104	0.005843233	0.658758715	1
OTU01981	0.648447214	29.22750887	0.384146007	0.164353683	0.573848448	0.472855104	0.738485279	0.658758715	1
OTU01982	0.273886217	29.22750887	0.610678768	0.164353683	0.23581796	0.472855104	0.625307334	0.792859953	1
OTU01983	0.074598623	29.22750887	0.119448644	0.164353683	0.304701205	0.472855104	0.274278556	0.658758715	1
OTU01984	0.000234637	29.22750887	0.274763	0.164353683	0.442931397	0.472855104	0.003551392	0.658758715	1
OTU01985	0.002639427	29.22750887	0.783120115	0.164353683	0.465365635	0.472855104	0.023074698	0.89293117	1
OTU01986	0.794196543	29.22750887	0.272998952	0.164353683	0.710358479	0.472855104	0.819731643	0.658758715	1
OTU01987	0.541965951	29.22750887	0.706855291	0.164353683	0.16247767	0.472855104	0.727876377	0.850201976	1
OTU01988	0.752956126	29.22750887	0.112972511	0.164353683	0.595807152	0.472855104	0.789232092	0.658758715	1
OTU01989	0.659715674	29.22750887	0.217745949	0.164353683	0.987486604	0.472855104	0.741934372	0.658758715	1
OTU01990	0.754609603	29.22750887	0.719324441	0.164353683	0.48130659	0.472855104	0.78964474	0.857495253	1
OTU01991	0.653443321	29.22750887	0.734437139	0.164353683	0.504614949	0.472855104	0.739687039	0.865987203	1
OTU01992	0.074278855	29.22750887	0.095937482	0.164353683	0.074530343	0.472855104	0.273439606	0.658758715	1
OTU01993	0.060410345	29.22750887	0.313034219	0.164353683	0.212210256	0.472855104	0.237621983	0.658758715	1
OTU01994	0.732619425	29.22750887	0.412133896	0.164353683	0.451566921	0.472855104	0.776303565	0.669801713	1
OTU01995	0.008717755	29.22750887	0.130208919	0.164353683	0.00781966	0.472855104	0.058751369	0.658758715	0.707442237
OTU01996	0.030778002	29.22750887	0.365406398	0.164353683	0.912198434	0.472855104	0.146416416	0.658758715	1
OTU01997	0.000155065	29.22750887	0.325251074	0.164353683	0.551218397	0.472855104	0.002564799	0.658758715	1
OTU01998	0.000945372	29.22750887	0.652322492	0.164353683	0.992313597	0.472855104	0.010664895	0.818315804	1
OTU01999	0.319495093	29.22750887	0.19373457	0.164353683	0.32008877	0.472855104	0.665477691	0.658758715	1
OTU02000	0.472127666	29.22750887	0.343790784	0.164353683	0.588778566	0.472855104	0.727876377	0.658758715	1
OTU02001	0.609381939	29.22750887	0.326581389	0.164353683	0.609920575	0.472855104	0.727876377	0.658758715	1
OTU02002	0.364769446	29.22750887	0.245520983	0.164353683	0.717898508	0.472855104	0.696701806	0.658758715	1
OTU02003	0.124160372	29.22750887	0.178522412	0.164353683	0.043404936	0.472855104	0.391109565	0.658758715	1
OTU02004	0.781341644	29.22750887	0.42837602	0.164353683	0.438055314	0.472855104	0.809117322	0.677033673	1
OTU02005	0.092644733	29.22750887	0.899699903	0.164353683	0.818084898	0.472855104	0.317555513	0.95121441	1
OTU02006	0.569946038	29.22750887	0.389451189	0.164353683	0.719112966	0.472855104	0.727876377	0.660200156	1
OTU02007	0.479542388	29.22750887	0.773772371	0.164353683	0.478331009	0.472855104	0.727876377	0.888157407	1
OTU02008	0.426001225	29.22750887	0.409867961	0.164353683	0.932346098	0.472855104	0.727876377	0.668750634	1
OTU02009	0.002315441	29.22750887	0.631034771	0.164353683	0.975618176	0.472855104	0.021075456	0.805744176	1
OTU02010	0.003327974	29.22750887	0.13488538	0.164353683	0.148266966	0.472855104	0.027830997	0.658758715	1
OTU02011	0.052088663	29.22750887	0.595151525	0.164353683	0.980205184	0.472855104	0.213106074	0.785684226	1
OTU02012	0.624368069	29.22750887	0.621395226	0.164353683	0.358633897	0.472855104	0.73261008	0.799440814	1
OTU02013	0.642463305	29.22750887	0.304947407	0.164353683	0.761781794	0.472855104	0.73613583	0.658758715	1
OTU02014	0.632023597	29.22750887	0.556507205	0.164353683	0.695793389	0.472855104	0.735373953	0.759868402	1
OTU02015	0.163862708	29.22750887	0.670034421	0.164353683	0.876787368	0.472855104	0.462174885	0.829692146	1
OTU02016	0.042323326	29.22750887	0.668083581	0.164353683	0.968306314	0.472855104	0.185137419	0.828307115	1
OTU02017	0.459252797	29.22750887	0.595809785	0.164353683	0.591022492	0.472855104	0.727876377	0.785918458	1
OTU02018	0.159707335	29.22750887	0.689212206	0.164353683	0.972748874	0.472855104	0.454442959	0.840182901	1
OTU02019	0.488088396	29.22750887	0.29564802	0.164353683	0.488623491	0.472855104	0.727876377	0.658758715	1
OTU02020	0.067744084	29.22750887	0.056547675	0.164353683	0.128889603	0.472855104	0.257479267	0.658758715	1
OTU02021	0.621629209	29.22750887	0.13575431	0.164353683	0.876264943	0.472855104	0.731612982	0.658758715	1
OTU02022	0.276214753	29.22750887	0.387765989	0.164353683	0.671733004	0.472855104	0.627818153	0.659743056	1
OTU02023	0.549332741	29.22750887	0.324585893	0.164353683	0.549845448	0.472855104	0.727876377	0.658758715	1
OTU02024	0.210238669	29.22750887	0.430387434	0.164353683	0.322830344	0.472855104	0.536124739	0.677843152	1
OTU02025	0.350769299	29.22750887	0.679020972	0.164353683	0.908718452	0.472855104	0.684670728	0.835642889	1
OTU02026	0.7297178	29.22750887	0.374493244	0.164353683	0.546513616	0.472855104	0.774426234	0.658758715	1
OTU02027	0.063852487	29.22750887	0.949279054	0.164353683	0.999979381	0.472855104	0.247734371	0.97491318	1
OTU02028	0.608537897	29.22750887	0.687235602	0.164353683	0.774386586	0.472855104	0.727876377	0.839978064	1
OTU02029	0.530787948	29.22750887	0.333829715	0.164353683	0.568771208	0.472855104	0.727876377	0.658758715	1
OTU02030	0.319931841	29.22750887	0.220085761	0.164353683	0.32046039	0.472855104	0.665477691	0.658758715	1
OTU02031	0.04292086	29.22750887	0.383641853	0.164353683	0.664351826	0.472855104	0.186115073	0.658758715	1
OTU02032	0.00625157	29.22750887	0.087128593	0.164353683	0.061845549	0.472855104	0.045522102	0.658758715	1
OTU02033	0.013179133	29.22750887	0.701353384	0.164353683	0.97664194	0.472855104	0.079648383	0.846871801	1
OTU02034	0.436354007	29.22750887	0.129992848	0.164353683	0.663383464	0.472855104	0.727876377	0.658758715	1
OTU02035	0.001603343	29.22750887	0.714648219	0.164353683	0.980424878	0.472855104	0.016365057	0.85514319	1
OTU02036	0.596083285	29.22750887	0.942843388	0.164353683	0.240283052	0.472855104	0.727876377	0.971746715	1
OTU02037	0.440214913	29.22750887	0.382356688	0.164353683	0.688487757	0.472855104	0.727876377	0.658758715	1
OTU02038	0.938483799	29.22750887	0.262031112	0.164353683	0.507487585	0.472855104	0.943540456	0.658758715	1
OTU02039	0.000912004	29.22750887	0.568850613	0.164353683	0.905497564	0.472855104	0.01035281	0.767760936	1
OTU02040	0.217720254	29.22750887	0.302096814	0.164353683	0.662875216	0.472855104	0.546907769	0.658758715	1
OTU02041	0.058441521	29.22750887	0.141061772	0.164353683	0.152484358	0.472855104	0.231863338	0.658758715	1
OTU02042	0.285722065	29.22750887	0.205438924	0.164353683	0.316323686	0.472855104	0.639687459	0.658758715	1
OTU02043	0.467917038	29.22750887	0.683949267	0.164353683	0.62831458	0.472855104	0.727876377	0.838082813	1
OTU02044	0.673583266	29.22750887	0.305927168	0.164353683	0.664707918	0.472855104	0.747485894	0.658758715	1
OTU02045	5.97E-05	29.22750887	0.823920032	0.164353683	0.99706164	0.472855104	0.001164821	0.913240489	1
OTU02046	0.176753327	29.22750887	0.654448818	0.164353683	0.988481908	0.472855104	0.481036515	0.819570866	1
OTU02047	0.321253832	29.22750887	0.133106621	0.164353683	0.320665	0.472855104	0.665477691	0.658758715	1
OTU02048	0.707922159	29.22750887	0.219553832	0.164353683	0.280757538	0.472855104	0.761039814	0.658758715	1
OTU02049	0.154592214	29.22750887	0.641904753	0.164353683	0.740007327	0.472855104	0.447485113	0.812156706	1
OTU02050	0.082969875	29.22750887	0.393127296	0.164353683	0.681198521	0.472855104	0.294538125	0.661918646	1
OTU02051	0.009414564	29.22750887	0.936837241	0.164353683	0.99995046	0.472855104	0.061910088	0.967795012	1
OTU02052	0.204879967	29.22750887	0.662845209	0.164353683	0.969800974	0.472855104	0.528439862	0.825879836	1
OTU02053	0.005247999	29.22750887	0.504997427	0.164353683	0.843251404	0.472855104	0.040135511	0.727381208	1
OTU02054	0.70835152	29.22750887	0.145858045	0.164353683	0.561758652	0.472855104	0.761039814	0.658758715	1
OTU02055	0.636246348	29.22750887	0.368966717	0.164353683	0.582737819	0.472855104	0.735373953	0.658758715	1
OTU02056	0.025324748	29.22750887	0.089280596	0.164353683	0.064855089	0.472855104	0.127901056	0.658758715	1
OTU02057	0.216119768	29.22750887	0.459699301	0.164353683	0.819855334	0.472855104	0.544669731	0.697788876	1
OTU02058	0.000100623	29.22750887	0.173408548	0.164353683	0.397461829	0.472855104	0.001767116	0.658758715	1
OTU02059	0.701569072	29.22750887	0.340632268	0.164353683	0.52660201	0.472855104	0.756565494	0.658758715	1
OTU02060	0.209313317	29.22750887	0.357407461	0.164353683	0.853388593	0.472855104	0.535085649	0.658758715	1
OTU02061	0.000341637	29.22750887	0.951445367	0.164353683	0.986599076	0.472855104	0.004777322	0.976466189	1
OTU02062	0.783017169	29.22750887	0.934242865	0.164353683	0.486944724	0.472855104	0.810293851	0.966632625	1
OTU02063	0.502098357	29.22750887	0.922692555	0.164353683	0.428790157	0.472855104	0.727876377	0.961836111	1
OTU02064	0.000138612	29.22750887	0.470527895	0.164353683	0.735840969	0.472855104	0.00235128	0.705357402	1
OTU02065	0.958428173	29.22750887	0.49232925	0.164353683	0.720662208	0.472855104	0.960841944	0.720836968	1
OTU02066	0.001880358	29.22750887	0.260411254	0.164353683	0.001749797	0.472855104	0.01770918	0.658758715	0.234435741
OTU02067	0.355015878	29.22750887	0.321189784	0.164353683	0.823596245	0.472855104	0.687131218	0.658758715	1
OTU02068	0.131415784	29.22750887	0.47546396	0.164353683	0.655482194	0.472855104	0.401989573	0.709926308	1
OTU02069	0.012596398	29.22750887	0.22563338	0.164353683	0.332908819	0.472855104	0.076905003	0.658758715	1
OTU02070	0.508883758	29.22750887	0.323826585	0.164353683	0.548276172	0.472855104	0.727876377	0.658758715	1
OTU02071	0.022841231	29.22750887	0.739868424	0.164353683	0.98635013	0.472855104	0.119531102	0.868279585	1
OTU02072	0.000793861	29.22750887	0.283948841	0.164353683	0.963211673	0.472855104	0.009312657	0.658758715	1
OTU02073	0.20598022	29.22750887	0.26221175	0.164353683	0.41503871	0.472855104	0.530132714	0.658758715	1
OTU02074	0.682858439	29.22750887	0.306730005	0.164353683	0.534891237	0.472855104	0.750340034	0.658758715	1
OTU02075	0.028773746	29.22750887	0.623350405	0.164353683	0.973431623	0.472855104	0.140022848	0.800779964	1
OTU02076	0.387968633	29.22750887	0.792052156	0.164353683	0.917814894	0.472855104	0.718313398	0.896740005	1
OTU02077	0.681465244	29.22750887	0.462686984	0.164353683	0.535664715	0.472855104	0.749634359	0.699050204	1
OTU02078	0.609381939	29.22750887	0.326581389	0.164353683	0.609920575	0.472855104	0.727876377	0.658758715	1
OTU02079	0.3718403	29.22750887	0.300261988	0.164353683	0.498565145	0.472855104	0.702835843	0.658758715	1
OTU02080	3.99E-05	29.22750887	0.185793229	0.164353683	0.244657228	0.472855104	0.000835213	0.658758715	1
OTU02081	0.565258773	29.22750887	0.366195932	0.164353683	0.687352081	0.472855104	0.727876377	0.658758715	1
OTU02082	0.562625413	29.22750887	0.433822878	0.164353683	0.489984082	0.472855104	0.727876377	0.679065655	1
OTU02083	0.574694503	29.22750887	0.813853875	0.164353683	0.577371887	0.472855104	0.727876377	0.906627144	1
OTU02084	0.884104972	29.22750887	0.277573677	0.164353683	0.513718527	0.472855104	0.894895879	0.658758715	1
OTU02085	0.000531464	29.22750887	0.452828325	0.164353683	0.776241558	0.472855104	0.006814308	0.692489	1
OTU02086	0.071378591	29.22750887	0.292811595	0.164353683	0.416160682	0.472855104	0.265849936	0.658758715	1
OTU02087	0.009818154	29.22750887	0.388624814	0.164353683	0.616418741	0.472855104	0.06379129	0.659993447	1
OTU02088	0.763648197	29.22750887	0.96138735	0.164353683	0.44925937	0.472855104	0.795540167	0.980601959	1
OTU02089	0.003873623	29.22750887	0.754482177	0.164353683	0.994873755	0.472855104	0.031425816	0.875493467	1
OTU02090	0.011092967	29.22750887	0.605614029	0.164353683	0.932302327	0.472855104	0.069795683	0.791004258	1
OTU02091	0.020688691	29.22750887	0.627928651	0.164353683	0.945688281	0.472855104	0.111285191	0.80406765	1
OTU02092	0.868629936	29.22750887	0.395696171	0.164353683	0.221263073	0.472855104	0.881323593	0.663307647	1
OTU02093	0.068940428	29.22750887	0.564301552	0.164353683	0.994536783	0.472855104	0.260039986	0.765493113	1
OTU02094	0.002375424	29.22750887	0.926480115	0.164353683	0.999909151	0.472855104	0.02145788	0.962771585	1
OTU02095	0.609381939	29.22750887	0.326581389	0.164353683	0.609920575	0.472855104	0.727876377	0.658758715	1
OTU02096	0.216033275	29.22750887	0.455313941	0.164353683	0.682819991	0.472855104	0.544669731	0.693894727	1
OTU02097	0.374084654	29.22750887	0.445285798	0.164353683	0.765308859	0.472855104	0.705342939	0.687028811	1
OTU02098	0.367445584	29.22750887	0.148709792	0.164353683	0.663888425	0.472855104	0.698286946	0.658758715	1
OTU02099	0.565096621	29.22750887	0.894656288	0.164353683	0.660924736	0.472855104	0.727876377	0.948729749	1
OTU02100	0.982958425	29.22750887	0.925248119	0.164353683	0.477642634	0.472855104	0.98345254	0.962771585	1
OTU02101	0.333543574	29.22750887	0.78662368	0.164353683	0.988804379	0.472855104	0.671246605	0.894312642	1
OTU02102	0.034286339	29.22750887	0.316602449	0.164353683	0.533239358	0.472855104	0.159194191	0.658758715	1
OTU02103	0.525150145	29.22750887	0.29949638	0.164353683	0.915996712	0.472855104	0.727876377	0.658758715	1
OTU02104	0.644510662	29.22750887	0.278742271	0.164353683	0.646229906	0.472855104	0.736823908	0.658758715	1
OTU02105	0.286543209	29.22750887	0.730652404	0.164353683	0.998255511	0.472855104	0.640472142	0.863393134	1
OTU02106	0.462558578	29.22750887	0.637964837	0.164353683	0.561651031	0.472855104	0.727876377	0.809797628	1
OTU02107	0.32613328	29.22750887	0.22285188	0.164353683	0.326664077	0.472855104	0.665477691	0.658758715	1
OTU02108	0.808053828	29.22750887	0.103245688	0.164353683	0.742810072	0.472855104	0.831325291	0.658758715	1
OTU02109	0.025708733	29.22750887	0.18387579	0.164353683	0.240511257	0.472855104	0.129214516	0.658758715	1
OTU02110	0.71077343	29.22750887	0.11190643	0.164353683	0.802453474	0.472855104	0.76212453	0.658758715	1
OTU02111	0.514621008	29.22750887	0.062313273	0.164353683	0.513458805	0.472855104	0.727876377	0.658758715	1
OTU02112	0.592125408	29.22750887	0.032234732	0.164353683	0.75599999	0.472855104	0.727876377	0.658758715	1
OTU02113	0.86559571	29.22750887	0.062205073	0.164353683	0.856206261	0.472855104	0.878692959	0.658758715	1
OTU02114	0.224307001	29.22750887	0.102312147	0.164353683	0.329069045	0.472855104	0.556229843	0.658758715	1
OTU02115	0.76277328	29.22750887	0.700110411	0.164353683	0.51295315	0.472855104	0.795410278	0.846397907	1
OTU02116	0.072471047	29.22750887	0.072400517	0.164353683	0.060216702	0.472855104	0.268606222	0.658758715	1
OTU02117	0.124653802	29.22750887	0.241016375	0.164353683	0.36750377	0.472855104	0.391947261	0.658758715	1
OTU02118	0.452954112	29.22750887	0.300617083	0.164353683	0.666233805	0.472855104	0.727876377	0.658758715	1
OTU02119	0.001056001	29.22750887	0.039226391	0.164353683	0.568481704	0.472855104	0.011676637	0.658758715	1
OTU02120	0.26406679	29.22750887	0.32066024	0.164353683	0.47000418	0.472855104	0.612749649	0.658758715	1
OTU02121	0.000250585	29.22750887	0.956532316	0.164353683	0.999988873	0.472855104	0.003721996	0.978341121	1
OTU02122	0.001173024	29.22750887	0.729185762	0.164353683	0.984029198	0.472855104	0.01273477	0.863075558	1
OTU02123	0.087138415	29.22750887	0.098210642	0.164353683	0.243997473	0.472855104	0.304779393	0.658758715	1
OTU02124	0.308959974	29.22750887	0.253019728	0.164353683	0.394470177	0.472855104	0.658219588	0.658758715	1
OTU02125	0.545449476	29.22750887	0.953779866	0.164353683	0.573202132	0.472855104	0.727876377	0.977685764	1
OTU02126	0.419096443	29.22750887	0.836790501	0.164353683	0.112443197	0.472855104	0.727876377	0.918960803	1
OTU02127	0.129985461	29.22750887	0.27707985	0.164353683	0.791809062	0.472855104	0.400280139	0.658758715	1
OTU02128	0.081084334	29.22750887	0.672987946	0.164353683	0.966842966	0.472855104	0.289572553	0.832607416	1
OTU02129	0.024333732	29.22750887	0.701505251	0.164353683	0.682359311	0.472855104	0.124185223	0.846883918	1
OTU02130	0.726422123	29.22750887	0.05251448	0.164353683	0.67036771	0.472855104	0.7723409	0.658758715	1
OTU02131	0.954871579	29.22750887	0.148328726	0.164353683	0.804395928	0.472855104	0.957919724	0.658758715	1
OTU02132	0.213734798	29.22750887	0.203452484	0.164353683	0.184850445	0.472855104	0.540767152	0.658758715	1
OTU02133	0.171367669	29.22750887	0.71448533	0.164353683	0.605104794	0.472855104	0.475040088	0.85514319	1
OTU02134	0.048185278	29.22750887	0.909454905	0.164353683	0.999834499	0.472855104	0.203014879	0.955659944	1
OTU02135	0.208039717	29.22750887	0.97310936	0.164353683	0.3271427	0.472855104	0.533364169	0.986491679	1
OTU02136	0.130837529	29.22750887	0.14127714	0.164353683	0.113469999	0.472855104	0.401556478	0.658758715	1
OTU02137	0.207437075	29.22750887	0.17903743	0.164353683	0.309309273	0.472855104	0.532543536	0.658758715	1
OTU02138	0.554171886	29.22750887	0.588754292	0.164353683	0.782541609	0.472855104	0.727876377	0.780691068	1
OTU02139	0.946510614	29.22750887	0.630699062	0.164353683	0.468418663	0.472855104	0.950970028	0.805744176	1
OTU02140	0.609381939	29.22750887	0.326581389	0.164353683	0.609920575	0.472855104	0.727876377	0.658758715	1
OTU02141	0.12928297	29.22750887	0.11388438	0.164353683	0.104381233	0.472855104	0.399510872	0.658758715	1
OTU02142	0.609381939	29.22750887	0.326581389	0.164353683	0.609920575	0.472855104	0.727876377	0.658758715	1
OTU02143	0.008883079	29.22750887	0.199100643	0.164353683	0.273753066	0.472855104	0.059416415	0.658758715	1
OTU02144	0.392915784	29.22750887	0.688392613	0.164353683	0.792478057	0.472855104	0.721922786	0.840055649	1
OTU02145	0.005196561	29.22750887	1	0.164353683	1	0.472855104	0.039859581	1	1
OTU02146	0.246076344	29.22750887	0.314484544	0.164353683	0.528795468	0.472855104	0.58961551	0.658758715	1
OTU02147	0.448201878	29.22750887	0.247101721	0.164353683	0.417902779	0.472855104	0.727876377	0.658758715	1
OTU02148	0.603006671	29.22750887	0.374189126	0.164353683	0.696020542	0.472855104	0.727876377	0.658758715	1
OTU02149	0.637360707	29.22750887	0.288872078	0.164353683	0.557662716	0.472855104	0.735373953	0.658758715	1
OTU02150	0.612992503	29.22750887	0.271615908	0.164353683	0.556676145	0.472855104	0.729342159	0.658758715	1
OTU02151	0.549332741	29.22750887	0.324585893	0.164353683	0.549845448	0.472855104	0.727876377	0.658758715	1
OTU02152	0.524676904	29.22750887	0.11085413	0.164353683	0.524522556	0.472855104	0.727876377	0.658758715	1
OTU02153	0.069699104	29.22750887	0.5571788	0.164353683	0.554145425	0.472855104	0.262047393	0.759916541	1
OTU02154	0.401818223	29.22750887	0.809669648	0.164353683	0.344336405	0.472855104	0.727876377	0.905174587	1
OTU02155	0.003539037	29.22750887	0.353384059	0.164353683	0.650948457	0.472855104	0.029308725	0.658758715	1
OTU02156	0.242673765	29.22750887	0.359707591	0.164353683	0.933940426	0.472855104	0.586438595	0.658758715	1
OTU02157	0.652323461	29.22750887	0.390705887	0.164353683	0.200110825	0.472855104	0.739480798	0.660200156	1
OTU02158	0.003516976	29.22750887	0.096573661	0.164353683	0.075483137	0.472855104	0.029166476	0.658758715	1
OTU02159	0.000205793	29.22750887	0.369518065	0.164353683	0.638429867	0.472855104	0.003224347	0.658758715	1
OTU02160	0.941332816	29.22750887	0.266735478	0.164353683	0.839313671	0.472855104	0.946086222	0.658758715	1
OTU02161	0.356521698	29.22750887	0.236374573	0.164353683	0.357061093	0.472855104	0.688993599	0.658758715	1
OTU02162	0.186983524	29.22750887	0.169127807	0.164353683	0.263167326	0.472855104	0.498873379	0.658758715	1
OTU02163	0.782714239	29.22750887	0.665008481	0.164353683	0.483372682	0.472855104	0.81012077	0.827070535	1
OTU02164	0.407865931	29.22750887	0.079685518	0.164353683	0.478744392	0.472855104	0.727876377	0.658758715	1
OTU02165	0.664692003	29.22750887	0.287165854	0.164353683	0.64759888	0.472855104	0.743526563	0.658758715	1
OTU02166	0.566714051	29.22750887	0.476772109	0.164353683	0.817213832	0.472855104	0.727876377	0.710635613	1
OTU02167	0.006314475	29.22750887	0.19818497	0.164353683	0.378547195	0.472855104	0.045812552	0.658758715	1
OTU02168	0.530617548	29.22750887	0.547922751	0.164353683	0.646189484	0.472855104	0.727876377	0.756100473	1
OTU02169	0.428023526	29.22750887	0.544575858	0.164353683	0.789122674	0.472855104	0.727876377	0.754339493	1
OTU02170	0.774251259	29.22750887	0.788891235	0.164353683	0.469290018	0.472855104	0.803590174	0.895308319	1
OTU02171	0.015883455	29.22750887	0.965782074	0.164353683	0.99064509	0.472855104	0.091104814	0.982188641	1
OTU02172	0.022061179	29.22750887	0.496361958	0.164353683	0.833190741	0.472855104	0.116469762	0.721992023	1
OTU02173	0.312460227	29.22750887	0.466284585	0.164353683	0.969906871	0.472855104	0.661003986	0.702398808	1
OTU02174	0.530800573	29.22750887	0.166621823	0.164353683	0.573378578	0.472855104	0.727876377	0.658758715	1
OTU02175	0.453784378	29.22750887	0.252318849	0.164353683	0.454393603	0.472855104	0.727876377	0.658758715	1
OTU02176	0.462329186	29.22750887	0.346545604	0.164353683	0.59423763	0.472855104	0.727876377	0.658758715	1
OTU02177	0.679904581	29.22750887	0.756887897	0.164353683	0.403070605	0.472855104	0.749300723	0.876346473	1
OTU02178	0.272175676	29.22750887	0.434338038	0.164353683	0.927009658	0.472855104	0.622673129	0.679065655	1
OTU02179	0.433847396	29.22750887	0.386659196	0.164353683	0.657917774	0.472855104	0.727876377	0.659721615	1
OTU02180	0.10967526	29.22750887	0.37807135	0.164353683	0.919725432	0.472855104	0.355714818	0.658758715	1
OTU02181	0.03421228	29.22750887	0.658362879	0.164353683	0.984473957	0.472855104	0.15909776	0.822575741	1
OTU02182	0.016602747	29.22750887	0.71019959	0.164353683	0.979212761	0.472855104	0.094324456	0.85233903	1
OTU02183	0.687480503	29.22750887	0.770534901	0.164353683	0.222163967	0.472855104	0.752924814	0.886476479	1
OTU02184	0.276004054	29.22750887	0.174951597	0.164353683	0.276574272	0.472855104	0.627578145	0.658758715	1
OTU02185	0.001066444	29.22750887	0.56897373	0.164353683	0.905597795	0.472855104	0.011748596	0.767760936	1
OTU02186	0.605710395	29.22750887	0.948467282	0.164353683	0.264176896	0.472855104	0.727876377	0.97475011	1
OTU02187	0.648153925	29.22750887	0.351160731	0.164353683	0.421142586	0.472855104	0.738485279	0.658758715	1
OTU02188	0.736820663	29.22750887	0.632776286	0.164353683	0.463792302	0.472855104	0.778661306	0.806410596	1
OTU02189	0.244025998	29.22750887	0.431890961	0.164353683	0.745118606	0.472855104	0.587414304	0.677843152	1
OTU02190	0.445308406	29.22750887	0.223102711	0.164353683	0.489173641	0.472855104	0.727876377	0.658758715	1
OTU02191	0.179274554	29.22750887	0.088396167	0.164353683	0.265944674	0.472855104	0.486567437	0.658758715	1
OTU02192	0.520410818	29.22750887	0.428557293	0.164353683	0.589416465	0.472855104	0.727876377	0.677090916	1
OTU02193	0.536046666	29.22750887	0.506196536	0.164353683	0.428893814	0.472855104	0.727876377	0.727962312	1
OTU02194	0.26728805	29.22750887	0.449425476	0.164353683	0.241775197	0.472855104	0.616204847	0.690278535	1
OTU02195	0.019526602	29.22750887	0.10788513	0.164353683	0.477868402	0.472855104	0.106575266	0.658758715	1
OTU02196	0.189187743	29.22750887	0.443204171	0.164353683	0.139548913	0.472855104	0.503128419	0.685056201	1
OTU02197	0.002552081	29.22750887	0.321560998	0.164353683	0.54358101	0.472855104	0.022642609	0.658758715	1
OTU02198	0.526294809	29.22750887	0.313544182	0.164353683	0.526817344	0.472855104	0.727876377	0.658758715	1
OTU02199	0.592023901	29.22750887	0.304349188	0.164353683	0.536058184	0.472855104	0.727876377	0.658758715	1
OTU02200	0.658974404	29.22750887	0.231088222	0.164353683	0.493631379	0.472855104	0.741850201	0.658758715	1
OTU02201	0.568253192	29.22750887	0.995188463	0.164353683	0.369081634	0.472855104	0.727876377	1	1
OTU02202	0.482568583	29.22750887	0.334914871	0.164353683	0.570970723	0.472855104	0.727876377	0.658758715	1
OTU02203	0.380144768	29.22750887	0.804525727	0.164353683	0.257618614	0.472855104	0.711838599	0.902480717	1
OTU02204	0.210303103	29.22750887	0.763882247	0.164353683	0.178701754	0.472855104	0.536124739	0.881550231	1
OTU02205	0.774904264	29.22750887	0.501690973	0.164353683	0.852018086	0.472855104	0.803848742	0.724975024	1
OTU02206	0.001377889	29.22750887	0.677641829	0.164353683	0.968622741	0.472855104	0.014549186	0.835005741	1
OTU02207	0.239969196	29.22750887	0.759221874	0.164353683	0.410268104	0.472855104	0.581280352	0.87786867	1
OTU02208	0.669489371	29.22750887	0.528782809	0.164353683	0.259021418	0.472855104	0.746977844	0.743783782	1
OTU02209	0.709044116	29.22750887	0.150323916	0.164353683	0.677486899	0.472855104	0.761039814	0.658758715	1
OTU02210	0.098220623	29.22750887	0.848279129	0.164353683	0.533344399	0.472855104	0.330408642	0.92541061	1
OTU02211	0.050322249	29.22750887	0.604782006	0.164353683	0.93176269	0.472855104	0.208356447	0.790755648	1
OTU02212	0.005807919	29.22750887	0.730622749	0.164353683	0.895862918	0.472855104	0.043343029	0.863393134	1
OTU02213	0.201021085	29.22750887	0.063041736	0.164353683	0.45147063	0.472855104	0.522777394	0.658758715	1
OTU02214	0.233320366	29.22750887	0.163113173	0.164353683	0.34445821	0.472855104	0.570264391	0.658758715	1
OTU02215	0.093150883	29.22750887	0.500265501	0.164353683	0.837788586	0.472855104	0.318311234	0.724852947	1
OTU02216	0.050839438	29.22750887	0.868591288	0.164353683	0.999268919	0.472855104	0.209064933	0.937011487	1
OTU02217	0.5453123	29.22750887	0.209001168	0.164353683	0.656645813	0.472855104	0.727876377	0.658758715	1
OTU02218	0.689501783	29.22750887	0.231324066	0.164353683	0.690345387	0.472855104	0.753117171	0.658758715	1
OTU02219	0.747499301	29.22750887	0.328519896	0.164353683	0.559656323	0.472855104	0.786210732	0.658758715	1
OTU02220	0.176305568	29.22750887	0.944219036	0.164353683	0.99993309	0.472855104	0.4804473	0.972057218	1
OTU02221	0.737448983	29.22750887	0.978861302	0.164353683	0.444890711	0.472855104	0.778661306	0.990305123	1
OTU02222	0.373462442	29.22750887	0.326348028	0.164353683	0.93255491	0.472855104	0.705342939	0.658758715	1
OTU02223	0.549332741	29.22750887	0.324585893	0.164353683	0.549845448	0.472855104	0.727876377	0.658758715	1
OTU02224	0.614942612	29.22750887	0.460473806	0.164353683	0.658133855	0.472855104	0.7297107	0.69804898	1
OTU02225	0.012675249	29.22750887	0.664988008	0.164353683	0.963616052	0.472855104	0.077149757	0.827070535	1
OTU02226	0.184038906	29.22750887	0.514709544	0.164353683	0.85408607	0.472855104	0.494055713	0.732967014	1
OTU02227	0.300497742	29.22750887	0.301874238	0.164353683	0.647541218	0.472855104	0.656226116	0.658758715	1
OTU02228	0.126787421	29.22750887	0.513763151	0.164353683	0.773622681	0.472855104	0.395531708	0.732260682	1
OTU02229	0.56401681	29.22750887	0.887168368	0.164353683	0.691460772	0.472855104	0.727876377	0.946619429	1
OTU02230	0.744641068	29.22750887	0.14195215	0.164353683	0.775340048	0.472855104	0.784033118	0.658758715	1
OTU02231	0.837884686	29.22750887	0.174000089	0.164353683	0.949426661	0.472855104	0.856239853	0.658758715	1
OTU02232	0.609381939	29.22750887	0.326581389	0.164353683	0.609920575	0.472855104	0.727876377	0.658758715	1
OTU02233	0.627617709	29.22750887	0.609779873	0.164353683	0.20948605	0.472855104	0.734387133	0.792859953	1
OTU02234	0.54728825	29.22750887	0.734312291	0.164353683	0.232896611	0.472855104	0.727876377	0.865987203	1
OTU02235	0.609381939	29.22750887	0.326581389	0.164353683	0.609920575	0.472855104	0.727876377	0.658758715	1
OTU02236	0.713102914	29.22750887	0.139610567	0.164353683	0.73045941	0.472855104	0.763892627	0.658758715	1
OTU02237	0.004336175	29.22750887	0.048529661	0.164353683	0.018978333	0.472855104	0.034338598	0.658758715	1
OTU02238	0.26242175	29.22750887	0.390410062	0.164353683	0.676419637	0.472855104	0.611286917	0.660200156	1
OTU02239	0.006167944	29.22750887	0.935455221	0.164353683	0.515469173	0.472855104	0.045244221	0.967204004	1
OTU02240	0.407931485	29.22750887	0.373779954	0.164353683	0.646355386	0.472855104	0.727876377	0.658758715	1
OTU02241	0.010271375	29.22750887	0.312349412	0.164353683	0.307161092	0.472855104	0.065664218	0.658758715	1
OTU02242	0.395495434	29.22750887	0.39591181	0.164353683	0.495059071	0.472855104	0.724387497	0.663482857	1
OTU02243	0.651953194	29.22750887	0.51928059	0.164353683	0.44914312	0.472855104	0.739480798	0.736624969	1
OTU02244	0.065314537	29.22750887	0.08611469	0.164353683	0.250911539	0.472855104	0.251933526	0.658758715	1
OTU02245	0.182544152	29.22750887	0.564715944	0.164353683	0.902089143	0.472855104	0.491961843	0.765710814	1
OTU02246	0.00083442	29.22750887	0.196464715	0.164353683	0.322483529	0.472855104	0.009655662	0.658758715	1
OTU02247	0.000243849	29.22750887	0.594259895	0.164353683	0.924677284	0.472855104	0.003666583	0.785165937	1
OTU02248	0.384680965	29.22750887	0.698595332	0.164353683	0.690785271	0.472855104	0.716223898	0.845422117	1
OTU02249	0.681363617	29.22750887	0.235574212	0.164353683	0.740741197	0.472855104	0.749634359	0.658758715	1
OTU02250	0.610843723	29.22750887	0.341739242	0.164353683	0.684005053	0.472855104	0.728595259	0.658758715	1
OTU02251	0.104694671	29.22750887	0.398819358	0.164353683	0.906439019	0.472855104	0.343911532	0.665925723	1
OTU02252	0.055927589	29.22750887	0.195379628	0.164353683	0.583690836	0.472855104	0.226095895	0.658758715	1
OTU02253	0.340554486	29.22750887	0.467642141	0.164353683	0.978714266	0.472855104	0.675515709	0.702816819	1
OTU02254	0.003723518	29.22750887	0.587921607	0.164353683	0.920171455	0.472855104	0.030624144	0.780180503	1
OTU02255	0.549332741	29.22750887	0.324585893	0.164353683	0.549845448	0.472855104	0.727876377	0.658758715	1
OTU02256	0.091075324	29.22750887	0.556853036	0.164353683	0.895378191	0.472855104	0.313074703	0.759916541	1
OTU02257	0.027276618	29.22750887	0.488706348	0.164353683	0.82393234	0.472855104	0.134825069	0.718153395	1
OTU02258	0.083193589	29.22750887	0.960605171	0.164353683	0.98272376	0.472855104	0.294887977	0.980139008	1
OTU02259	0.203411936	29.22750887	0.784335441	0.164353683	0.885609193	0.472855104	0.526701072	0.89293117	1
OTU02260	0.330208995	29.22750887	0.856886325	0.164353683	0.173060685	0.472855104	0.667460362	0.930332504	1
OTU02261	0.078260361	29.22750887	0.054871544	0.164353683	0.15026936	0.472855104	0.283479094	0.658758715	1
OTU02262	0.49374881	29.22750887	0.187277454	0.164353683	0.498756509	0.472855104	0.727876377	0.658758715	1
OTU02263	0.078941844	29.22750887	0.093341728	0.164353683	0.112611956	0.472855104	0.285241087	0.658758715	1
OTU02264	0.117717931	29.22750887	0.483814549	0.164353683	0.847592786	0.472855104	0.376194617	0.715594915	1
OTU02265	0.000703072	29.22750887	0.935785988	0.164353683	0.994778873	0.472855104	0.008451632	0.967378485	1
OTU02266	0.426967734	29.22750887	0.67989304	0.164353683	0.884726465	0.472855104	0.727876377	0.835833095	1
OTU02267	0.067399786	29.22750887	0.357127284	0.164353683	0.847198037	0.472855104	0.256497208	0.658758715	1
OTU02268	0.183975958	29.22750887	0.128775648	0.164353683	0.149740864	0.472855104	0.494055713	0.658758715	1
OTU02269	0.157193933	29.22750887	0.849003218	0.164353683	0.07305023	0.472855104	0.451904177	0.925748396	1
OTU02270	0.002763643	29.22750887	0.065951277	0.164353683	0.064311322	0.472855104	0.023949501	0.658758715	1
OTU02271	0.014659244	29.22750887	0.533199763	0.164353683	0.873330304	0.472855104	0.086577989	0.745421051	1
OTU02272	0.851562674	29.22750887	0.327834924	0.164353683	0.65022493	0.472855104	0.86858229	0.658758715	1
OTU02273	0.0493886	29.22750887	0.011107983	0.164353683	0.050035617	0.472855104	0.206223309	0.658758715	1
OTU02274	0.265248383	29.22750887	0.310015228	0.164353683	0.519366999	0.472855104	0.61405932	0.658758715	1
OTU02275	0.039511197	29.22750887	0.749963276	0.164353683	0.988307093	0.472855104	0.176060715	0.874465276	1
OTU02276	0.081811717	29.22750887	0.565407633	0.164353683	0.902665083	0.472855104	0.290945661	0.766065119	1
OTU02277	0.549332741	29.22750887	0.324585893	0.164353683	0.549845448	0.472855104	0.727876377	0.658758715	1
OTU02278	0.099248677	29.22750887	0.708774376	0.164353683	0.992976025	0.472855104	0.331643072	0.851013834	1
OTU02279	0.257672333	29.22750887	0.951802449	0.164353683	0.999986676	0.472855104	0.605971446	0.976664791	1
OTU02280	0.189425715	29.22750887	0.357613325	0.164353683	0.615831806	0.472855104	0.503364906	0.658758715	1
OTU02281	0.434433029	29.22750887	0.276955133	0.164353683	0.305161057	0.472855104	0.727876377	0.658758715	1
OTU02282	0.005095083	29.22750887	0.601020709	0.164353683	0.982722566	0.472855104	0.039356718	0.788897484	1
OTU02283	0.360066347	29.22750887	0.679737542	0.164353683	0.16767096	0.472855104	0.691374284	0.835814017	1
OTU02284	0.028402697	29.22750887	0.362713481	0.164353683	0.625594848	0.472855104	0.138869135	0.658758715	1
OTU02285	0.133579732	29.22750887	0.210273271	0.164353683	0.469366764	0.472855104	0.406733594	0.658758715	1
OTU02286	0.253420557	29.22750887	0.291891424	0.164353683	0.658666101	0.472855104	0.601749228	0.658758715	1
OTU02287	0.065607597	29.22750887	0.284753739	0.164353683	0.418058427	0.472855104	0.252488982	0.658758715	1
OTU02288	0.056193135	29.22750887	0.403869525	0.164353683	0.699715154	0.472855104	0.226708927	0.668552753	1
OTU02289	0.940165186	29.22750887	0.792964175	0.164353683	0.332888614	0.472855104	0.945071771	0.897037662	1
OTU02290	0.18067563	29.22750887	0.144305894	0.164353683	0.180884136	0.472855104	0.489258134	0.658758715	1
OTU02291	0.17604309	29.22750887	0.213572158	0.164353683	0.305885591	0.472855104	0.479978672	0.658758715	1
OTU02292	0.045117381	29.22750887	0.992121711	0.164353683	0.978956798	0.472855104	0.193256161	0.998812804	1
OTU02293	0.652577408	29.22750887	0.354767504	0.164353683	0.662342128	0.472855104	0.739480798	0.658758715	1
OTU02294	0.089241613	29.22750887	0.917902274	0.164353683	0.990133768	0.472855104	0.309117255	0.959451935	1
OTU02295	0.578263634	29.22750887	0.304122249	0.164353683	0.535583331	0.472855104	0.727876377	0.658758715	1
OTU02296	0.100879059	29.22750887	0.215925314	0.164353683	0.31114483	0.472855104	0.335570395	0.658758715	1
OTU02297	0.616934701	29.22750887	0.315896264	0.164353683	0.617501183	0.472855104	0.730106122	0.658758715	1
OTU02298	0.862547575	29.22750887	0.978125917	0.164353683	0.418112029	0.472855104	0.876940502	0.989896585	1
OTU02299	0.008900945	29.22750887	0.087879371	0.164353683	0.118728658	0.472855104	0.059449152	0.658758715	1
OTU02300	0.282356355	29.22750887	0.203224963	0.164353683	0.282867475	0.472855104	0.635248604	0.658758715	1
OTU02301	0.116612201	29.22750887	0.556418046	0.164353683	0.894998074	0.472855104	0.373747425	0.759868402	1
OTU02302	0.60651978	29.22750887	0.58690316	0.164353683	0.644209299	0.472855104	0.727876377	0.779448124	1
OTU02303	0.103352374	29.22750887	0.490757881	0.164353683	0.563916747	0.472855104	0.341097655	0.719750737	1
OTU02304	0.75391587	29.22750887	0.87768407	0.164353683	0.439480526	0.472855104	0.789377819	0.942304127	1
OTU02305	0.631259812	29.22750887	0.556281577	0.164353683	0.689368715	0.472855104	0.735373953	0.759868402	1
OTU02306	0.005403373	29.22750887	0.126225662	0.164353683	0.004996214	0.472855104	0.040943579	0.658758715	0.489055647
OTU02307	0.331589533	29.22750887	0.522238463	0.164353683	0.103808101	0.472855104	0.668855776	0.738836522	1
OTU02308	0.850287157	29.22750887	0.442881066	0.164353683	0.489895621	0.472855104	0.867548127	0.68503476	1
OTU02309	0.076224627	29.22750887	0.062979019	0.164353683	0.076034099	0.472855104	0.279054106	0.658758715	1
OTU02310	0.578263634	29.22750887	0.304122249	0.164353683	0.535583331	0.472855104	0.727876377	0.658758715	1
OTU02311	0.174788744	29.22750887	0.633624408	0.164353683	0.336563633	0.472855104	0.478525259	0.806410596	1
OTU02312	0.099253807	29.22750887	0.808292878	0.164353683	0.55510247	0.472855104	0.331643072	0.904482154	1
OTU02313	0.345651022	29.22750887	0.135526822	0.164353683	0.701381401	0.472855104	0.679579273	0.658758715	1
OTU02314	0.100189224	29.22750887	0.448834457	0.164353683	0.921556442	0.472855104	0.333833626	0.689830255	1
OTU02315	0.609381939	29.22750887	0.326581389	0.164353683	0.609920575	0.472855104	0.727876377	0.658758715	1
OTU02316	0.109157505	29.22750887	0.738241096	0.164353683	0.988773742	0.472855104	0.35442059	0.867237727	1
OTU02317	0.467012638	29.22750887	0.284732603	0.164353683	0.572727465	0.472855104	0.727876377	0.658758715	1
OTU02318	0.460065791	29.22750887	0.221268377	0.164353683	0.7067617	0.472855104	0.727876377	0.658758715	1
OTU02319	0.47249198	29.22750887	0.390919813	0.164353683	0.242700708	0.472855104	0.727876377	0.660200156	1
OTU02320	0.24678937	29.22750887	0.330531334	0.164353683	0.862004586	0.472855104	0.590612957	0.658758715	1
OTU02321	0.119969289	29.22750887	0.910072823	0.164353683	0.999972811	0.472855104	0.381435903	0.955880648	1
OTU02322	0.037060035	29.22750887	0.945782942	0.164353683	0.948401054	0.472855104	0.167826682	0.972659647	1
OTU02323	0.086036612	29.22750887	0.260117584	0.164353683	0.410361414	0.472855104	0.301835847	0.658758715	1
OTU02324	0.175751778	29.22750887	0.722376261	0.164353683	0.999366466	0.472855104	0.47940332	0.859868706	1
OTU02325	0.639736436	29.22750887	0.281895483	0.164353683	0.640399863	0.472855104	0.735863274	0.658758715	1
OTU02326	0.165784199	29.22750887	0.275475341	0.164353683	0.331637169	0.472855104	0.466492674	0.658758715	1
OTU02327	0.322285185	29.22750887	0.41502118	0.164353683	0.272497685	0.472855104	0.665477691	0.670187981	1
OTU02328	0.609381939	29.22750887	0.326581389	0.164353683	0.609920575	0.472855104	0.727876377	0.658758715	1
OTU02329	0.628070333	29.22750887	0.595441771	0.164353683	0.659822218	0.472855104	0.734492223	0.785893637	1
OTU02330	0.631034773	29.22750887	0.37405227	0.164353683	0.438841759	0.472855104	0.735373953	0.658758715	1
OTU02331	0.077352077	29.22750887	0.422197108	0.164353683	0.898487844	0.472855104	0.281113362	0.673839732	1
OTU02332	0.750767885	29.22750887	0.72999367	0.164353683	0.454354815	0.472855104	0.788121491	0.863190398	1
OTU02333	0.011120763	29.22750887	0.21544504	0.164353683	0.310070818	0.472855104	0.069823421	0.658758715	1
OTU02334	0.10910142	29.22750887	0.077838113	0.164353683	0.307450766	0.472855104	0.35442059	0.658758715	1
OTU02335	0.362497351	29.22750887	0.460230968	0.164353683	0.748156989	0.472855104	0.694185915	0.698035207	1
OTU02336	0.088285362	29.22750887	0.140018509	0.164353683	0.150478361	0.472855104	0.307424593	0.658758715	1
OTU02337	0.565026906	29.22750887	0.21969244	0.164353683	0.685502454	0.472855104	0.727876377	0.658758715	1
OTU02338	0.973827752	29.22750887	0.513355041	0.164353683	0.362337071	0.472855104	0.974970742	0.732100338	1
OTU02339	0.184548949	29.22750887	0.24607802	0.164353683	0.08964952	0.472855104	0.494365983	0.658758715	1
OTU02340	4.51E-06	29.22750887	0.144607586	0.164353683	0.092939653	0.472855104	0.000130769	0.658758715	1
OTU02341	0.347636482	29.22750887	0.072552865	0.164353683	0.30307163	0.472855104	0.681499346	0.658758715	1
OTU02342	0.045742493	29.22750887	0.222199611	0.164353683	0.32520057	0.472855104	0.195231185	0.658758715	1
OTU02343	0.058171003	29.22750887	0.751712649	0.164353683	0.988624052	0.472855104	0.231097176	0.874605656	1
OTU02344	0.297972591	29.22750887	0.523773983	0.164353683	0.529084503	0.472855104	0.654356138	0.73987486	1
OTU02345	0.709010672	29.22750887	0.617643207	0.164353683	0.441190081	0.472855104	0.761039814	0.797145295	1
OTU02346	0.009559232	29.22750887	0.770834462	0.164353683	0.991691951	0.472855104	0.062654418	0.886489325	1
OTU02347	0.006932262	29.22750887	0.689341154	0.164353683	0.972792522	0.472855104	0.049455693	0.840182901	1
OTU02348	0.490375593	29.22750887	0.056756889	0.164353683	0.587529299	0.472855104	0.727876377	0.658758715	1
OTU02349	0.860332421	29.22750887	0.920736498	0.164353683	0.468714056	0.472855104	0.875135415	0.960770267	1
OTU02350	0.118203753	29.22750887	0.846231591	0.164353683	0.87593202	0.472855104	0.377228546	0.924245259	1
OTU02351	0.094333932	29.22750887	0.190197023	0.164353683	0.322541474	0.472855104	0.320097433	0.658758715	1
OTU02352	0.041049408	29.22750887	0.507701971	0.164353683	0.846319406	0.472855104	0.181157441	0.728871371	1
OTU02353	0.681881503	29.22750887	0.422585083	0.164353683	0.553479263	0.472855104	0.74981653	0.673839732	1
OTU02354	0.858631285	29.22750887	0.880226826	0.164353683	0.614828601	0.472855104	0.873553826	0.943258144	1
OTU02355	0.771629516	29.22750887	0.583873338	0.164353683	0.467595318	0.472855104	0.801565734	0.777067134	1
OTU02356	0.0631876	29.22750887	0.551358527	0.164353683	0.572010446	0.472855104	0.245793591	0.757646497	1
OTU02357	0.156000991	29.22750887	0.847141378	0.164353683	0.498995196	0.472855104	0.449580246	0.924818709	1
OTU02358	0.024131403	29.22750887	0.277803107	0.164353683	0.686522261	0.472855104	0.123258004	0.658758715	1
OTU02359	0.721851596	29.22750887	0.772331333	0.164353683	0.452259424	0.472855104	0.769124889	0.887561419	1
OTU02360	0.323305786	29.22750887	0.333063954	0.164353683	0.809068867	0.472855104	0.665477691	0.658758715	1
OTU02361	0.159751427	29.22750887	0.333272468	0.164353683	0.894619275	0.472855104	0.454442959	0.658758715	1
OTU02362	0.221212513	29.22750887	0.785742936	0.164353683	0.901595996	0.472855104	0.551507271	0.893481446	1
OTU02363	0.030085322	29.22750887	0.229886706	0.164353683	0.342467609	0.472855104	0.143967573	0.658758715	1
OTU02364	0.328704563	29.22750887	0.38307164	0.164353683	0.459276572	0.472855104	0.665477691	0.658758715	1
OTU02365	0.671854349	29.22750887	0.488459313	0.164353683	0.513621259	0.472855104	0.747416602	0.718153395	1
OTU02366	0.015805144	29.22750887	0.887146578	0.164353683	0.999498066	0.472855104	0.090752129	0.946619429	1
OTU02367	0.724592709	29.22750887	0.697980967	0.164353683	0.533997376	0.472855104	0.770807601	0.845141271	1
OTU02368	0.017613565	29.22750887	0.689578713	0.164353683	0.193437022	0.472855104	0.098566634	0.840300917	1
OTU02369	0.22081136	29.22750887	0.181298997	0.164353683	0.261760788	0.472855104	0.550967252	0.658758715	1
OTU02370	0.554767717	29.22750887	0.392839009	0.164353683	0.481678688	0.472855104	0.727876377	0.661918646	1
OTU02371	0.172350621	29.22750887	0.284998179	0.164353683	0.472852579	0.472855104	0.47599702	0.658758715	1
OTU02372	0.617293491	29.22750887	0.315399622	0.164353683	0.617861301	0.472855104	0.730307002	0.658758715	1
OTU02373	0.805072622	29.22750887	0.22016952	0.164353683	0.725494647	0.472855104	0.82866551	0.658758715	1
OTU02374	0.165037814	29.22750887	0.267336206	0.164353683	0.487575668	0.472855104	0.464830559	0.658758715	1
OTU02375	0.010147603	29.22750887	0.121324973	0.164353683	0.009629671	0.472855104	0.065151975	0.658758715	0.777010352
OTU02376	0.549332741	29.22750887	0.324585893	0.164353683	0.549845448	0.472855104	0.727876377	0.658758715	1
OTU02377	0.600455191	29.22750887	0.096998746	0.164353683	0.623375304	0.472855104	0.727876377	0.658758715	1
OTU02378	0.549332741	29.22750887	0.324585893	0.164353683	0.549845448	0.472855104	0.727876377	0.658758715	1
OTU02379	0.023406432	29.22750887	0.555800127	0.164353683	0.894456499	0.472855104	0.121424681	0.759868402	1
OTU02380	0.643381309	29.22750887	0.173722445	0.164353683	0.642388033	0.472855104	0.736508779	0.658758715	1
OTU02381	0.353595827	29.22750887	0.58378497	0.164353683	0.133220589	0.472855104	0.685271238	0.777067134	1
OTU02382	0.204337657	29.22750887	0.160236116	0.164353683	0.244339732	0.472855104	0.527496822	0.658758715	1
OTU02383	0.508038163	29.22750887	0.539676443	0.164353683	0.506496996	0.472855104	0.727876377	0.750483982	1
OTU02384	0.47647342	29.22750887	0.384156397	0.164353683	0.334479338	0.472855104	0.727876377	0.658758715	1
OTU02385	0.08348633	29.22750887	0.673307699	0.164353683	0.966967511	0.472855104	0.295493108	0.832607416	1
OTU02386	0.173168054	29.22750887	0.518097639	0.164353683	0.67836376	0.472855104	0.476711135	0.735861324	1
OTU02387	0.504685496	29.22750887	0.104415433	0.164353683	0.578578321	0.472855104	0.727876377	0.658758715	1
OTU02388	0.795973732	29.22750887	0.943591937	0.164353683	0.631642077	0.472855104	0.821282038	0.971746715	1
OTU02389	0.525180845	29.22750887	0.966397298	0.164353683	0.214062556	0.472855104	0.727876377	0.982188641	1
OTU02390	0.582260236	29.22750887	0.347932374	0.164353683	0.623230003	0.472855104	0.727876377	0.658758715	1
OTU02391	0.586045368	29.22750887	0.315354238	0.164353683	0.52785782	0.472855104	0.727876377	0.658758715	1
OTU02392	0.417611953	29.22750887	0.475904032	0.164353683	0.408864109	0.472855104	0.727876377	0.710227143	1
OTU02393	0.14454488	29.22750887	0.578401969	0.164353683	0.530948411	0.472855104	0.4262111	0.775707308	1
OTU02394	0.265847029	29.22750887	0.715806738	0.164353683	0.319025134	0.472855104	0.614308287	0.8554436	1
OTU02395	0.683651649	29.22750887	0.385328779	0.164353683	0.597968267	0.472855104	0.750352944	0.659124048	1
OTU02396	0.245763463	29.22750887	0.175909978	0.164353683	0.214180834	0.472855104	0.58961551	0.658758715	1
OTU02397	0.326889949	29.22750887	0.268865526	0.164353683	0.429858112	0.472855104	0.665477691	0.658758715	1
OTU02398	0.453571493	29.22750887	0.286966839	0.164353683	0.499140341	0.472855104	0.727876377	0.658758715	1
OTU02399	0.405900112	29.22750887	0.652487279	0.164353683	0.244073959	0.472855104	0.727876377	0.818315804	1
OTU02400	0.175481268	29.22750887	0.384542033	0.164353683	0.068678145	0.472855104	0.479086382	0.658852362	1
OTU02401	0.220492148	29.22750887	0.089876589	0.164353683	0.35021065	0.472855104	0.550603253	0.658758715	1
OTU02402	0.694508606	29.22750887	0.945100329	0.164353683	0.399660832	0.472855104	0.754288367	0.972393203	1
OTU02403	0.654958322	29.22750887	0.751090237	0.164353683	0.37053644	0.472855104	0.740068422	0.874465276	1
OTU02404	0.176375897	29.22750887	0.026796171	0.164353683	0.14798457	0.472855104	0.4804473	0.658758715	1
OTU02405	0.609381939	29.22750887	0.326581389	0.164353683	0.609920575	0.472855104	0.727876377	0.658758715	1
OTU02406	0.349550594	29.22750887	0.554078434	0.164353683	0.902461046	0.472855104	0.683193905	0.758807874	1
OTU02407	0.311570723	29.22750887	0.680614215	0.164353683	0.495404552	0.472855104	0.659979919	0.836203185	1
OTU02408	0.6014975	29.22750887	0.478102818	0.164353683	0.089576187	0.472855104	0.727876377	0.710978471	1
OTU02409	0.517494607	29.22750887	0.77687843	0.164353683	0.266520591	0.472855104	0.727876377	0.889499733	1
OTU02410	0.549332741	29.22750887	0.324585893	0.164353683	0.549845448	0.472855104	0.727876377	0.658758715	1
OTU02411	0.209428096	29.22750887	0.095358535	0.164353683	0.210104802	0.472855104	0.535085649	0.658758715	1
OTU02412	0.003863627	29.22750887	0.50974271	0.164353683	0.848608354	0.472855104	0.031387372	0.729809886	1
OTU02413	0.009000114	29.22750887	0.617059987	0.164353683	0.881728617	0.472855104	0.059910458	0.796641121	1
OTU02414	0.008324744	29.22750887	0.899758665	0.164353683	0.827134709	0.472855104	0.056678502	0.95121441	1
OTU02415	0.582260236	29.22750887	0.347932374	0.164353683	0.623230003	0.472855104	0.727876377	0.658758715	1
OTU02416	0.683346788	29.22750887	0.246795038	0.164353683	0.58914645	0.472855104	0.750352944	0.658758715	1
OTU02417	0.741390694	29.22750887	0.182883229	0.164353683	0.742448583	0.472855104	0.78143757	0.658758715	1
OTU02418	0.708818302	29.22750887	0.56799096	0.164353683	0.526666006	0.472855104	0.761039814	0.767760936	1
OTU02419	0.391893353	29.22750887	0.042093539	0.164353683	0.393641437	0.472855104	0.721691298	0.658758715	1
OTU02420	9.40E-05	29.22750887	1	0.164353683	1	0.472855104	0.00166636	1	1
OTU02421	0.701574801	29.22750887	0.326669937	0.164353683	0.498888029	0.472855104	0.756565494	0.658758715	1
OTU02422	0.607952588	29.22750887	0.311547859	0.164353683	0.648565991	0.472855104	0.727876377	0.658758715	1
OTU02423	0.864911839	29.22750887	0.096842222	0.164353683	0.900354665	0.472855104	0.87829738	0.658758715	1
OTU02424	0.000951375	29.22750887	0.803521511	0.164353683	0.984957026	0.472855104	0.010698037	0.902011394	1
OTU02425	0.305581041	29.22750887	0.787692852	0.164353683	0.984027418	0.472855104	0.658219588	0.894731774	1
OTU02426	0.204223226	29.22750887	0.272099096	0.164353683	0.828325548	0.472855104	0.527496822	0.658758715	1
OTU02427	0.114035212	29.22750887	0.226121594	0.164353683	0.844840427	0.472855104	0.367262271	0.658758715	1
OTU02428	0.115362226	29.22750887	0.295445696	0.164353683	0.840756759	0.472855104	0.370138555	0.658758715	1
OTU02429	0.017613108	29.22750887	0.08752834	0.164353683	0.062400115	0.472855104	0.098566634	0.658758715	1
OTU02430	0.549332741	29.22750887	0.324585893	0.164353683	0.549845448	0.472855104	0.727876377	0.658758715	1
OTU02431	0.646565924	29.22750887	0.149429144	0.164353683	0.58289733	0.472855104	0.737608929	0.658758715	1
OTU02432	0.115156857	29.22750887	0.141503007	0.164353683	0.333965476	0.472855104	0.370076206	0.658758715	1
OTU02433	0.549332741	29.22750887	0.324585893	0.164353683	0.549845448	0.472855104	0.727876377	0.658758715	1
OTU02434	0.192144987	29.22750887	0.999145787	0.164353683	0.998703198	0.472855104	0.507719492	1	1
OTU02435	0.429909569	29.22750887	0.119166366	0.164353683	0.431600189	0.472855104	0.727876377	0.658758715	1
OTU02436	0.409215235	29.22750887	0.221856232	0.164353683	0.764450414	0.472855104	0.727876377	0.658758715	1
OTU02437	0.005814397	29.22750887	1	0.164353683	1	0.472855104	0.043343029	1	1
OTU02438	0.206888264	29.22750887	0.189235108	0.164353683	0.252131042	0.472855104	0.53155328	0.658758715	1
OTU02439	0.431665575	29.22750887	0.799922587	0.164353683	0.397849423	0.472855104	0.727876377	0.900207111	1
OTU02440	0.157545756	29.22750887	0.674396473	0.164353683	0.967389077	0.472855104	0.452398063	0.833018189	1
OTU02441	0.266597502	29.22750887	0.481835759	0.164353683	0.924603219	0.472855104	0.615328058	0.713554152	1
OTU02442	0.132380283	29.22750887	0.24832253	0.164353683	0.295200887	0.472855104	0.404318501	0.658758715	1
OTU02443	0.724098539	29.22750887	0.583742502	0.164353683	0.432162332	0.472855104	0.770807601	0.777067134	1
OTU02444	0.656734724	29.22750887	0.607238421	0.164353683	0.465002738	0.472855104	0.741138355	0.791580577	1
OTU02445	0.507687271	29.22750887	1	0.164353683	0.67582723	0.472855104	0.727876377	1	1
OTU02446	0.243670397	29.22750887	0.447707829	0.164353683	0.768853867	0.472855104	0.587149291	0.689340754	1
OTU02447	0.106168411	29.22750887	0.882573371	0.164353683	0.997069146	0.472855104	0.34735977	0.944755396	1
OTU02448	0.319894891	29.22750887	0.53356717	0.164353683	0.844771895	0.472855104	0.665477691	0.745421051	1
OTU02449	0.097832937	29.22750887	0.851767597	0.164353683	0.419001644	0.472855104	0.329290004	0.927151729	1
OTU02450	0.370538968	29.22750887	0.328771368	0.164353683	0.678706164	0.472855104	0.701931529	0.658758715	1
OTU02451	0.038281575	29.22750887	0.729072127	0.164353683	0.994208258	0.472855104	0.171993441	0.863075558	1
OTU02452	0.574451921	29.22750887	0.827921991	0.164353683	0.672761519	0.472855104	0.727876377	0.916146601	1
OTU02453	0.414190262	29.22750887	0.337867811	0.164353683	0.576931712	0.472855104	0.727876377	0.658758715	1
OTU02454	0.731586581	29.22750887	0.457568427	0.164353683	0.477512041	0.472855104	0.775622066	0.695897882	1
OTU02455	0.549332741	29.22750887	0.324585893	0.164353683	0.549845448	0.472855104	0.727876377	0.658758715	1
OTU02456	0.574551541	29.22750887	0.304659176	0.164353683	0.841099839	0.472855104	0.727876377	0.658758715	1
OTU02457	0.211867222	29.22750887	0.34802752	0.164353683	0.319964705	0.472855104	0.539000332	0.658758715	1
OTU02458	0.58162732	29.22750887	0.409674697	0.164353683	0.687290703	0.472855104	0.727876377	0.668717227	1
OTU02459	0.323754785	29.22750887	0.122738857	0.164353683	0.213866032	0.472855104	0.665477691	0.658758715	1
OTU02460	0.11730661	29.22750887	0.84942814	0.164353683	0.998419927	0.472855104	0.375368579	0.926042619	1
OTU02461	0.697372758	29.22750887	0.441017016	0.164353683	0.631756064	0.472855104	0.75521035	0.683977299	1
OTU02462	0.024620188	29.22750887	0.591225748	0.164353683	0.886123555	0.472855104	0.125325784	0.782231097	1
OTU02463	0.201778094	29.22750887	0.697025183	0.164353683	0.510116852	0.472855104	0.523833478	0.844880872	1
OTU02464	0.287014024	29.22750887	0.228452177	0.164353683	0.196261169	0.472855104	0.640897808	0.658758715	1
OTU02465	0.212307379	29.22750887	0.675434714	0.164353683	0.989986223	0.472855104	0.539441431	0.833785545	1
OTU02466	0.059081978	29.22750887	0.229211743	0.164353683	0.129082875	0.472855104	0.233782961	0.658758715	1
OTU02467	0.609381939	29.22750887	0.326581389	0.164353683	0.609920575	0.472855104	0.727876377	0.658758715	1
OTU02468	0.048920085	29.22750887	0.827922803	0.164353683	0.997317331	0.472855104	0.205127688	0.916146601	1
OTU02469	0.887566307	29.22750887	0.29605692	0.164353683	0.378261332	0.472855104	0.897666554	0.658758715	1
OTU02470	0.390933316	29.22750887	0.377309843	0.164353683	0.803867422	0.472855104	0.720451492	0.658758715	1
OTU02471	0.613190722	29.22750887	0.299141819	0.164353683	0.371146565	0.472855104	0.729342159	0.658758715	1
OTU02472	0.854127972	29.22750887	0.311502084	0.164353683	0.389533862	0.472855104	0.870603981	0.658758715	1
OTU02473	0.014969939	29.22750887	0.296403558	0.164353683	0.490255635	0.472855104	0.087669571	0.658758715	1
OTU02474	0.019408092	29.22750887	0.075222065	0.164353683	0.046299808	0.472855104	0.106122451	0.658758715	1
OTU02475	0.350960063	29.22750887	0.527803405	0.164353683	0.829854556	0.472855104	0.684670728	0.743106374	1
OTU02476	0.512969659	29.22750887	0.278495747	0.164353683	0.820553565	0.472855104	0.727876377	0.658758715	1
OTU02477	0.609381939	29.22750887	0.326581389	0.164353683	0.609920575	0.472855104	0.727876377	0.658758715	1
OTU02478	0.672074504	29.22750887	0.243018604	0.164353683	0.708503142	0.472855104	0.747416602	0.658758715	1
OTU02479	0.45409164	29.22750887	0.109381154	0.164353683	0.453205896	0.472855104	0.727876377	0.658758715	1
OTU02480	0.604002474	29.22750887	0.343432406	0.164353683	0.510445702	0.472855104	0.727876377	0.658758715	1
OTU02481	0.002407441	29.22750887	0.75475472	0.164353683	0.633640153	0.472855104	0.021583833	0.875493467	1
OTU02482	0.207965266	29.22750887	0.37707883	0.164353683	0.277994168	0.472855104	0.533364169	0.658758715	1
OTU02483	0.032338324	29.22750887	0.107504926	0.164353683	0.46246618	0.472855104	0.152280862	0.658758715	1
OTU02484	0.012574681	29.22750887	0.447178264	0.164353683	0.768081542	0.472855104	0.076905003	0.68870297	1
OTU02485	0.645058924	29.22750887	0.818212474	0.164353683	0.156985062	0.472855104	0.736823908	0.908938918	1
OTU02486	0.379533277	29.22750887	0.613602104	0.164353683	0.975512133	0.472855104	0.711838599	0.794362684	1
OTU02487	0.931014404	29.22750887	0.145500009	0.164353683	0.832257442	0.472855104	0.936819515	0.658758715	1
OTU02488	0.579011127	29.22750887	0.789410908	0.164353683	0.665339292	0.472855104	0.727876377	0.895494893	1
OTU02489	0.834124634	29.22750887	0.180879238	0.164353683	0.835180362	0.472855104	0.852738298	0.658758715	1
OTU02490	0.217782822	29.22750887	0.853589265	0.164353683	0.997123717	0.472855104	0.546907769	0.928206429	1
OTU02491	0.716998931	29.22750887	0.935015763	0.164353683	0.37705768	0.472855104	0.766278972	0.967084552	1
OTU02492	0.609381939	29.22750887	0.326581389	0.164353683	0.609920575	0.472855104	0.727876377	0.658758715	1
OTU02493	0.522312408	29.22750887	0.311656108	0.164353683	0.522836473	0.472855104	0.727876377	0.658758715	1
OTU02494	0.007534468	29.22750887	0.489370668	0.164353683	0.824748439	0.472855104	0.052927422	0.718650334	1
OTU02495	0.354347104	29.22750887	0.413864554	0.164353683	0.176563827	0.472855104	0.686200364	0.670029203	1
OTU02496	0.265005811	29.22750887	0.838882744	0.164353683	0.99958396	0.472855104	0.613789643	0.919751904	1
OTU02497	0.789661331	29.22750887	0.34952798	0.164353683	0.866957902	0.472855104	0.815614566	0.658758715	1
OTU02498	0.663680633	29.22750887	0.452999839	0.164353683	0.527256113	0.472855104	0.743357168	0.692489	1
OTU02499	0.435597938	29.22750887	0.271696833	0.164353683	0.436142314	0.472855104	0.727876377	0.658758715	1
OTU02500	0.493212856	29.22750887	0.358148685	0.164353683	0.508042178	0.472855104	0.727876377	0.658758715	1
OTU02501	0.021725104	29.22750887	0.239987584	0.164353683	0.365189542	0.472855104	0.115173676	0.658758715	1
OTU02502	0.015348062	29.22750887	0.309195667	0.164353683	0.517630758	0.472855104	0.08923396	0.658758715	1
OTU02503	0.027848173	29.22750887	0.061824438	0.164353683	0.024562355	0.472855104	0.137060682	0.658758715	1
OTU02504	0.376834204	29.22750887	0.597258774	0.164353683	0.442221435	0.472855104	0.708326357	0.786900296	1
OTU02505	0.445300394	29.22750887	0.640061249	0.164353683	0.586832014	0.472855104	0.727876377	0.811423719	1
OTU02506	0.161574901	29.22750887	0.417234258	0.164353683	0.290473809	0.472855104	0.4570174	0.672091192	1
OTU02507	0.0192586	29.22750887	0.165589462	0.164353683	0.201721445	0.472855104	0.105401557	0.658758715	1
OTU02508	0.115247683	29.22750887	0.715189749	0.164353683	0.801628143	0.472855104	0.370138555	0.855276986	1
OTU02509	0.353560323	29.22750887	0.38032561	0.164353683	0.790608695	0.472855104	0.685271238	0.658758715	1
OTU02510	5.87E-06	29.22750887	0.403694757	0.164353683	0.699418752	0.472855104	0.000163884	0.668552753	1
OTU02511	0.609381939	29.22750887	0.326581389	0.164353683	0.609920575	0.472855104	0.727876377	0.658758715	1
OTU02512	0.170520728	29.22750887	0.768664117	0.164353683	0.745437447	0.472855104	0.473731916	0.885644627	1
OTU02513	0.213181555	29.22750887	0.16022194	0.164353683	0.466031149	0.472855104	0.539627549	0.658758715	1
OTU02514	0.001823008	29.22750887	1	0.164353683	1	0.472855104	0.017360733	1	1
OTU02515	0.383775425	29.22750887	0.50713124	0.164353683	0.858732707	0.472855104	0.714983796	0.728779936	1
OTU02516	0.982594186	29.22750887	0.943191396	0.164353683	0.383844753	0.472855104	0.983252871	0.971746715	1
OTU02517	0.684190759	29.22750887	0.49656555	0.164353683	0.504440589	0.472855104	0.750560907	0.72211225	1
OTU02518	0.238308429	29.22750887	0.23035331	0.164353683	0.343516782	0.472855104	0.579377014	0.658758715	1
OTU02519	0.167628029	29.22750887	0.613370048	0.164353683	0.967128322	0.472855104	0.47018027	0.794362684	1
OTU02520	0.081082714	29.22750887	0.841719887	0.164353683	0.98952128	0.472855104	0.289572553	0.921128555	1
OTU02521	0.232917288	29.22750887	0.683613653	0.164353683	0.838507153	0.472855104	0.569850443	0.838082813	1
OTU02522	0.549332741	29.22750887	0.324585893	0.164353683	0.549845448	0.472855104	0.727876377	0.658758715	1
OTU02523	0.001345343	29.22750887	0.171683033	0.164353683	0.214482409	0.472855104	0.014332055	0.658758715	1
OTU02524	0.715288303	29.22750887	0.165834523	0.164353683	0.708771803	0.472855104	0.765047282	0.658758715	1
OTU02525	0.069702919	29.22750887	0.665838463	0.164353683	0.548001919	0.472855104	0.262047393	0.827312021	1
OTU02526	0.609381939	29.22750887	0.326581389	0.164353683	0.609920575	0.472855104	0.727876377	0.658758715	1
OTU02527	0.021872527	29.22750887	0.768208693	0.164353683	0.991311812	0.472855104	0.115678352	0.885345321	1
OTU02528	0.712190484	29.22750887	0.886115483	0.164353683	0.286430617	0.472855104	0.763189049	0.946510832	1
OTU02529	0.495022825	29.22750887	0.418219699	0.164353683	0.614643858	0.472855104	0.727876377	0.672248035	1
OTU02530	0.595135216	29.22750887	0.633619024	0.164353683	0.920694119	0.472855104	0.727876377	0.806410596	1
OTU02531	0.564637168	29.22750887	0.312264641	0.164353683	0.547038797	0.472855104	0.727876377	0.658758715	1
OTU02532	0.126618114	29.22750887	0.510449061	0.164353683	0.950492837	0.472855104	0.395531034	0.729859038	1
OTU02533	0.740801868	29.22750887	0.275697702	0.164353683	0.625489233	0.472855104	0.780954795	0.658758715	1
OTU02534	0.377360702	29.22750887	0.223112534	0.164353683	0.278837881	0.472855104	0.708782872	0.658758715	1
OTU02535	0.617920244	29.22750887	0.339772198	0.164353683	0.600969947	0.472855104	0.730469566	0.658758715	1
OTU02536	0.827809445	29.22750887	0.703608095	0.164353683	0.28841716	0.472855104	0.847742855	0.848050854	1
OTU02537	0.549332741	29.22750887	0.324585893	0.164353683	0.549845448	0.472855104	0.727876377	0.658758715	1
OTU02538	0.784110795	29.22750887	0.145894369	0.164353683	0.687589192	0.472855104	0.811003907	0.658758715	1
OTU02539	0.609381939	29.22750887	0.326581389	0.164353683	0.609920575	0.472855104	0.727876377	0.658758715	1
OTU02540	0.340755873	29.22750887	0.683028673	0.164353683	0.081993574	0.472855104	0.675515709	0.838082813	1
OTU02541	0.006612419	29.22750887	0.521470762	0.164353683	0.008396691	0.472855104	0.047742144	0.738193911	0.726618014
OTU02542	0.315825532	29.22750887	0.243816948	0.164353683	0.194774596	0.472855104	0.664651469	0.658758715	1
OTU02543	0.013581822	29.22750887	0.083342276	0.164353683	0.056695693	0.472855104	0.081526103	0.658758715	1
OTU02544	0.023528096	29.22750887	0.150370847	0.164353683	0.700697694	0.472855104	0.121558171	0.658758715	1
OTU02545	0.016806738	29.22750887	0.56897373	0.164353683	0.905597795	0.472855104	0.09506371	0.767760936	1
OTU02546	0.738706294	29.22750887	0.182866121	0.164353683	0.766675666	0.472855104	0.779024631	0.658758715	1
OTU02547	0.017186219	29.22750887	0.464696979	0.164353683	0.983399826	0.472855104	0.09671905	0.700683248	1
OTU02548	0.5209089	29.22750887	0.310992057	0.164353683	0.521433491	0.472855104	0.727876377	0.658758715	1
OTU02549	0.609381939	29.22750887	0.326581389	0.164353683	0.609920575	0.472855104	0.727876377	0.658758715	1
OTU02550	0.609381939	29.22750887	0.326581389	0.164353683	0.609920575	0.472855104	0.727876377	0.658758715	1
OTU02551	0.427028718	29.22750887	0.760234997	0.164353683	0.825865539	0.472855104	0.727876377	0.878726069	1
OTU02552	0.011421202	29.22750887	0.957038705	0.164353683	0.999989382	0.472855104	0.071185798	0.978341121	1
OTU02553	0.631733593	29.22750887	0.325953411	0.164353683	0.455951696	0.472855104	0.735373953	0.658758715	1
OTU02554	0.3311038	29.22750887	0.065203332	0.164353683	0.332349845	0.472855104	0.668590054	0.658758715	1
OTU02555	0.015248098	29.22750887	0.230633141	0.164353683	0.34414603	0.472855104	0.088912491	0.658758715	1
OTU02556	0.286825215	29.22750887	0.710343982	0.164353683	0.095432885	0.472855104	0.640715811	0.85233903	1
OTU02557	0.609381939	29.22750887	0.326581389	0.164353683	0.609920575	0.472855104	0.727876377	0.658758715	1
OTU02558	0.671913236	29.22750887	0.322696306	0.164353683	0.70454285	0.472855104	0.747416602	0.658758715	1
OTU02559	0.217604416	29.22750887	0.354690072	0.164353683	0.570643211	0.472855104	0.546907769	0.658758715	1
OTU02560	0.745999678	29.22750887	0.961656968	0.164353683	0.423572762	0.472855104	0.784909969	0.980709438	1
OTU02561	0.009300303	29.22750887	0.475902987	0.164353683	0.807729965	0.472855104	0.061361449	0.710227143	1
OTU02562	0.546456869	29.22750887	0.658611021	0.164353683	0.388367598	0.472855104	0.727876377	0.822575741	1
OTU02563	0.000966146	29.22750887	0.707604377	0.164353683	0.369915837	0.472855104	0.01082337	0.850486113	1
OTU02564	0.811529377	29.22750887	0.980478385	0.164353683	0.38074597	0.472855104	0.833587117	0.991269292	1
OTU02565	0.862504749	29.22750887	0.78343837	0.164353683	0.529104338	0.472855104	0.876940502	0.89293117	1
OTU02566	0.160003203	29.22750887	0.508288656	0.164353683	0.543384042	0.472855104	0.454627438	0.728871371	1
OTU02567	0.027341431	29.22750887	0.701111258	0.164353683	0.015694014	0.472855104	0.135033651	0.846750672	1
OTU02568	0.000315484	29.22750887	0.183897661	0.164353683	0.240558473	0.472855104	0.004463872	0.658758715	1
OTU02569	0.344520097	29.22750887	0.135795696	0.164353683	0.722407108	0.472855104	0.678025545	0.658758715	1
OTU02570	0.831062893	29.22750887	0.763837285	0.164353683	0.440537162	0.472855104	0.85010913	0.881550231	1
OTU02571	0.585194099	29.22750887	0.339564827	0.164353683	0.634572287	0.472855104	0.727876377	0.658758715	1
OTU02572	0.359424533	29.22750887	0.210949338	0.164353683	0.360031269	0.472855104	0.691374284	0.658758715	1
OTU02573	0.803385454	29.22750887	0.959397909	0.164353683	0.371590531	0.472855104	0.827356768	0.979241865	1
OTU02574	0.035263903	29.22750887	0.247119299	0.164353683	0.442744651	0.472855104	0.162094505	0.658758715	1
OTU02575	0.609381939	29.22750887	0.326581389	0.164353683	0.609920575	0.472855104	0.727876377	0.658758715	1
OTU02576	0.222739927	29.22750887	0.373707238	0.164353683	0.87305717	0.472855104	0.553927574	0.658758715	1
OTU02577	0.717215378	29.22750887	0.20805844	0.164353683	0.616844526	0.472855104	0.766373124	0.658758715	1
OTU02578	0.586421075	29.22750887	0.315790871	0.164353683	0.833746983	0.472855104	0.727876377	0.658758715	1
OTU02579	0.498257138	29.22750887	0.297285342	0.164353683	0.37252894	0.472855104	0.727876377	0.658758715	1
OTU02580	0.309771745	29.22750887	0.08189551	0.164353683	0.540298083	0.472855104	0.658219588	0.658758715	1
OTU02581	0.049596622	29.22750887	0.027830578	0.164353683	0.499291239	0.472855104	0.206947193	0.658758715	1
OTU02582	0.551437734	29.22750887	0.139323485	0.164353683	0.554525003	0.472855104	0.727876377	0.658758715	1
OTU02583	0.549332741	29.22750887	0.324585893	0.164353683	0.549845448	0.472855104	0.727876377	0.658758715	1
OTU02584	0.385809576	29.22750887	0.222379822	0.164353683	0.38642085	0.472855104	0.717136257	0.658758715	1
OTU02585	0.126916048	29.22750887	0.18750956	0.164353683	0.275702069	0.472855104	0.395726225	0.658758715	1
OTU02586	0.010703836	29.22750887	0.253190447	0.164353683	0.188663732	0.472855104	0.067775828	0.658758715	1
OTU02587	0.63684077	29.22750887	0.135726892	0.164353683	0.666202146	0.472855104	0.735373953	0.658758715	1
OTU02588	0.495438151	29.22750887	0.252112619	0.164353683	0.704657741	0.472855104	0.727876377	0.658758715	1
OTU02589	0.141391304	29.22750887	0.341316061	0.164353683	0.510427601	0.472855104	0.42023269	0.658758715	1
OTU02590	0.349136285	29.22750887	0.833483661	0.164353683	0.991123369	0.472855104	0.682610596	0.918216041	1
OTU02591	0.027034435	29.22750887	0.721649421	0.164353683	0.965771436	0.472855104	0.134076073	0.85921609	1
OTU02592	0.067243133	29.22750887	0.342933914	0.164353683	0.907784084	0.472855104	0.256396591	0.658758715	1
OTU02593	0.462311738	29.22750887	0.283810445	0.164353683	0.462852577	0.472855104	0.727876377	0.658758715	1
OTU02594	0.000460362	29.22750887	0.94519681	0.164353683	0.999971906	0.472855104	0.00604136	0.972393203	1
OTU02595	0.549332741	29.22750887	0.324585893	0.164353683	0.549845448	0.472855104	0.727876377	0.658758715	1
OTU02596	0.609381939	29.22750887	0.326581389	0.164353683	0.609920575	0.472855104	0.727876377	0.658758715	1
OTU02597	0.229798178	29.22750887	0.154723745	0.164353683	0.230331595	0.472855104	0.564876866	0.658758715	1
OTU02598	0.58014199	29.22750887	0.522367672	0.164353683	0.804287273	0.472855104	0.727876377	0.738836522	1
OTU02599	0.351565978	29.22750887	0.425312891	0.164353683	0.100817288	0.472855104	0.684670728	0.674692686	1
OTU02600	0.664038116	29.22750887	0.602963157	0.164353683	0.556814255	0.472855104	0.743509922	0.789884381	1
OTU02601	0.063962139	29.22750887	0.964881698	0.164353683	0.999995257	0.472855104	0.247998658	0.982188641	1
OTU02602	0.104730209	29.22750887	0.517835684	0.164353683	0.881631399	0.472855104	0.343911532	0.735708414	1
OTU02603	0.654829861	29.22750887	0.317827349	0.164353683	0.652573125	0.472855104	0.740068422	0.658758715	1
OTU02604	0.651979887	29.22750887	0.399615304	0.164353683	0.563978678	0.472855104	0.739480798	0.666323089	1
OTU02605	0.698296888	29.22750887	0.650076945	0.164353683	0.482670253	0.472855104	0.755633261	0.817697375	1
OTU02606	0.179691999	29.22750887	0.253407201	0.164353683	0.112943351	0.472855104	0.48725746	0.658758715	1
OTU02607	0.279341859	29.22750887	0.997330434	0.164353683	0.999708068	0.472855104	0.631560107	1	1
OTU02608	0.112060568	29.22750887	0.421763574	0.164353683	0.227456927	0.472855104	0.362074486	0.673793728	1
OTU02609	0.362469346	29.22750887	0.433256081	0.164353683	0.740238107	0.472855104	0.694185915	0.67863905	1
OTU02610	0.250614818	29.22750887	0.407349092	0.164353683	0.874639138	0.472855104	0.596659122	0.668717227	1
OTU02611	0.562745818	29.22750887	0.151078044	0.164353683	0.530932371	0.472855104	0.727876377	0.658758715	1
OTU02612	0.403362498	29.22750887	0.87347372	0.164353683	0.360038537	0.472855104	0.727876377	0.94007058	1
OTU02613	0.487044814	29.22750887	0.219576574	0.164353683	0.607056876	0.472855104	0.727876377	0.658758715	1
OTU02614	3.52E-05	29.22750887	0.626529799	0.164353683	0.944909179	0.472855104	0.000756806	0.802964033	1
OTU02615	0.545485152	29.22750887	0.176145162	0.164353683	0.751814345	0.472855104	0.727876377	0.658758715	1
OTU02616	0.000640105	29.22750887	0.490146464	0.164353683	0.825698425	0.472855104	0.00787252	0.719258918	1
OTU02617	0.058313948	29.22750887	0.659480338	0.164353683	0.666039084	0.472855104	0.231511026	0.822905068	1
OTU02618	0.009863209	29.22750887	0.21958588	0.164353683	0.319340086	0.472855104	0.063875513	0.658758715	1
OTU02619	0.033321865	29.22750887	0.843792167	0.164353683	0.998171863	0.472855104	0.155562826	0.922593487	1
OTU02620	0.680328197	29.22750887	0.553351209	0.164353683	0.528518286	0.472855104	0.749334129	0.75868199	1
OTU02621	0.462627203	29.22750887	0.863711503	0.164353683	0.222891632	0.472855104	0.727876377	0.933940851	1
OTU02622	0.115323168	29.22750887	0.141667999	0.164353683	0.153653695	0.472855104	0.370138555	0.658758715	1
OTU02623	0.636124748	29.22750887	0.341482074	0.164353683	0.601887441	0.472855104	0.735373953	0.658758715	1
OTU02624	0.291291644	29.22750887	0.765088562	0.164353683	0.858864086	0.472855104	0.647543711	0.882601199	1
OTU02625	0.181707249	29.22750887	0.082381856	0.164353683	0.287472978	0.472855104	0.490294631	0.658758715	1
OTU02626	0.200926437	29.22750887	0.941455989	0.164353683	0.999963424	0.472855104	0.522777394	0.970886651	1
OTU02627	0.609381939	29.22750887	0.326581389	0.164353683	0.609920575	0.472855104	0.727876377	0.658758715	1
OTU02628	0.220343874	29.22750887	0.268278719	0.164353683	0.469331119	0.472855104	0.550603253	0.658758715	1
OTU02629	0.052707835	29.22750887	0.683258398	0.164353683	0.987677558	0.472855104	0.21511858	0.838082813	1
OTU02630	0.340551835	29.22750887	0.229272729	0.164353683	0.341087206	0.472855104	0.675515709	0.658758715	1
OTU02631	0.426217748	29.22750887	0.806939083	0.164353683	0.735761645	0.472855104	0.727876377	0.903983727	1
OTU02632	0.84081077	29.22750887	0.419493204	0.164353683	0.426092989	0.472855104	0.858936032	0.673150744	1
OTU02633	0.162482365	29.22750887	0.545126319	0.164353683	0.779846001	0.472855104	0.458931977	0.754339493	1
OTU02634	0.030194986	29.22750887	0.084138584	0.164353683	0.008896865	0.472855104	0.144120114	0.658758715	0.753329478
OTU02635	0.64360735	29.22750887	0.270364619	0.164353683	0.682356879	0.472855104	0.736626315	0.658758715	1
OTU02636	0.617001422	29.22750887	0.391086905	0.164353683	0.381394091	0.472855104	0.730106122	0.660200156	1
OTU02637	0.691442999	29.22750887	0.236247026	0.164353683	0.782698297	0.472855104	0.753117171	0.658758715	1
OTU02638	0.399282753	29.22750887	0.270253805	0.164353683	0.313004942	0.472855104	0.726641063	0.658758715	1
OTU02639	0.626158726	29.22750887	0.272903238	0.164353683	0.613585723	0.472855104	0.733672244	0.658758715	1
OTU02640	0.026913264	29.22750887	0.364323089	0.164353683	0.628650808	0.472855104	0.133907202	0.658758715	1
OTU02641	0.603118781	29.22750887	0.468525741	0.164353683	0.741431914	0.472855104	0.727876377	0.703613481	1
OTU02642	0.809280101	29.22750887	0.239927052	0.164353683	0.628519458	0.472855104	0.832166212	0.658758715	1
OTU02643	0.645258632	29.22750887	0.275155135	0.164353683	0.645943477	0.472855104	0.736823908	0.658758715	1
OTU02644	0.285439717	29.22750887	0.761389903	0.164353683	0.999261163	0.472855104	0.639687459	0.879395866	1
OTU02645	0.740666254	29.22750887	0.883899895	0.164353683	0.428340321	0.472855104	0.780949709	0.944912009	1
OTU02646	0.569636654	29.22750887	0.858369318	0.164353683	0.225357875	0.472855104	0.727876377	0.931030554	1
OTU02647	0.057081416	29.22750887	0.782927296	0.164353683	0.993286813	0.472855104	0.22865382	0.89293117	1
OTU02648	0.045449888	29.22750887	0.507762791	0.164353683	0.846387947	0.472855104	0.194260046	0.728871371	1
OTU02649	0.39940311	29.22750887	0.492798823	0.164353683	0.857149925	0.472855104	0.726641063	0.720848058	1
OTU02650	0.402787745	29.22750887	0.229779097	0.164353683	0.403400314	0.472855104	0.727876377	0.658758715	1
OTU02651	0.306942495	29.22750887	0.718914308	0.164353683	0.997320455	0.472855104	0.658219588	0.857495253	1
OTU02652	0.136233003	29.22750887	0.965752674	0.164353683	0.190619884	0.472855104	0.411872029	0.982188641	1
OTU02653	0.696995175	29.22750887	0.198446209	0.164353683	0.69797286	0.472855104	0.75521035	0.658758715	1
OTU02654	0.747706438	29.22750887	0.886908046	0.164353683	0.436538301	0.472855104	0.786241052	0.946619429	1
OTU02655	0.609085937	29.22750887	0.394900571	0.164353683	0.592921964	0.472855104	0.727876377	0.662957001	1
OTU02656	0.225077779	29.22750887	0.108042239	0.164353683	0.336890085	0.472855104	0.556865543	0.658758715	1
OTU02657	0.875915191	29.22750887	0.115334457	0.164353683	0.892696285	0.472855104	0.887508842	0.658758715	1
OTU02658	0.370343331	29.22750887	0.269641318	0.164353683	0.576779881	0.472855104	0.701931529	0.658758715	1
OTU02659	0.567207586	29.22750887	0.452963928	0.164353683	0.623558212	0.472855104	0.727876377	0.692489	1
OTU02660	0.691464262	29.22750887	0.5715996	0.164353683	0.179975054	0.472855104	0.753117171	0.770086014	1
OTU02661	0.673062412	29.22750887	0.238391693	0.164353683	0.605285851	0.472855104	0.747458674	0.658758715	1
OTU02662	0.125736712	29.22750887	0.865204001	0.164353683	0.866598524	0.472855104	0.394699585	0.934802757	1
OTU02663	0.002473654	29.22750887	0.221486084	0.164353683	0.323600055	0.472855104	0.021983949	0.658758715	1
OTU02664	0.609381939	29.22750887	0.326581389	0.164353683	0.609920575	0.472855104	0.727876377	0.658758715	1
OTU02665	0.320805834	29.22750887	0.518462679	0.164353683	0.958181133	0.472855104	0.665477691	0.736029638	1
OTU02666	0.071867988	29.22750887	0.494466168	0.164353683	0.830927852	0.472855104	0.267200346	0.721519425	1
OTU02667	0.253469843	29.22750887	0.892163949	0.164353683	0.818956659	0.472855104	0.601749228	0.947884509	1
OTU02668	0.33694136	29.22750887	0.604952696	0.164353683	0.109975911	0.472855104	0.673251597	0.790755648	1
OTU02669	0.631855253	29.22750887	0.070367911	0.164353683	0.66847533	0.472855104	0.735373953	0.658758715	1
OTU02670	0.701493403	29.22750887	0.174583494	0.164353683	0.846085119	0.472855104	0.756565494	0.658758715	1
OTU02671	0.190122349	29.22750887	0.326915125	0.164353683	0.672063673	0.472855104	0.504766805	0.658758715	1
OTU02672	0.486891484	29.22750887	0.556468587	0.164353683	0.807814102	0.472855104	0.727876377	0.759868402	1
OTU02673	0.352878062	29.22750887	0.226560667	0.164353683	0.394869225	0.472855104	0.685271238	0.658758715	1
OTU02674	2.31E-05	29.22750887	0.378697529	0.164353683	0.011473653	0.472855104	0.00053754	0.658758715	0.855447741
OTU02675	0.549332741	29.22750887	0.324585893	0.164353683	0.549845448	0.472855104	0.727876377	0.658758715	1
OTU02676	0.885947528	29.22750887	0.038084044	0.164353683	0.931525818	0.472855104	0.896608931	0.658758715	1
OTU02677	0.148211805	29.22750887	0.494372822	0.164353683	0.830815925	0.472855104	0.433199877	0.721519425	1
OTU02678	2.32E-05	29.22750887	0.932232807	0.164353683	0.999934383	0.472855104	0.000537812	0.966046875	1
OTU02679	0.172913732	29.22750887	0.294050367	0.164353683	0.485166908	0.472855104	0.476450344	0.658758715	1
OTU02680	0.719798525	29.22750887	0.250424596	0.164353683	0.631384698	0.472855104	0.768033773	0.658758715	1
OTU02681	0.191954892	29.22750887	0.731705418	0.164353683	0.984600739	0.472855104	0.507646213	0.863782731	1
OTU02682	0.142627254	29.22750887	0.947897509	0.164353683	0.194801603	0.472855104	0.422164192	0.974332247	1
OTU02683	0.007194097	29.22750887	0.750102496	0.164353683	0.998475668	0.472855104	0.050895677	0.874465276	1
OTU02684	0.077630851	29.22750887	0.713057845	0.164353683	0.746697294	0.472855104	0.281783473	0.854267334	1
OTU02685	0.142423328	29.22750887	0.715097621	0.164353683	0.980544401	0.472855104	0.421967881	0.855276986	1
OTU02686	0.298436955	29.22750887	0.184655689	0.164353683	0.299020539	0.472855104	0.654929286	0.658758715	1
OTU02687	0.628281476	29.22750887	0.300642872	0.164353683	0.628890182	0.472855104	0.734573858	0.658758715	1
OTU02688	0.686239885	29.22750887	0.3126493	0.164353683	0.564382057	0.472855104	0.75217767	0.658758715	1
OTU02689	0.549332741	29.22750887	0.324585893	0.164353683	0.549845448	0.472855104	0.727876377	0.658758715	1
OTU02690	0.000737661	29.22750887	0.34110529	0.164353683	0.832007944	0.472855104	0.008809149	0.658758715	1
OTU02691	0.000243714	29.22750887	0.940016292	0.164353683	0.999959695	0.472855104	0.003666583	0.970407552	1
OTU02692	0.000198399	29.22750887	0.323730637	0.164353683	0.548077719	0.472855104	0.003125703	0.658758715	1
OTU02693	0.952742649	29.22750887	0.211614138	0.164353683	0.60576005	0.472855104	0.956265987	0.658758715	1
OTU02694	0.609381939	29.22750887	0.326581389	0.164353683	0.609920575	0.472855104	0.727876377	0.658758715	1
OTU02695	0.645471937	29.22750887	0.540575917	0.164353683	0.533209316	0.472855104	0.736877117	0.751206309	1
OTU02696	0.698426021	29.22750887	0.194263185	0.164353683	0.728748179	0.472855104	0.755633261	0.658758715	1
OTU02697	0.149224932	29.22750887	0.049003627	0.164353683	0.14991772	0.472855104	0.434857038	0.658758715	1
OTU02698	0.863067441	29.22750887	0.138075732	0.164353683	0.481728155	0.472855104	0.877319661	0.658758715	1
OTU02699	0.242991351	29.22750887	0.901371644	0.164353683	0.282717223	0.472855104	0.586674883	0.951614211	1
OTU02700	0.127659255	29.22750887	0.036949538	0.164353683	0.815833939	0.472855104	0.39690202	0.658758715	1
OTU02701	0.489360021	29.22750887	0.268428851	0.164353683	0.489960831	0.472855104	0.727876377	0.658758715	1
OTU02702	0.873787213	29.22750887	0.835790642	0.164353683	0.490223448	0.472855104	0.885653276	0.918960803	1
OTU02703	0.609381939	29.22750887	0.326581389	0.164353683	0.609920575	0.472855104	0.727876377	0.658758715	1
OTU02704	0.907265588	29.22750887	0.239558793	0.164353683	0.691196622	0.472855104	0.915312399	0.658758715	1
OTU02705	0.263654514	29.22750887	0.20867154	0.164353683	0.186090546	0.472855104	0.612749649	0.658758715	1
OTU02706	0.767430573	29.22750887	0.533154294	0.164353683	0.515481776	0.472855104	0.798036912	0.745421051	1
OTU02707	0.353505947	29.22750887	0.290733737	0.164353683	0.477969017	0.472855104	0.685271238	0.658758715	1
OTU02708	0.127800731	29.22750887	0.652010475	0.164353683	0.96585982	0.472855104	0.39690202	0.818315804	1
OTU02709	0.68037354	29.22750887	0.476247368	0.164353683	0.399040974	0.472855104	0.749334129	0.710227143	1
OTU02710	0.66966897	29.22750887	0.215036312	0.164353683	0.679310065	0.472855104	0.746977844	0.658758715	1
OTU02711	0.313697218	29.22750887	0.27231947	0.164353683	0.437522371	0.472855104	0.662313648	0.658758715	1
OTU02712	0.015669107	29.22750887	0.734443007	0.164353683	0.98520464	0.472855104	0.090483787	0.865987203	1
OTU02713	0.689014616	29.22750887	0.119606129	0.164353683	0.883808787	0.472855104	0.753117171	0.658758715	1
OTU02714	0.346543274	29.22750887	0.419612042	0.164353683	0.915927655	0.472855104	0.680766029	0.673160532	1
OTU02715	0.550821364	29.22750887	0.319472047	0.164353683	0.628651565	0.472855104	0.727876377	0.658758715	1
OTU02716	0.235360107	29.22750887	0.464612476	0.164353683	0.276299802	0.472855104	0.574074837	0.700683248	1
OTU02717	0.609381939	29.22750887	0.326581389	0.164353683	0.609920575	0.472855104	0.727876377	0.658758715	1
OTU02718	0.688420712	29.22750887	0.493001091	0.164353683	0.504877713	0.472855104	0.753117171	0.720967307	1
OTU02719	0.609381939	29.22750887	0.326581389	0.164353683	0.609920575	0.472855104	0.727876377	0.658758715	1
OTU02720	0.672437111	29.22750887	0.440954607	0.164353683	0.545247475	0.472855104	0.747416602	0.683977299	1
OTU02721	0.727525247	29.22750887	0.895415205	0.164353683	0.611411904	0.472855104	0.772825698	0.949143297	1
OTU02722	0.076980725	29.22750887	0.852799229	0.164353683	0.998555776	0.472855104	0.280370198	0.927516247	1
OTU02723	0.609381939	29.22750887	0.326581389	0.164353683	0.609920575	0.472855104	0.727876377	0.658758715	1
OTU02724	0.227313054	29.22750887	0.880063606	0.164353683	0.980175114	0.472855104	0.559936571	0.94325252	1
OTU02725	0.118170996	29.22750887	0.92857745	0.164353683	0.999306368	0.472855104	0.377228546	0.964267123	1
OTU02726	0.253823463	29.22750887	0.500595759	0.164353683	0.899548792	0.472855104	0.601914901	0.724853462	1
OTU02728	0.603069086	29.22750887	0.784109482	0.164353683	0.423321466	0.472855104	0.727876377	0.89293117	1
OTU02729	0.155217047	29.22750887	0.512586884	0.164353683	0.864736709	0.472855104	0.448162954	0.731650883	1
OTU02730	0.356082839	29.22750887	0.291916093	0.164353683	0.480538399	0.472855104	0.688749799	0.658758715	1
OTU02731	0.631019779	29.22750887	0.400933731	0.164353683	0.479627596	0.472855104	0.735373953	0.667217198	1
OTU02732	0.059293661	29.22750887	0.924947495	0.164353683	0.834744505	0.472855104	0.23415506	0.962771585	1
OTU02733	2.96E-05	29.22750887	0.862833224	0.164353683	0.998909011	0.472855104	0.000650607	0.933906766	1
OTU02734	0.098875421	29.22750887	0.653729273	0.164353683	0.990857213	0.472855104	0.331643072	0.819014051	1
OTU02735	0.14897987	29.22750887	0.072436698	0.164353683	0.439301693	0.472855104	0.434354885	0.658758715	1
OTU02736	0.007011437	29.22750887	0.393847401	0.164353683	0.682458602	0.472855104	0.04983963	0.661918646	1
OTU02737	0.283870634	29.22750887	0.570756684	0.164353683	0.907041183	0.472855104	0.637214871	0.769645023	1
OTU02738	0.358840918	29.22750887	0.193595856	0.164353683	0.771676679	0.472855104	0.691374284	0.658758715	1
OTU02739	0.352748356	29.22750887	0.554003001	0.164353683	0.867369639	0.472855104	0.685271238	0.758807874	1
OTU02740	0.338198441	29.22750887	0.460251987	0.164353683	0.786694095	0.472855104	0.674370453	0.698035207	1
OTU02741	0.03386549	29.22750887	0.755558044	0.164353683	0.989298592	0.472855104	0.157730764	0.875921437	1
OTU02742	0.040447895	29.22750887	0.362065297	0.164353683	0.624360779	0.472855104	0.179164971	0.658758715	1
OTU02743	0.396485466	29.22750887	0.374374009	0.164353683	0.647453075	0.472855104	0.724759119	0.658758715	1
OTU02744	0.007699716	29.22750887	0.628432435	0.164353683	0.945966955	0.472855104	0.053771933	0.804366575	1
OTU02745	0.156979939	29.22750887	0.045614874	0.164353683	0.157729815	0.472855104	0.451723959	0.658758715	1
OTU02746	0.021338564	29.22750887	0.168495999	0.164353683	0.314788688	0.472855104	0.113761222	0.658758715	1
OTU02747	0.042504878	29.22750887	0.783174324	0.164353683	0.999067434	0.472855104	0.185388331	0.89293117	1
OTU02748	0.160541792	29.22750887	0.477258704	0.164353683	0.809488347	0.472855104	0.45520929	0.71070414	1
OTU02749	0.246012781	29.22750887	0.161872439	0.164353683	0.246560613	0.472855104	0.58961551	0.658758715	1
OTU02750	0.006728799	29.22750887	0.540727636	0.164353683	0.732616374	0.472855104	0.048406815	0.751206309	1
OTU02751	0.29897682	29.22750887	0.409506319	0.164353683	0.70918812	0.472855104	0.655590178	0.668717227	1
OTU02752	0.122195987	29.22750887	0.676553784	0.164353683	0.205422179	0.472855104	0.387483929	0.834994345	1
OTU02753	0.578263634	29.22750887	0.304122249	0.164353683	0.535583331	0.472855104	0.727876377	0.658758715	1
OTU02754	0.184267639	29.22750887	0.440675139	0.164353683	0.758470815	0.472855104	0.494055713	0.683977299	1
OTU02755	0.00174153	29.22750887	0.200253078	0.164353683	0.14665582	0.472855104	0.016933885	0.658758715	1
OTU02756	0.619149092	29.22750887	0.312846436	0.164353683	0.619723778	0.472855104	0.730783307	0.658758715	1
OTU02757	0.786689926	29.22750887	0.261887179	0.164353683	0.675027711	0.472855104	0.813089401	0.658758715	1
OTU02758	0.578263634	29.22750887	0.304122249	0.164353683	0.535583331	0.472855104	0.727876377	0.658758715	1
OTU02759	0.003817853	29.22750887	0.167767821	0.164353683	0.206262448	0.472855104	0.031101469	0.658758715	1
OTU02760	0.699729582	29.22750887	0.538782911	0.164353683	0.493510062	0.472855104	0.755935927	0.749858008	1
OTU02761	0.59819642	29.22750887	0.417435244	0.164353683	0.509655737	0.472855104	0.727876377	0.672168085	1
OTU02762	0.549332741	29.22750887	0.324585893	0.164353683	0.549845448	0.472855104	0.727876377	0.658758715	1
OTU02763	0.14822096	29.22750887	0.757422401	0.164353683	0.063934299	0.472855104	0.433199877	0.876636782	1
OTU02764	0.422105695	29.22750887	0.238254465	0.164353683	0.422718248	0.472855104	0.727876377	0.658758715	1
OTU02765	0.202084086	29.22750887	0.065622377	0.164353683	0.795968935	0.472855104	0.524067264	0.658758715	1
OTU02766	0.090405274	29.22750887	0.211362186	0.164353683	0.300953687	0.472855104	0.311780321	0.658758715	1
OTU02767	0.10904108	29.22750887	0.144367365	0.164353683	0.07903764	0.472855104	0.35442059	0.658758715	1
OTU02768	0.619149092	29.22750887	0.341133689	0.164353683	0.600089317	0.472855104	0.730783307	0.658758715	1
OTU02769	0.609381939	29.22750887	0.326581389	0.164353683	0.609920575	0.472855104	0.727876377	0.658758715	1
OTU02770	0.676363303	29.22750887	0.239252655	0.164353683	0.712362758	0.472855104	0.748769924	0.658758715	1
OTU02771	9.04E-07	29.22750887	0.218863579	0.164353683	0.129650771	0.472855104	3.53E-05	0.658758715	1
OTU02772	0.382511344	29.22750887	0.288837141	0.164353683	0.515962429	0.472855104	0.713926381	0.658758715	1
OTU02773	0.439810377	29.22750887	0.171034014	0.164353683	0.316514771	0.472855104	0.727876377	0.658758715	1
OTU02774	0.065567481	29.22750887	0.641210635	0.164353683	0.96157393	0.472855104	0.252488982	0.812156706	1
OTU02775	0.412351669	29.22750887	0.443632795	0.164353683	0.178462625	0.472855104	0.727876377	0.685186607	1
OTU02776	0.080762526	29.22750887	0.538561047	0.164353683	0.878576876	0.472855104	0.289572553	0.749858008	1
OTU02777	0.009142392	29.22750887	0.298984958	0.164353683	0.49581975	0.472855104	0.060453179	0.658758715	1
OTU02778	0.609381939	29.22750887	0.326581389	0.164353683	0.609920575	0.472855104	0.727876377	0.658758715	1
OTU02779	0.002448025	29.22750887	0.982946432	0.164353683	0.495336434	0.472855104	0.021849262	0.992860624	1
OTU02780	0.002851883	29.22750887	0.252368117	0.164353683	0.393008759	0.472855104	0.024536882	0.658758715	1
OTU02781	0.130830291	29.22750887	0.895943727	0.164353683	0.999636744	0.472855104	0.401556478	0.949534965	1
OTU02782	0.01288759	29.22750887	0.130791035	0.164353683	0.012790985	0.472855104	0.078282604	0.658758715	0.909225846
OTU02783	0.594617252	29.22750887	0.09822726	0.164353683	0.857235835	0.472855104	0.727876377	0.658758715	1
OTU02784	0.587632466	29.22750887	0.289341354	0.164353683	0.546036224	0.472855104	0.727876377	0.658758715	1
OTU02785	0.715716435	29.22750887	0.421566458	0.164353683	0.919681112	0.472855104	0.765182244	0.673793728	1
OTU02786	0.340423139	29.22750887	0.469372367	0.164353683	0.799117335	0.472855104	0.675515709	0.704530519	1
OTU02787	0.265626689	29.22750887	0.14118272	0.164353683	0.528584744	0.472855104	0.614250631	0.658758715	1
OTU02788	0.486820882	29.22750887	0.11931718	0.164353683	0.773883859	0.472855104	0.727876377	0.658758715	1
OTU02789	0.553354583	29.22750887	0.442819037	0.164353683	0.65834352	0.472855104	0.727876377	0.68503476	1
OTU02790	0.549332741	29.22750887	0.324585893	0.164353683	0.549845448	0.472855104	0.727876377	0.658758715	1
OTU02791	0.552086895	29.22750887	0.204217744	0.164353683	0.552944753	0.472855104	0.727876377	0.658758715	1
OTU02792	4.81E-05	29.22750887	0.64582919	0.164353683	0.96345163	0.472855104	0.000984546	0.814355735	1
OTU02793	0.609381939	29.22750887	0.326581389	0.164353683	0.609920575	0.472855104	0.727876377	0.658758715	1
OTU02794	0.011878041	29.22750887	0.948862827	0.164353683	0.982178534	0.472855104	0.073117304	0.974770831	1
OTU02795	0.713391828	29.22750887	0.479529342	0.164353683	0.677969484	0.472855104	0.764034414	0.711371354	1
OTU02796	0.272567086	29.22750887	0.574461484	0.164353683	0.273307601	0.472855104	0.62308502	0.771949472	1
OTU02797	0.088298975	29.22750887	0.667105052	0.164353683	0.986460724	0.472855104	0.307424593	0.82750779	1
OTU02798	0.609381939	29.22750887	0.326581389	0.164353683	0.609920575	0.472855104	0.727876377	0.658758715	1
OTU02799	0.025995712	29.22750887	0.346803731	0.164353683	0.515238638	0.472855104	0.130327788	0.658758715	1
OTU02800	0.711202444	29.22750887	0.193668875	0.164353683	0.712205445	0.472855104	0.762403912	0.658758715	1
OTU02801	0.615047894	29.22750887	0.099411531	0.164353683	0.755983154	0.472855104	0.7297107	0.658758715	1
OTU02802	0.549332741	29.22750887	0.324585893	0.164353683	0.549845448	0.472855104	0.727876377	0.658758715	1
OTU02803	0.000591432	29.22750887	0.123281228	0.164353683	0.119478404	0.472855104	0.007434616	0.658758715	1
OTU02804	0.304171156	29.22750887	0.462456367	0.164353683	0.789739024	0.472855104	0.658219588	0.699050204	1
OTU02805	0.119681512	29.22750887	0.108100498	0.164353683	0.077150774	0.472855104	0.380926605	0.658758715	1
OTU02806	0.685735496	29.22750887	0.122448895	0.164353683	0.53976848	0.472855104	0.751979182	0.658758715	1
OTU02807	0.339394624	29.22750887	0.727657332	0.164353683	0.845445522	0.472855104	0.674963138	0.862414039	1
OTU02808	0.003115621	29.22750887	0.117549087	0.164353683	0.317699305	0.472855104	0.026376241	0.658758715	1
OTU02809	0.630792905	29.22750887	0.334582448	0.164353683	0.640565695	0.472855104	0.735373953	0.658758715	1
OTU02810	0.242059718	29.22750887	0.160135593	0.164353683	0.242604191	0.472855104	0.58539432	0.658758715	1
OTU02811	0.609381939	29.22750887	0.326581389	0.164353683	0.609920575	0.472855104	0.727876377	0.658758715	1
OTU02812	0.569503746	29.22750887	0.356506971	0.164353683	0.530489846	0.472855104	0.727876377	0.658758715	1
OTU02813	0.499823197	29.22750887	0.833034517	0.164353683	0.893441291	0.472855104	0.727876377	0.918216041	1
OTU02814	0.347654833	29.22750887	0.724736311	0.164353683	0.134257408	0.472855104	0.681499346	0.860788016	1
OTU02815	0.219020004	29.22750887	0.687759668	0.164353683	0.972253696	0.472855104	0.548790786	0.839978064	1
OTU02816	0.678213441	29.22750887	0.363891951	0.164353683	0.625468948	0.472855104	0.748769924	0.658758715	1
OTU02817	0.301575435	29.22750887	0.085461054	0.164353683	0.542020522	0.472855104	0.656366659	0.658758715	1
OTU02818	0.331763471	29.22750887	0.069713424	0.164353683	0.248093217	0.472855104	0.668855776	0.658758715	1
OTU02819	0.75901964	29.22750887	0.362997074	0.164353683	0.3263531	0.472855104	0.793713883	0.658758715	1
OTU02820	0.053796987	29.22750887	0.729876964	0.164353683	0.925660583	0.472855104	0.218965103	0.863190398	1
OTU02821	0.582260236	29.22750887	0.347932374	0.164353683	0.623230003	0.472855104	0.727876377	0.658758715	1
OTU02822	0.549332741	29.22750887	0.324585893	0.164353683	0.549845448	0.472855104	0.727876377	0.658758715	1
OTU02823	0.336211428	29.22750887	0.203332608	0.164353683	0.249776725	0.472855104	0.673034874	0.658758715	1
OTU02824	0.138123107	29.22750887	0.213246654	0.164353683	0.784804375	0.472855104	0.415064454	0.658758715	1
OTU02825	0.517492865	29.22750887	0.070053018	0.164353683	0.515894932	0.472855104	0.727876377	0.658758715	1
OTU02826	0.090544814	29.22750887	0.252521813	0.164353683	0.393353499	0.472855104	0.311969465	0.658758715	1
OTU02827	0.285549778	29.22750887	0.293044887	0.164353683	0.587446094	0.472855104	0.639687459	0.658758715	1
OTU02828	0.636995755	29.22750887	0.274340401	0.164353683	0.84575018	0.472855104	0.735373953	0.658758715	1
OTU02829	0.134218105	29.22750887	0.283201142	0.164353683	0.187298086	0.472855104	0.40805311	0.658758715	1
OTU02830	0.069318622	29.22750887	0.677909476	0.164353683	0.307395772	0.472855104	0.260971938	0.835005741	1
OTU02831	0.519761593	29.22750887	0.339596904	0.164353683	0.580405429	0.472855104	0.727876377	0.658758715	1
OTU02832	0.609381939	29.22750887	0.326581389	0.164353683	0.609920575	0.472855104	0.727876377	0.658758715	1
OTU02833	0.395429623	29.22750887	0.531405134	0.164353683	0.239109153	0.472855104	0.724387497	0.745261254	1
OTU02834	0.297473952	29.22750887	0.093066116	0.164353683	0.483601215	0.472855104	0.653969877	0.658758715	1
OTU02835	0.079458873	29.22750887	0.28393164	0.164353683	0.463118201	0.472855104	0.286330073	0.658758715	1
OTU02836	0.624031454	29.22750887	0.488659317	0.164353683	0.503016049	0.472855104	0.73261008	0.718153395	1
OTU02837	0.609381939	29.22750887	0.326581389	0.164353683	0.609920575	0.472855104	0.727876377	0.658758715	1
OTU02838	0.668776056	29.22750887	0.553328052	0.164353683	0.647764916	0.472855104	0.746625116	0.75868199	1
OTU02839	0.328031182	29.22750887	0.542519018	0.164353683	0.902790732	0.472855104	0.665477691	0.752983135	1
OTU02840	0.508313026	29.22750887	0.291282769	0.164353683	0.634385629	0.472855104	0.727876377	0.658758715	1
OTU02841	0.61669675	29.22750887	0.223052197	0.164353683	0.813685805	0.472855104	0.730034951	0.658758715	1
OTU02842	0.168957242	29.22750887	0.80533451	0.164353683	0.825411786	0.472855104	0.472126264	0.903033307	1
OTU02843	0.396808826	29.22750887	0.082767533	0.164353683	0.398085371	0.472855104	0.724759119	0.658758715	1
OTU02844	0.361064037	29.22750887	0.740357578	0.164353683	0.059027352	0.472855104	0.692144224	0.868501984	1
OTU02845	0.005761765	29.22750887	0.876782982	0.164353683	0.956758712	0.472855104	0.043112153	0.942304127	1
OTU02846	0.480283078	29.22750887	0.731317524	0.164353683	0.403519979	0.472855104	0.727876377	0.863666324	1
OTU02847	0.107500711	29.22750887	0.994545555	0.164353683	0.994771774	0.472855104	0.350183711	1	1
OTU02848	0.223644407	29.22750887	0.749015034	0.164353683	0.988132608	0.472855104	0.555714005	0.874363396	1
OTU02849	0.618317369	29.22750887	0.208556844	0.164353683	0.589500588	0.472855104	0.730649715	0.658758715	1
OTU02850	0.000436492	29.22750887	0.207851937	0.164353683	0.293136424	0.472855104	0.005791769	0.658758715	1
OTU02851	0.293729043	29.22750887	0.552297709	0.164353683	0.89135104	0.472855104	0.650171378	0.757913638	1
OTU02852	0.609381939	29.22750887	0.326581389	0.164353683	0.609920575	0.472855104	0.727876377	0.658758715	1
OTU02853	0.008364065	29.22750887	0.898756224	0.164353683	0.999674329	0.472855104	0.05675208	0.95121441	1
OTU02854	0.002092336	29.22750887	0.476957177	0.164353683	0.80909814	0.472855104	0.019399593	0.71070414	1
OTU02855	0.286540602	29.22750887	0.678795713	0.164353683	0.144468891	0.472855104	0.640472142	0.835642889	1
OTU02856	0.554099994	29.22750887	0.213888678	0.164353683	0.33376287	0.472855104	0.727876377	0.658758715	1
OTU02857	0.294958298	29.22750887	0.192025547	0.164353683	0.295123736	0.472855104	0.650548523	0.658758715	1
OTU02858	0.763686809	29.22750887	0.246506342	0.164353683	0.371217114	0.472855104	0.795540167	0.658758715	1
OTU02859	0.22040311	29.22750887	0.904944293	0.164353683	0.121289878	0.472855104	0.550603253	0.953825661	1
OTU02860	0.205780339	29.22750887	1	0.164353683	0.885223593	0.472855104	0.529846659	1	1
OTU02861	0.002299719	29.22750887	0.173420226	0.164353683	0.501430242	0.472855104	0.020964311	0.658758715	1
OTU02862	0.664631729	29.22750887	0.797765925	0.164353683	0.333809949	0.472855104	0.743526563	0.899784726	1
OTU02863	0.609381939	29.22750887	0.326581389	0.164353683	0.609920575	0.472855104	0.727876377	0.658758715	1
OTU02864	0.646162859	29.22750887	0.24054845	0.164353683	0.62948071	0.472855104	0.737289973	0.658758715	1
OTU02865	0.032190045	29.22750887	0.954570168	0.164353683	0.999986725	0.472855104	0.1519421	0.978089111	1
OTU02866	0.160380951	29.22750887	0.778866014	0.164353683	0.969993092	0.472855104	0.455149551	0.890740257	1
OTU02867	0.658914262	29.22750887	0.202898587	0.164353683	0.796109334	0.472855104	0.741850201	0.658758715	1
OTU02868	0.268316803	29.22750887	0.591068866	0.164353683	0.896239048	0.472855104	0.617316767	0.782196853	1
OTU02869	0.602689014	29.22750887	0.412854221	0.164353683	0.500843532	0.472855104	0.727876377	0.670029203	1
OTU02870	0.099286071	29.22750887	0.888115698	0.164353683	0.816055216	0.472855104	0.331643072	0.946691916	1
OTU02871	0.028648158	29.22750887	0.059407027	0.164353683	0.02877485	0.472855104	0.139525407	0.658758715	1
OTU02872	0.406908322	29.22750887	0.258816944	0.164353683	0.407453646	0.472855104	0.727876377	0.658758715	1
OTU02873	0.578263634	29.22750887	0.304122249	0.164353683	0.535583331	0.472855104	0.727876377	0.658758715	1
OTU02874	0.810108597	29.22750887	0.766606907	0.164353683	0.470309298	0.472855104	0.832686663	0.88401117	1
OTU02875	0.001655416	29.22750887	0.601609778	0.164353683	0.929677706	0.472855104	0.016838994	0.789205541	1
OTU02876	0.655349837	29.22750887	0.666914063	0.164353683	0.616135706	0.472855104	0.740068422	0.82750779	1
OTU02877	0.030090694	29.22750887	0.863223717	0.164353683	0.998921304	0.472855104	0.143967573	0.933906766	1
OTU02878	0.253084087	29.22750887	0.122479855	0.164353683	0.253771091	0.472855104	0.601578456	0.658758715	1
OTU02879	0.015490339	29.22750887	0.11523867	0.164353683	0.34409	0.472855104	0.089798847	0.658758715	1
OTU02880	0.328704563	29.22750887	0.38307164	0.164353683	0.459276572	0.472855104	0.665477691	0.658758715	1
OTU02881	0.354420017	29.22750887	0.091687537	0.164353683	0.447369145	0.472855104	0.686200364	0.658758715	1
OTU02882	0.134808485	29.22750887	0.679178425	0.164353683	0.969194991	0.472855104	0.409014972	0.835642889	1
OTU02883	0.015615907	29.22750887	0.455839041	0.164353683	0.593493425	0.472855104	0.090351339	0.694278744	1
OTU02884	0.023136078	29.22750887	0.726898109	0.164353683	0.468350175	0.472855104	0.120348982	0.861989546	1
OTU02885	0.016440279	29.22750887	0.951045619	0.164353683	0.999982105	0.472855104	0.093579507	0.976223722	1
OTU02886	0.450827137	29.22750887	0.340612542	0.164353683	0.582439995	0.472855104	0.727876377	0.658758715	1
OTU02887	0.706389675	29.22750887	0.2218483	0.164353683	0.480935256	0.472855104	0.760658746	0.658758715	1
OTU02888	0.328704563	29.22750887	0.38307164	0.164353683	0.459276572	0.472855104	0.665477691	0.658758715	1
OTU02889	6.34E-05	29.22750887	0.402794258	0.164353683	0.789810257	0.472855104	0.001220741	0.668140556	1
OTU02890	0.662737376	29.22750887	0.233518557	0.164353683	0.663563025	0.472855104	0.743144318	0.658758715	1
OTU02891	0.609381939	29.22750887	0.326581389	0.164353683	0.609920575	0.472855104	0.727876377	0.658758715	1
OTU02892	0.750767885	29.22750887	0.72999367	0.164353683	0.454354815	0.472855104	0.788121491	0.863190398	1
OTU02893	0.172208648	29.22750887	0.96509576	0.164353683	0.999995372	0.472855104	0.475934135	0.982188641	1
OTU02894	0.000628796	29.22750887	0.301930346	0.164353683	0.502144485	0.472855104	0.007789509	0.658758715	1
OTU02895	0.068762655	29.22750887	0.040791091	0.164353683	0.388263679	0.472855104	0.259533385	0.658758715	1
OTU02896	0.578263634	29.22750887	0.304122249	0.164353683	0.535583331	0.472855104	0.727876377	0.658758715	1
OTU02897	0.408509635	29.22750887	0.115055213	0.164353683	0.316227251	0.472855104	0.727876377	0.658758715	1
OTU02898	0.092854623	29.22750887	0.094344455	0.164353683	0.302309822	0.472855104	0.317870782	0.658758715	1
OTU02899	0.036415608	29.22750887	0.466413213	0.164353683	0.79513707	0.472855104	0.165729876	0.702398808	1
OTU02900	0.133379704	29.22750887	0.127995294	0.164353683	0.360523985	0.472855104	0.406539159	0.658758715	1
OTU02901	0.659862157	29.22750887	0.154558479	0.164353683	0.661043899	0.472855104	0.741934372	0.658758715	1
OTU02902	0.468249276	29.22750887	0.08360335	0.164353683	0.469689151	0.472855104	0.727876377	0.658758715	1
OTU02903	0.162214785	29.22750887	0.239465088	0.164353683	0.173830326	0.472855104	0.458466883	0.658758715	1
OTU02904	0.269745538	29.22750887	0.197510208	0.164353683	0.270249268	0.472855104	0.619242832	0.658758715	1
OTU02905	0.525518108	29.22750887	0.086452578	0.164353683	0.544913951	0.472855104	0.727876377	0.658758715	1
OTU02906	0.452157073	29.22750887	0.226024702	0.164353683	0.575824523	0.472855104	0.727876377	0.658758715	1
OTU02907	0.525034308	29.22750887	0.221456202	0.164353683	0.830151586	0.472855104	0.727876377	0.658758715	1
OTU02908	0.609381939	29.22750887	0.326581389	0.164353683	0.609920575	0.472855104	0.727876377	0.658758715	1
OTU02909	0.285063939	29.22750887	0.83095846	0.164353683	0.99468564	0.472855104	0.639412766	0.91678442	1
OTU02910	0.252073253	29.22750887	0.164528552	0.164353683	0.252626045	0.472855104	0.5995667	0.658758715	1
OTU02911	0.22667278	29.22750887	0.071442233	0.164353683	0.227525219	0.472855104	0.559178453	0.658758715	1
OTU02912	0.481130276	29.22750887	0.29243605	0.164353683	0.481667142	0.472855104	0.727876377	0.658758715	1
OTU02913	0.544655837	29.22750887	0.415572778	0.164353683	0.922335746	0.472855104	0.727876377	0.670463404	1
OTU02914	0.34185522	29.22750887	0.325178898	0.164353683	0.551069504	0.472855104	0.676851925	0.658758715	1
OTU02915	0.460187348	29.22750887	0.500744253	0.164353683	0.710418715	0.472855104	0.727876377	0.724853462	1
OTU02916	0.487847722	29.22750887	0.357589978	0.164353683	0.615786837	0.472855104	0.727876377	0.658758715	1
OTU02917	0.549332741	29.22750887	0.324585893	0.164353683	0.549845448	0.472855104	0.727876377	0.658758715	1
OTU02918	0.565352876	29.22750887	0.429799422	0.164353683	0.650740304	0.472855104	0.727876377	0.67759608	1
OTU02919	0.917159894	29.22750887	0.485623898	0.164353683	0.481833113	0.472855104	0.924280461	0.716834168	1
OTU02920	0.578263634	29.22750887	0.304122249	0.164353683	0.535583331	0.472855104	0.727876377	0.658758715	1
OTU02921	0.556295463	29.22750887	0.391299339	0.164353683	0.505083274	0.472855104	0.727876377	0.660200156	1
OTU02922	0.015806768	29.22750887	0.443775146	0.164353683	0.928568566	0.472855104	0.090752129	0.68522922	1
OTU02923	0.013498074	29.22750887	0.796167599	0.164353683	0.994760951	0.472855104	0.081165158	0.898491161	1
OTU02924	0.197700098	29.22750887	0.295154295	0.164353683	0.487556058	0.472855104	0.519114902	0.658758715	1
OTU02925	0.245133315	29.22750887	0.214979944	0.164353683	0.30903104	0.472855104	0.588847912	0.658758715	1
OTU02926	0.410083382	29.22750887	0.28306295	0.164353683	0.538463309	0.472855104	0.727876377	0.658758715	1
OTU02927	0.562402586	29.22750887	0.192473489	0.164353683	0.640013713	0.472855104	0.727876377	0.658758715	1
OTU02928	0.592038481	29.22750887	0.400932979	0.164353683	0.503321486	0.472855104	0.727876377	0.667217198	1
OTU02929	0.335676804	29.22750887	0.302924402	0.164353683	0.177515352	0.472855104	0.673034874	0.658758715	1
OTU02930	0.756850353	29.22750887	0.608361756	0.164353683	0.425150559	0.472855104	0.79172275	0.79209072	1
OTU02931	0.652297651	29.22750887	0.36512503	0.164353683	0.589698423	0.472855104	0.739480798	0.658758715	1
OTU02932	0.583906022	29.22750887	0.339074519	0.164353683	0.756861921	0.472855104	0.727876377	0.658758715	1
OTU02933	0.761972272	29.22750887	0.174127209	0.164353683	0.75947314	0.472855104	0.795058629	0.658758715	1
OTU02934	0.147394694	29.22750887	0.852153523	0.164353683	0.998530455	0.472855104	0.43141849	0.927151729	1
OTU02935	0.852975053	29.22750887	0.887857759	0.164353683	0.410252388	0.472855104	0.869874303	0.946691916	1
OTU02936	0.452364002	29.22750887	0.183682596	0.164353683	0.451772196	0.472855104	0.727876377	0.658758715	1
OTU02937	0.143826901	29.22750887	0.132921145	0.164353683	0.198650834	0.472855104	0.424723259	0.658758715	1
OTU02938	0.707734812	29.22750887	0.227720062	0.164353683	0.71107296	0.472855104	0.761039814	0.658758715	1
OTU02939	0.445654473	29.22750887	0.393546697	0.164353683	0.771320208	0.472855104	0.727876377	0.661918646	1
OTU02940	0.387282554	29.22750887	0.482413027	0.164353683	0.885364663	0.472855104	0.718156562	0.7140526	1
OTU02941	0.005163908	29.22750887	0.573115104	0.164353683	0.908927148	0.472855104	0.039785416	0.771431534	1
OTU02942	0.029938978	29.22750887	0.287812972	0.164353683	0.471606322	0.472855104	0.143767611	0.658758715	1
OTU02943	0.629753144	29.22750887	0.20322787	0.164353683	0.697389147	0.472855104	0.735373953	0.658758715	1
OTU02944	0.663544701	29.22750887	0.367324845	0.164353683	0.586242665	0.472855104	0.743344354	0.658758715	1
OTU02945	0.653908457	29.22750887	0.487101406	0.164353683	0.550954051	0.472855104	0.739805777	0.717612261	1
OTU02946	0.609381939	29.22750887	0.326581389	0.164353683	0.609920575	0.472855104	0.727876377	0.658758715	1
OTU02947	0.549332741	29.22750887	0.324585893	0.164353683	0.549845448	0.472855104	0.727876377	0.658758715	1
OTU02948	0.000763095	29.22750887	0.178314206	0.164353683	0.310484865	0.472855104	0.008987056	0.658758715	1
OTU02949	0.609381939	29.22750887	0.326581389	0.164353683	0.609920575	0.472855104	0.727876377	0.658758715	1
OTU02950	9.91E-07	29.22750887	0.242977721	0.164353683	0.514778881	0.472855104	3.72E-05	0.658758715	1
OTU02951	0.686546358	29.22750887	0.193409268	0.164353683	0.687542838	0.472855104	0.75217767	0.658758715	1
OTU02952	0.761068885	29.22750887	0.106794105	0.164353683	0.670357955	0.472855104	0.794743322	0.658758715	1
OTU02953	0.414876837	29.22750887	0.278089848	0.164353683	0.92340654	0.472855104	0.727876377	0.658758715	1
OTU02954	0.784621709	29.22750887	0.594143704	0.164353683	0.472841901	0.472855104	0.811352325	0.785165937	1
OTU02955	0.006932577	29.22750887	0.057020469	0.164353683	0.026462022	0.472855104	0.049455693	0.658758715	1
OTU02956	0.612714163	29.22750887	0.83987897	0.164353683	0.377692355	0.472855104	0.729342159	0.920168318	1
OTU02957	0.588227745	29.22750887	0.652459376	0.164353683	0.411467201	0.472855104	0.727876377	0.818315804	1
OTU02958	0.680981624	29.22750887	0.461473846	0.164353683	0.536181203	0.472855104	0.749634359	0.69864613	1
OTU02960	0.730590898	29.22750887	0.037785305	0.164353683	0.671077516	0.472855104	0.774979259	0.658758715	1
OTU02961	0.525756758	29.22750887	0.339521832	0.164353683	0.807143153	0.472855104	0.727876377	0.658758715	1
OTU02962	0.661402562	29.22750887	0.348917028	0.164353683	0.605136244	0.472855104	0.742996905	0.658758715	1
OTU02963	0.317838832	29.22750887	0.222769806	0.164353683	0.262260794	0.472855104	0.665477691	0.658758715	1
OTU02964	0.463532716	29.22750887	0.548741335	0.164353683	0.709920439	0.472855104	0.727876377	0.757055108	1
OTU02965	0.427445163	29.22750887	0.761168696	0.164353683	0.815975131	0.472855104	0.727876377	0.879395866	1
OTU02966	0.609381939	29.22750887	0.326581389	0.164353683	0.609920575	0.472855104	0.727876377	0.658758715	1
OTU02967	0.55520449	29.22750887	0.453592224	0.164353683	0.634270501	0.472855104	0.727876377	0.692804187	1
OTU02968	0.460273238	29.22750887	0.359849311	0.164353683	0.525314782	0.472855104	0.727876377	0.658758715	1
OTU02969	0.017888565	29.22750887	0.533816739	0.164353683	0.981114401	0.472855104	0.09954578	0.745595263	1
OTU02970	0.559328262	29.22750887	0.527736402	0.164353683	0.327843012	0.472855104	0.727876377	0.743106374	1
OTU02971	0.32573339	29.22750887	0.52360002	0.164353683	0.824843867	0.472855104	0.665477691	0.73980495	1
OTU02972	0.969619924	29.22750887	0.654397416	0.164353683	0.461677318	0.472855104	0.971246531	0.819570866	1
OTU02973	0.196931675	29.22750887	0.697157605	0.164353683	0.391986972	0.472855104	0.517552391	0.844880872	1
OTU02974	0.213071962	29.22750887	0.492011595	0.164353683	0.827968857	0.472855104	0.539627549	0.72082594	1
OTU02975	0.396352919	29.22750887	0.2476651	0.164353683	0.525370334	0.472855104	0.724759119	0.658758715	1
OTU02976	0.551956874	29.22750887	0.758700447	0.164353683	0.141536567	0.472855104	0.727876377	0.87744215	1
OTU02977	0.002653906	29.22750887	0.552410007	0.164353683	0.891451557	0.472855104	0.023133535	0.757913638	1
OTU02978	0.410708779	29.22750887	0.978012776	0.164353683	0.884321939	0.472855104	0.727876377	0.989896585	1
OTU02979	0.456279343	29.22750887	0.431382878	0.164353683	0.783303755	0.472855104	0.727876377	0.677843152	1
OTU02980	0.126057965	29.22750887	0.564869746	0.164353683	0.902217407	0.472855104	0.394699585	0.765710814	1
OTU02981	0.549332741	29.22750887	0.324585893	0.164353683	0.549845448	0.472855104	0.727876377	0.658758715	1
OTU02982	0.578263634	29.22750887	0.304122249	0.164353683	0.535583331	0.472855104	0.727876377	0.658758715	1
OTU02983	0.147038493	29.22750887	0.913257583	0.164353683	0.028093784	0.472855104	0.431396335	0.957349197	1
OTU02984	0.294341687	29.22750887	0.243241136	0.164353683	0.434008042	0.472855104	0.650548523	0.658758715	1
OTU02985	0.063673949	29.22750887	0.30940111	0.164353683	0.803197416	0.472855104	0.247202309	0.658758715	1
OTU02986	0.578263634	29.22750887	0.304122249	0.164353683	0.535583331	0.472855104	0.727876377	0.658758715	1
OTU02987	0.050805269	29.22750887	0.579771504	0.164353683	0.914108331	0.472855104	0.209064933	0.776191849	1
OTU02988	0.001439848	29.22750887	0.74586399	0.164353683	0.962431976	0.472855104	0.014977936	0.871536964	1
OTU02989	0.620090703	29.22750887	0.342585244	0.164353683	0.599138509	0.472855104	0.731046998	0.658758715	1
OTU02990	0.30158619	29.22750887	0.753695576	0.164353683	0.963105536	0.472855104	0.656366659	0.875493467	1
OTU02991	0.653062907	29.22750887	0.440982781	0.164353683	0.465561345	0.472855104	0.739510453	0.683977299	1
OTU02992	0.722137157	29.22750887	0.804714846	0.164353683	0.438724671	0.472855104	0.769291876	0.902507954	1
OTU02993	0.609381939	29.22750887	0.326581389	0.164353683	0.609920575	0.472855104	0.727876377	0.658758715	1
OTU02994	0.644407918	29.22750887	0.280444024	0.164353683	0.645077385	0.472855104	0.736823908	0.658758715	1
OTU02995	0.826210111	29.22750887	0.890945865	0.164353683	0.400480751	0.472855104	0.846918553	0.947515174	1
OTU02996	0.293073839	29.22750887	0.043142919	0.164353683	0.226055316	0.472855104	0.649088982	0.658758715	1
OTU02997	0.801245812	29.22750887	0.601290696	0.164353683	0.455221274	0.472855104	0.825766607	0.789078405	1
OTU02998	0.278857926	29.22750887	0.176188988	0.164353683	0.279429999	0.472855104	0.6307048	0.658758715	1
OTU02999	0.011585925	29.22750887	0.430722599	0.164353683	0.666030232	0.472855104	0.071763026	0.677843152	1
OTU03000	0.950040926	29.22750887	0.566719098	0.164353683	0.358544227	0.472855104	0.953874957	0.766971834	1
OTU03001	0.439332467	29.22750887	0.273382322	0.164353683	0.4398765	0.472855104	0.727876377	0.658758715	1
OTU03002	0.699299566	29.22750887	0.229087212	0.164353683	0.699419374	0.472855104	0.755749812	0.658758715	1
OTU03003	0.253830467	29.22750887	0.6405287	0.164353683	0.9523593	0.472855104	0.601914901	0.811499441	1
OTU03004	0.476630809	29.22750887	0.290365815	0.164353683	0.477168734	0.472855104	0.727876377	0.658758715	1
OTU03005	0.244557844	29.22750887	0.436915904	0.164353683	0.473168842	0.472855104	0.587864286	0.681138174	1
OTU03006	0.609381939	29.22750887	0.326581389	0.164353683	0.609920575	0.472855104	0.727876377	0.658758715	1
OTU03007	0.575537521	29.22750887	0.287823935	0.164353683	0.683729863	0.472855104	0.727876377	0.658758715	1
OTU03008	0.398106825	29.22750887	0.227734922	0.164353683	0.398719161	0.472855104	0.725830794	0.658758715	1
OTU03009	0.160716143	29.22750887	0.322394773	0.164353683	0.545311132	0.472855104	0.455267384	0.658758715	1
OTU03010	0.609381939	29.22750887	0.326581389	0.164353683	0.609920575	0.472855104	0.727876377	0.658758715	1
OTU03011	0.582260236	29.22750887	0.347932374	0.164353683	0.623230003	0.472855104	0.727876377	0.658758715	1
OTU03012	0.261251043	29.22750887	0.893378531	0.164353683	0.999682264	0.472855104	0.609347648	0.948162675	1
OTU03013	0.759291275	29.22750887	0.328374374	0.164353683	0.765911626	0.472855104	0.793858904	0.658758715	1
OTU03014	0.037219096	29.22750887	0.555297366	0.164353683	0.964643336	0.472855104	0.16799588	0.759780149	1
OTU03015	0.549332741	29.22750887	0.324585893	0.164353683	0.549845448	0.472855104	0.727876377	0.658758715	1
OTU03016	0.677913114	29.22750887	0.200769371	0.164353683	0.801262653	0.472855104	0.748769924	0.658758715	1
OTU03017	0.644407918	29.22750887	0.383470917	0.164353683	0.57438447	0.472855104	0.736823908	0.658758715	1
OTU03018	0.008111265	29.22750887	0.110350992	0.164353683	0.09724853	0.472855104	0.055926518	0.658758715	1
OTU03019	0.087997196	29.22750887	0.468059753	0.164353683	0.829819762	0.472855104	0.306910781	0.703202587	1
OTU03020	0.578263634	29.22750887	0.304122249	0.164353683	0.535583331	0.472855104	0.727876377	0.658758715	1
OTU03021	0.549332741	29.22750887	0.324585893	0.164353683	0.549845448	0.472855104	0.727876377	0.658758715	1
OTU03022	0.244075513	29.22750887	0.228538091	0.164353683	0.165622639	0.472855104	0.587414304	0.658758715	1
OTU03023	0.423806306	29.22750887	0.406422398	0.164353683	0.610200429	0.472855104	0.727876377	0.668717227	1
OTU03024	0.582260236	29.22750887	0.347932374	0.164353683	0.623230003	0.472855104	0.727876377	0.658758715	1
OTU03025	0.609381939	29.22750887	0.326581389	0.164353683	0.609920575	0.472855104	0.727876377	0.658758715	1
OTU03026	0.596207051	29.22750887	0.139795571	0.164353683	0.527338956	0.472855104	0.727876377	0.658758715	1
OTU03027	0.720471825	29.22750887	0.242620038	0.164353683	0.684519949	0.472855104	0.768477539	0.658758715	1
OTU03028	0.549332741	29.22750887	0.324585893	0.164353683	0.549845448	0.472855104	0.727876377	0.658758715	1
OTU03029	0.445836863	29.22750887	0.430692949	0.164353683	0.76284067	0.472855104	0.727876377	0.677843152	1
OTU03030	0.65947762	29.22750887	0.911333358	0.164353683	0.778296754	0.472855104	0.741850201	0.956171408	1
OTU03031	0.481816993	29.22750887	0.169518391	0.164353683	0.273762438	0.472855104	0.727876377	0.658758715	1
OTU03032	0.283686559	29.22750887	0.304623198	0.164353683	0.507903854	0.472855104	0.63704116	0.658758715	1
OTU03033	0.698979737	29.22750887	0.175463358	0.164353683	0.695443922	0.472855104	0.755749812	0.658758715	1
OTU03034	0.299083511	29.22750887	0.395319832	0.164353683	0.685026782	0.472855104	0.655590178	0.663049078	1
OTU03035	0.426425859	29.22750887	0.253973862	0.164353683	0.338519675	0.472855104	0.727876377	0.658758715	1
OTU03036	0.27485917	29.22750887	0.589272704	0.164353683	0.921147162	0.472855104	0.626167152	0.780858259	1
OTU03037	0.369421516	29.22750887	0.167801394	0.164353683	0.346893182	0.472855104	0.700968241	0.658758715	1
OTU03038	0.630841915	29.22750887	0.405428931	0.164353683	0.467815691	0.472855104	0.735373953	0.668552753	1
OTU03039	0.70742464	29.22750887	0.856457577	0.164353683	0.588326813	0.472855104	0.761039814	0.930240716	1
OTU03040	0.659463971	29.22750887	0.203139518	0.164353683	0.734499613	0.472855104	0.741850201	0.658758715	1
OTU03041	0.250286906	29.22750887	0.71403192	0.164353683	0.982231414	0.472855104	0.596116122	0.85491971	1
OTU03042	0.562269415	29.22750887	0.281066549	0.164353683	0.636138191	0.472855104	0.727876377	0.658758715	1
OTU03043	0.381354705	29.22750887	0.750407626	0.164353683	0.987796213	0.472855104	0.712920771	0.874465276	1
OTU03044	0.002795765	29.22750887	0.36443512	0.164353683	0.001951317	0.472855104	0.024088766	0.658758715	0.242735682
OTU03045	0.142187663	29.22750887	0.193223379	0.164353683	0.260838572	0.472855104	0.421759828	0.658758715	1
OTU03046	0.06831314	29.22750887	0.172711282	0.164353683	0.216653127	0.472855104	0.258252964	0.658758715	1
OTU03047	0.000900652	29.22750887	0.933966617	0.164353683	0.999940836	0.472855104	0.010282586	0.966632625	1
OTU03048	0.217591189	29.22750887	0.990920047	0.164353683	0.633962353	0.472855104	0.546907769	0.998107894	1
OTU03049	0.653466611	29.22750887	0.242510259	0.164353683	0.693955697	0.472855104	0.739687039	0.658758715	1
OTU03050	0.549332741	29.22750887	0.324585893	0.164353683	0.549845448	0.472855104	0.727876377	0.658758715	1
OTU03051	0.004151847	29.22750887	0.505427002	0.164353683	0.843741342	0.472855104	0.033098369	0.727381208	1
OTU03052	0.46671118	29.22750887	0.050732439	0.164353683	0.335354907	0.472855104	0.727876377	0.658758715	1
OTU03053	0.007795509	29.22750887	0.169091819	0.164353683	0.266136705	0.472855104	0.054313865	0.658758715	1
OTU03054	0.101459208	29.22750887	0.414904965	0.164353683	0.783754798	0.472855104	0.337124615	0.670187981	1
OTU03055	0.129544318	29.22750887	0.19643533	0.164353683	0.069129796	0.472855104	0.399746316	0.658758715	1
OTU03056	0.233957708	29.22750887	0.075773242	0.164353683	0.257285126	0.472855104	0.571389095	0.658758715	1
OTU03057	0.140351209	29.22750887	0.113331234	0.164353683	0.14077024	0.472855104	0.418809129	0.658758715	1
OTU03058	0.422758853	29.22750887	0.518351154	0.164353683	0.648585793	0.472855104	0.727876377	0.736029638	1
OTU03059	0.001746688	29.22750887	0.305033581	0.164353683	0.508779582	0.472855104	0.016933885	0.658758715	1
OTU03060	0.041597724	29.22750887	0.087273238	0.164353683	0.041112392	0.472855104	0.18263236	0.658758715	1
OTU03061	0.691692273	29.22750887	0.961847483	0.164353683	0.511874552	0.472855104	0.753117171	0.980736222	1
OTU03062	0.856577444	29.22750887	0.05802048	0.164353683	0.870335937	0.472855104	0.872058639	0.658758715	1
OTU03063	0.337926022	29.22750887	0.398411673	0.164353683	0.151311718	0.472855104	0.674370453	0.665617264	1
OTU03064	0.428404984	29.22750887	0.234580067	0.164353683	0.382702786	0.472855104	0.727876377	0.658758715	1
OTU03065	0.582260236	29.22750887	0.347932374	0.164353683	0.623230003	0.472855104	0.727876377	0.658758715	1
OTU03066	0.512243601	29.22750887	0.306907357	0.164353683	0.512771305	0.472855104	0.727876377	0.658758715	1
OTU03067	0.286468872	29.22750887	0.250467165	0.164353683	0.336354888	0.472855104	0.640472142	0.658758715	1
OTU03068	0.620122768	29.22750887	0.519745602	0.164353683	0.675463721	0.472855104	0.731046998	0.736624969	1
OTU03069	0.474340448	29.22750887	0.214488644	0.164353683	0.758768341	0.472855104	0.727876377	0.658758715	1
OTU03070	0.797813578	29.22750887	0.368434425	0.164353683	0.489796997	0.472855104	0.822895988	0.658758715	1
OTU03071	0.323559793	29.22750887	0.065857553	0.164353683	0.324775675	0.472855104	0.665477691	0.658758715	1
OTU03072	0.62079106	29.22750887	0.48279167	0.164353683	0.489642545	0.472855104	0.731587245	0.714435951	1
OTU03073	0.136533813	29.22750887	0.454831929	0.164353683	0.813881795	0.472855104	0.412572569	0.693514159	1
OTU03074	0.622106477	29.22750887	0.191593647	0.164353683	0.609744023	0.472855104	0.731652113	0.658758715	1
OTU03075	0.609381939	29.22750887	0.326581389	0.164353683	0.609920575	0.472855104	0.727876377	0.658758715	1
OTU03076	0.620826088	29.22750887	0.310560874	0.164353683	0.621406999	0.472855104	0.731587245	0.658758715	1
OTU03077	0.00074924	29.22750887	0.22715373	0.164353683	0.336324451	0.472855104	0.008911773	0.658758715	1
OTU03078	0.609381939	29.22750887	0.326581389	0.164353683	0.609920575	0.472855104	0.727876377	0.658758715	1
OTU03079	0.609381939	29.22750887	0.326581389	0.164353683	0.609920575	0.472855104	0.727876377	0.658758715	1
OTU03080	0.9540927	29.22750887	0.700612798	0.164353683	0.437815716	0.472855104	0.957460086	0.846577743	1
OTU03081	0.181091915	29.22750887	0.775171744	0.164353683	0.992292878	0.472855104	0.489604832	0.888793519	1
OTU03082	0.322645313	29.22750887	0.519049997	0.164353683	0.870878572	0.472855104	0.665477691	0.736532436	1
OTU03083	0.582260236	29.22750887	0.347932374	0.164353683	0.623230003	0.472855104	0.727876377	0.658758715	1
OTU03084	0.549332741	29.22750887	0.324585893	0.164353683	0.549845448	0.472855104	0.727876377	0.658758715	1
OTU03085	0.172665261	29.22750887	0.772903445	0.164353683	0.99198275	0.472855104	0.476205206	0.88761496	1
OTU03086	0.328704563	29.22750887	0.38307164	0.164353683	0.459276572	0.472855104	0.665477691	0.658758715	1
OTU03087	0.57765577	29.22750887	0.297289795	0.164353683	0.660315296	0.472855104	0.727876377	0.658758715	1
OTU03088	0.609381939	29.22750887	0.326581389	0.164353683	0.609920575	0.472855104	0.727876377	0.658758715	1
OTU03089	0.485135094	29.22750887	1	0.164353683	0.276604585	0.472855104	0.727876377	1	1
OTU03090	0.515774133	29.22750887	0.34173588	0.164353683	0.584685245	0.472855104	0.727876377	0.658758715	1
OTU03091	0.356859686	29.22750887	0.2098415	0.164353683	0.357465811	0.472855104	0.689359166	0.658758715	1
OTU03092	0.211106976	29.22750887	0.332801805	0.164353683	0.14948534	0.472855104	0.5377644	0.658758715	1
OTU03093	0.000195262	29.22750887	0.175366498	0.164353683	0.302778265	0.472855104	0.003087263	0.658758715	1
OTU03094	0.578263634	29.22750887	0.304122249	0.164353683	0.535583331	0.472855104	0.727876377	0.658758715	1
OTU03095	0.640902396	29.22750887	0.495986602	0.164353683	0.464056854	0.472855104	0.736015837	0.721992023	1
OTU03096	0.582260236	29.22750887	0.347932374	0.164353683	0.623230003	0.472855104	0.727876377	0.658758715	1
OTU03097	0.173430177	29.22750887	0.151935143	0.164353683	0.17384755	0.472855104	0.477032168	0.658758715	1
OTU03098	0.640978455	29.22750887	0.3882002	0.164353683	0.608022106	0.472855104	0.736015837	0.659818786	1
OTU03099	0.619409532	29.22750887	0.731149992	0.164353683	0.406469249	0.472855104	0.730783307	0.863655695	1
OTU03100	0.582260236	29.22750887	0.347932374	0.164353683	0.623230003	0.472855104	0.727876377	0.658758715	1
OTU03101	0.609381939	29.22750887	0.326581389	0.164353683	0.609920575	0.472855104	0.727876377	0.658758715	1
OTU03102	0.476564369	29.22750887	0.32347915	0.164353683	0.547557398	0.472855104	0.727876377	0.658758715	1
OTU03103	0.87444746	29.22750887	0.651102393	0.164353683	0.434809079	0.472855104	0.886172061	0.818104346	1
OTU03104	0.009921185	29.22750887	0.321871418	0.164353683	0.544225448	0.472855104	0.06418136	0.658758715	1
OTU03105	0.001841908	29.22750887	0.267489173	0.164353683	0.001724115	0.472855104	0.017493541	0.658758715	0.234435741
OTU03106	0.065705377	29.22750887	0.25061157	0.164353683	0.112528342	0.472855104	0.252625116	0.658758715	1
OTU03107	0.011577886	29.22750887	0.851325649	0.164353683	0.551367773	0.472855104	0.071763026	0.927141057	1
OTU03108	0.758547668	29.22750887	0.180937109	0.164353683	0.779400298	0.472855104	0.793359279	0.658758715	1
OTU03109	0.009704284	29.22750887	0.669752375	0.164353683	0.96556367	0.472855104	0.063396367	0.829687019	1
OTU03110	0.390295562	29.22750887	0.485675646	0.164353683	0.247742022	0.472855104	0.720165266	0.716834168	1
OTU03111	0.20051077	29.22750887	0.265288253	0.164353683	0.05810205	0.472855104	0.522607032	0.658758715	1
OTU03112	0.085689762	29.22750887	0.661633733	0.164353683	0.962198427	0.472855104	0.300972687	0.824763052	1
OTU03113	0.413333351	29.22750887	0.409610806	0.164353683	0.709362119	0.472855104	0.727876377	0.668717227	1
OTU03114	0.371213107	29.22750887	0.3481658	0.164353683	0.971032327	0.472855104	0.70231732	0.658758715	1
OTU03115	0.291788427	29.22750887	0.028843111	0.164353683	0.585932355	0.472855104	0.648236306	0.658758715	1
OTU03116	0.000252451	29.22750887	0.578762723	0.164353683	0.913336485	0.472855104	0.003740413	0.775710936	1
OTU03117	0.167013864	29.22750887	0.175484548	0.164353683	0.248795477	0.472855104	0.46906857	0.658758715	1
OTU03118	0.652474127	29.22750887	0.366409099	0.164353683	0.657513759	0.472855104	0.739480798	0.658758715	1
OTU03119	0.576414908	29.22750887	0.879998858	0.164353683	0.209628881	0.472855104	0.727876377	0.94325252	1
OTU03120	0.062860899	29.22750887	0.550395745	0.164353683	0.107640816	0.472855104	0.245001584	0.757646497	1
OTU03121	0.259608372	29.22750887	0.192888488	0.164353683	0.260105568	0.472855104	0.606938759	0.658758715	1
OTU03122	0.050814493	29.22750887	0.810817733	0.164353683	0.98486747	0.472855104	0.209064933	0.905512105	1
OTU03123	0.081086134	29.22750887	0.801588893	0.164353683	0.724922579	0.472855104	0.289572553	0.901032998	1
OTU03124	0.695058381	29.22750887	0.493396427	0.164353683	0.620964495	0.472855104	0.754288367	0.721192182	1
OTU03125	0.652002254	29.22750887	0.40779439	0.164353683	0.551584896	0.472855104	0.739480798	0.668717227	1
OTU03126	0.475684492	29.22750887	0.698911256	0.164353683	0.278359175	0.472855104	0.727876377	0.845633052	1
OTU03127	0.148320801	29.22750887	0.382595565	0.164353683	0.253953897	0.472855104	0.433279599	0.658758715	1
OTU03128	0.057047084	29.22750887	0.641834021	0.164353683	0.953015418	0.472855104	0.22865382	0.812156706	1
OTU03129	0.555060699	29.22750887	0.744129685	0.164353683	0.611571222	0.472855104	0.727876377	0.870532592	1
OTU03130	0.124300498	29.22750887	0.607877918	0.164353683	0.933755564	0.472855104	0.391109565	0.791978846	1
OTU03131	0.799968095	29.22750887	0.956889366	0.164353683	0.43738898	0.472855104	0.824690866	0.978341121	1
OTU03132	0.609381939	29.22750887	0.326581389	0.164353683	0.609920575	0.472855104	0.727876377	0.658758715	1
OTU03133	0.021232345	29.22750887	0.693466704	0.164353683	0.974162571	0.472855104	0.113397433	0.842397682	1
OTU03134	0.554622472	29.22750887	0.11048517	0.164353683	0.527129301	0.472855104	0.727876377	0.658758715	1
OTU03135	0.582260236	29.22750887	0.347932374	0.164353683	0.623230003	0.472855104	0.727876377	0.658758715	1
OTU03136	0.035803166	29.22750887	0.948977197	0.164353683	0.999978886	0.472855104	0.163691198	0.974770831	1
OTU03137	0.251765288	29.22750887	0.189292986	0.164353683	0.252257054	0.472855104	0.599159241	0.658758715	1
OTU03138	0.609381939	29.22750887	0.326581389	0.164353683	0.609920575	0.472855104	0.727876377	0.658758715	1
OTU03139	0.683749852	29.22750887	0.209387155	0.164353683	0.868551289	0.472855104	0.750352944	0.658758715	1
OTU03140	0.471502235	29.22750887	0.288012322	0.164353683	0.472041284	0.472855104	0.727876377	0.658758715	1
OTU03141	0.549332741	29.22750887	0.324585893	0.164353683	0.549845448	0.472855104	0.727876377	0.658758715	1
OTU03142	0.277469324	29.22750887	0.409291718	0.164353683	0.578857472	0.472855104	0.629950316	0.668717227	1
OTU03143	0.229886248	29.22750887	0.813452615	0.164353683	0.099757165	0.472855104	0.564876866	0.906518396	1
OTU03144	0.38323171	29.22750887	0.415177582	0.164353683	0.92663123	0.472855104	0.714193677	0.670187981	1
OTU03145	0.389026693	29.22750887	0.355610807	0.164353683	0.9145813	0.472855104	0.719380112	0.658758715	1
OTU03146	0.609381939	29.22750887	0.326581389	0.164353683	0.609920575	0.472855104	0.727876377	0.658758715	1
OTU03147	0.850403482	29.22750887	0.67769663	0.164353683	0.583027133	0.472855104	0.867548127	0.835005741	1
OTU03148	7.41E-05	29.22750887	0.127070704	0.164353683	0.126290917	0.472855104	0.001386421	0.658758715	1
OTU03149	0.804442149	29.22750887	0.554488662	0.164353683	0.301698804	0.472855104	0.828302134	0.759021503	1
OTU03150	0.15162688	29.22750887	0.794449897	0.164353683	0.067281244	0.472855104	0.440780964	0.897679493	1
OTU03151	0.75169873	29.22750887	0.17217394	0.164353683	0.752810604	0.472855104	0.788405607	0.658758715	1
OTU03152	0.53872213	29.22750887	0.115834289	0.164353683	0.357528637	0.472855104	0.727876377	0.658758715	1
OTU03153	0.058042628	29.22750887	0.149160449	0.164353683	0.222909196	0.472855104	0.230740701	0.658758715	1
OTU03154	0.037401155	29.22750887	0.40900379	0.164353683	0.708350457	0.472855104	0.168672431	0.668717227	1
OTU03155	0.549332741	29.22750887	0.324585893	0.164353683	0.549845448	0.472855104	0.727876377	0.658758715	1
OTU03156	0.514603761	29.22750887	0.34236927	0.164353683	0.585948863	0.472855104	0.727876377	0.658758715	1
OTU03157	0.578263634	29.22750887	0.304122249	0.164353683	0.535583331	0.472855104	0.727876377	0.658758715	1
OTU03158	0.348029907	29.22750887	0.303160498	0.164353683	0.208766681	0.472855104	0.68201069	0.658758715	1
OTU03159	0.443753898	29.22750887	0.386345762	0.164353683	0.669200902	0.472855104	0.727876377	0.659671302	1
OTU03160	0.005575138	29.22750887	0.077041011	0.164353683	0.591599368	0.472855104	0.042031755	0.658758715	1
OTU03161	0.297601425	29.22750887	0.210091038	0.164353683	0.298120424	0.472855104	0.653969877	0.658758715	1
OTU03162	0.212582527	29.22750887	0.812368268	0.164353683	0.996222054	0.472855104	0.539627549	0.906155601	1
OTU03163	0.609381939	29.22750887	0.326581389	0.164353683	0.609920575	0.472855104	0.727876377	0.658758715	1
OTU03164	0.582260236	29.22750887	0.347932374	0.164353683	0.623230003	0.472855104	0.727876377	0.658758715	1
OTU03165	0.019441753	29.22750887	0.194501477	0.164353683	0.263639015	0.472855104	0.106209245	0.658758715	1
OTU03166	0.46815389	29.22750887	0.278818261	0.164353683	0.911457855	0.472855104	0.727876377	0.658758715	1
OTU03167	0.6815885	29.22750887	0.349706735	0.164353683	0.653231571	0.472855104	0.749634359	0.658758715	1
OTU03168	0.007836273	29.22750887	0.390785743	0.164353683	0.573841501	0.472855104	0.054457377	0.660200156	1
OTU03169	0.549332741	29.22750887	0.324585893	0.164353683	0.549845448	0.472855104	0.727876377	0.658758715	1
OTU03170	0.605389874	29.22750887	0.609171399	0.164353683	0.498668444	0.472855104	0.727876377	0.792859953	1
OTU03171	0.578263634	29.22750887	0.304122249	0.164353683	0.535583331	0.472855104	0.727876377	0.658758715	1
OTU03172	0.477509511	29.22750887	0.10041495	0.164353683	0.482792241	0.472855104	0.727876377	0.658758715	1
OTU03173	0.549332741	29.22750887	0.324585893	0.164353683	0.549845448	0.472855104	0.727876377	0.658758715	1
OTU03174	0.351196874	29.22750887	0.304372487	0.164353683	0.507368593	0.472855104	0.684670728	0.658758715	1
OTU03175	0.735781533	29.22750887	0.936588576	0.164353683	0.394646803	0.472855104	0.778360742	0.967795012	1
OTU03176	0.690994251	29.22750887	0.604798996	0.164353683	0.433055526	0.472855104	0.753117171	0.790755648	1
OTU03177	0.633800131	29.22750887	0.293545282	0.164353683	0.634429535	0.472855104	0.735373953	0.658758715	1
OTU03178	0.609381939	29.22750887	0.326581389	0.164353683	0.609920575	0.472855104	0.727876377	0.658758715	1
OTU03179	0.496822531	29.22750887	0.306061428	0.164353683	0.569284502	0.472855104	0.727876377	0.658758715	1
OTU03180	0.582260236	29.22750887	0.347932374	0.164353683	0.623230003	0.472855104	0.727876377	0.658758715	1
OTU03181	0.631997514	29.22750887	0.234414053	0.164353683	0.631840338	0.472855104	0.735373953	0.658758715	1
OTU03182	0.003818017	29.22750887	0.057548511	0.164353683	0.043432416	0.472855104	0.031101469	0.658758715	1
OTU03183	0.451276766	29.22750887	0.893042929	0.164353683	0.102729378	0.472855104	0.727876377	0.94814355	1
OTU03184	0.582260236	29.22750887	0.347932374	0.164353683	0.623230003	0.472855104	0.727876377	0.658758715	1
OTU03185	0.00700747	29.22750887	0.596113322	0.164353683	0.925960793	0.472855104	0.04983963	0.785918458	1
OTU03186	0.000610775	29.22750887	0.61843868	0.164353683	0.750067008	0.472855104	0.007645567	0.797386603	1
OTU03187	0.415422529	29.22750887	0.625085004	0.164353683	0.119641867	0.472855104	0.727876377	0.801684622	1
OTU03188	0.183758457	29.22750887	0.816583661	0.164353683	0.9767917	0.472855104	0.493799166	0.907941544	1
OTU03189	0.458066204	29.22750887	0.288211265	0.164353683	0.532378993	0.472855104	0.727876377	0.658758715	1
OTU03190	0.032258974	29.22750887	0.265824032	0.164353683	0.314973688	0.472855104	0.152093932	0.658758715	1
OTU03191	0.582260236	29.22750887	0.347932374	0.164353683	0.623230003	0.472855104	0.727876377	0.658758715	1
OTU03192	0.514603761	29.22750887	0.34236927	0.164353683	0.585948863	0.472855104	0.727876377	0.658758715	1
OTU03193	0.631997514	29.22750887	0.473891598	0.164353683	0.482943456	0.472855104	0.735373953	0.708641806	1
OTU03194	0.001530305	29.22750887	0.149092292	0.164353683	0.16818505	0.472855104	0.015754223	0.658758715	1
OTU03195	0.872682488	29.22750887	0.662944574	0.164353683	0.342555024	0.472855104	0.884683724	0.825879836	1
OTU03196	0.310094072	29.22750887	0.25423139	0.164353683	0.19053013	0.472855104	0.658219588	0.658758715	1
OTU03197	0.40870813	29.22750887	0.413449245	0.164353683	0.715713669	0.472855104	0.727876377	0.670029203	1
OTU03198	0.04281691	29.22750887	0.802432694	0.164353683	0.885402056	0.472855104	0.185997561	0.90160223	1
OTU03199	0.549332741	29.22750887	0.324585893	0.164353683	0.549845448	0.472855104	0.727876377	0.658758715	1
OTU03200	0.632583475	29.22750887	0.327234692	0.164353683	0.611181098	0.472855104	0.735373953	0.658758715	1
OTU03201	0.473156374	29.22750887	0.295084386	0.164353683	0.74091607	0.472855104	0.727876377	0.658758715	1
OTU03202	0.123254841	29.22750887	0.958094138	0.164353683	0.455500753	0.472855104	0.389641461	0.978747664	1
OTU03203	0.391968662	29.22750887	0.252147224	0.164353683	0.392513264	0.472855104	0.721691298	0.658758715	1
OTU03204	0.004318852	29.22750887	0.812791933	0.164353683	0.996255657	0.472855104	0.034246829	0.90645884	1
OTU03205	0.892899323	29.22750887	0.238189597	0.164353683	0.746441406	0.472855104	0.902420761	0.658758715	1
OTU03206	0.811975657	29.22750887	0.131057392	0.164353683	0.836043957	0.472855104	0.833902072	0.658758715	1
OTU03207	0.466925598	29.22750887	0.063013705	0.164353683	0.580070268	0.472855104	0.727876377	0.658758715	1
OTU03208	0.053263842	29.22750887	0.855367618	0.164353683	0.998653288	0.472855104	0.217091058	0.929632335	1
OTU03209	8.78E-07	29.22750887	0.263660946	0.164353683	0.418272008	0.472855104	3.45E-05	0.658758715	1
OTU03210	0.578263634	29.22750887	0.304122249	0.164353683	0.535583331	0.472855104	0.727876377	0.658758715	1
OTU03211	0.93243935	29.22750887	0.583640441	0.164353683	0.492301525	0.472855104	0.937937223	0.777067134	1
OTU03212	0.321329095	29.22750887	0.429866681	0.164353683	0.741981513	0.472855104	0.665477691	0.67759608	1
OTU03213	0.636053137	29.22750887	0.301909303	0.164353683	0.806619866	0.472855104	0.735373953	0.658758715	1
OTU03214	0.689296801	29.22750887	0.400751313	0.164353683	0.673954003	0.472855104	0.753117171	0.667217198	1
OTU03215	0.468706498	29.22750887	0.257611269	0.164353683	0.457355243	0.472855104	0.727876377	0.658758715	1
OTU03216	0.656187292	29.22750887	0.098127463	0.164353683	0.65531759	0.472855104	0.740660552	0.658758715	1
OTU03217	0.464236624	29.22750887	0.04095528	0.164353683	0.558190095	0.472855104	0.727876377	0.658758715	1
OTU03218	0.496425085	29.22750887	0.260985007	0.164353683	0.726785755	0.472855104	0.727876377	0.658758715	1
OTU03219	0.549332741	29.22750887	0.324585893	0.164353683	0.549845448	0.472855104	0.727876377	0.658758715	1
OTU03220	0.621669751	29.22750887	0.309418798	0.164353683	0.622253798	0.472855104	0.731612982	0.658758715	1
OTU03221	0.307902341	29.22750887	0.261777371	0.164353683	0.596880117	0.472855104	0.658219588	0.658758715	1
OTU03222	0.536036819	29.22750887	0.53030013	0.164353683	0.214712954	0.472855104	0.727876377	0.744865226	1
OTU03223	0.578263634	29.22750887	0.304122249	0.164353683	0.535583331	0.472855104	0.727876377	0.658758715	1
OTU03224	0.255875621	29.22750887	0.166191198	0.164353683	0.25643141	0.472855104	0.604125479	0.658758715	1
OTU03225	0.158339612	29.22750887	0.715571321	0.164353683	0.997917302	0.472855104	0.453576144	0.855397136	1
OTU03226	0.634202766	29.22750887	0.410788253	0.164353683	0.475093962	0.472855104	0.735373953	0.669436862	1
OTU03227	0.549332741	29.22750887	0.324585893	0.164353683	0.549845448	0.472855104	0.727876377	0.658758715	1
OTU03228	0.453183435	29.22750887	0.13406475	0.164353683	0.874333222	0.472855104	0.727876377	0.658758715	1
OTU03229	0.609381939	29.22750887	0.326581389	0.164353683	0.609920575	0.472855104	0.727876377	0.658758715	1
OTU03230	0.238970845	29.22750887	0.06633988	0.164353683	0.24069674	0.472855104	0.579654407	0.658758715	1
OTU03231	0.014761895	29.22750887	0.381129103	0.164353683	0.659812483	0.472855104	0.086926308	0.658758715	1
OTU03232	0.634723527	29.22750887	0.292377095	0.164353683	0.635356404	0.472855104	0.735373953	0.658758715	1
OTU03233	0.218252219	29.22750887	0.380203236	0.164353683	0.658131893	0.472855104	0.547326334	0.658758715	1
OTU03234	0.153203485	29.22750887	0.597512931	0.164353683	0.92691991	0.472855104	0.444498545	0.786916134	1
OTU03235	0.549332741	29.22750887	0.324585893	0.164353683	0.549845448	0.472855104	0.727876377	0.658758715	1
OTU03236	0.645260796	29.22750887	0.32703634	0.164353683	0.582477878	0.472855104	0.736823908	0.658758715	1
OTU03237	0.549332741	29.22750887	0.324585893	0.164353683	0.549845448	0.472855104	0.727876377	0.658758715	1
OTU03238	0.44842255	29.22750887	0.50431155	0.164353683	0.940029219	0.472855104	0.727876377	0.727369127	1
OTU03239	0.432087184	29.22750887	0.149457332	0.164353683	0.514013258	0.472855104	0.727876377	0.658758715	1
OTU03240	0.212767915	29.22750887	0.420913884	0.164353683	0.096842976	0.472855104	0.539627549	0.673793728	1
OTU03241	0.06653963	29.22750887	0.330705836	0.164353683	0.562412938	0.472855104	0.255339416	0.658758715	1
OTU03242	0.270034466	29.22750887	0.826086431	0.164353683	0.821587984	0.472855104	0.61966787	0.914930234	1
OTU03243	0.224335226	29.22750887	0.21542936	0.164353683	0.211745991	0.472855104	0.556229843	0.658758715	1
OTU03244	0.012517123	29.22750887	0.867874819	0.164353683	0.994186605	0.472855104	0.076656145	0.936746302	1
OTU03245	0.000143789	29.22750887	0.44949316	0.164353683	0.869771405	0.472855104	0.002404934	0.690278535	1
OTU03246	0.047684714	29.22750887	0.60958477	0.164353683	0.934836716	0.472855104	0.201504195	0.792859953	1
OTU03247	0.249827945	29.22750887	0.676868115	0.164353683	0.798445927	0.472855104	0.595260438	0.835005741	1
OTU03248	0.002020595	29.22750887	0.364290017	0.164353683	0.5050734	0.472855104	0.018851523	0.658758715	1
OTU03249	0.563983847	29.22750887	0.32461635	0.164353683	0.503434411	0.472855104	0.727876377	0.658758715	1
OTU03250	0.558376303	29.22750887	0.19874973	0.164353683	0.650199167	0.472855104	0.727876377	0.658758715	1
OTU03251	0.774422286	29.22750887	0.147919683	0.164353683	0.750993173	0.472855104	0.803620726	0.658758715	1
OTU03252	0.005547811	29.22750887	1	0.164353683	1	0.472855104	0.041878608	1	1
OTU03253	0.032936917	29.22750887	0.816259398	0.164353683	0.824015981	0.472855104	0.154127219	0.907941544	1
OTU03254	0.549332741	29.22750887	0.324585893	0.164353683	0.549845448	0.472855104	0.727876377	0.658758715	1
OTU03255	0.825990389	29.22750887	0.354599029	0.164353683	0.583895241	0.472855104	0.846838704	0.658758715	1
OTU03256	0.001417841	29.22750887	0.858823046	0.164353683	0.998776637	0.472855104	0.014852502	0.931184385	1
OTU03257	0.721589362	29.22750887	0.239100499	0.164353683	0.692522604	0.472855104	0.768997961	0.658758715	1
OTU03258	0.081531216	29.22750887	0.249580586	0.164353683	0.134208635	0.472855104	0.290640532	0.658758715	1
OTU03259	0.193989411	29.22750887	0.19381924	0.164353683	0.262143584	0.472855104	0.511621365	0.658758715	1
OTU03260	0.027176169	29.22750887	0.543772758	0.164353683	0.227770721	0.472855104	0.134551333	0.754033242	1
OTU03261	0.621669751	29.22750887	0.345039533	0.164353683	0.597542823	0.472855104	0.731612982	0.658758715	1
OTU03262	0.578263634	29.22750887	0.304122249	0.164353683	0.535583331	0.472855104	0.727876377	0.658758715	1
OTU03263	8.18E-05	29.22750887	0.060187464	0.164353683	0.029550663	0.472855104	0.001498894	0.658758715	1
OTU03264	0.159069079	29.22750887	0.144662326	0.164353683	0.159468252	0.472855104	0.453576144	0.658758715	1
OTU03265	0.638254769	29.22750887	0.216731716	0.164353683	0.638396368	0.472855104	0.735613952	0.658758715	1
OTU03266	0.310094072	29.22750887	0.25423139	0.164353683	0.19053013	0.472855104	0.658219588	0.658758715	1
OTU03267	0.594146037	29.22750887	0.215247803	0.164353683	0.402850369	0.472855104	0.727876377	0.658758715	1
OTU03268	0.184953966	29.22750887	0.196878713	0.164353683	0.076338277	0.472855104	0.495228758	0.658758715	1
OTU03269	0.677318429	29.22750887	0.243691485	0.164353683	0.678114369	0.472855104	0.748769924	0.658758715	1
OTU03270	0.0221974	29.22750887	0.674319382	0.164353683	0.967359356	0.472855104	0.11698206	0.833018189	1
OTU03271	0.344098478	29.22750887	0.345670301	0.164353683	0.592506654	0.472855104	0.678025545	0.658758715	1
OTU03272	0.855830017	29.22750887	0.516842805	0.164353683	0.236210241	0.472855104	0.871623562	0.734778188	1
OTU03273	0.141138368	29.22750887	0.829912618	0.164353683	0.997438103	0.472855104	0.420108272	0.916561916	1
OTU03274	0.3184487	29.22750887	0.128968533	0.164353683	0.31925994	0.472855104	0.665477691	0.658758715	1
OTU03275	0.54546016	29.22750887	0.107671245	0.164353683	0.546836124	0.472855104	0.727876377	0.658758715	1
OTU03276	0.001353261	29.22750887	0.213757213	0.164353683	0.306298902	0.472855104	0.014373924	0.658758715	1
OTU03277	0.134441082	29.22750887	0.400095318	0.164353683	0.825048523	0.472855104	0.408393632	0.666751086	1
OTU03278	0.380266489	29.22750887	0.246934663	0.164353683	0.380809925	0.472855104	0.711838599	0.658758715	1
OTU03279	0.827244924	29.22750887	0.172198865	0.164353683	0.721198703	0.472855104	0.847688252	0.658758715	1
OTU03280	0.310094072	29.22750887	0.25423139	0.164353683	0.19053013	0.472855104	0.658219588	0.658758715	1
OTU03281	0.047409237	29.22750887	0.212263021	0.164353683	0.142780954	0.472855104	0.201051531	0.658758715	1
OTU03282	0.055098458	29.22750887	0.900306194	0.164353683	0.999693755	0.472855104	0.223197348	0.951456333	1
OTU03283	0.00303179	29.22750887	0.501631166	0.164353683	0.839377628	0.472855104	0.025810707	0.724975024	1
OTU03284	0.422637975	29.22750887	0.430713593	0.164353683	0.942785415	0.472855104	0.727876377	0.677843152	1
OTU03285	0.609381939	29.22750887	0.326581389	0.164353683	0.609920575	0.472855104	0.727876377	0.658758715	1
OTU03286	0.71546207	29.22750887	0.640287624	0.164353683	0.397488119	0.472855104	0.765047282	0.811499441	1
OTU03287	0.521018271	29.22750887	0.682742929	0.164353683	0.775237176	0.472855104	0.727876377	0.838082813	1
OTU03288	0.549332741	29.22750887	0.324585893	0.164353683	0.549845448	0.472855104	0.727876377	0.658758715	1
OTU03289	0.044348738	29.22750887	0.306061869	0.164353683	0.826417906	0.472855104	0.190723277	0.658758715	1
OTU03290	0.310094072	29.22750887	0.25423139	0.164353683	0.19053013	0.472855104	0.658219588	0.658758715	1
OTU03291	0.513349005	29.22750887	0.343051177	0.164353683	0.587307363	0.472855104	0.727876377	0.658758715	1
OTU03292	0.353060524	29.22750887	0.371573299	0.164353683	0.153009262	0.472855104	0.685271238	0.658758715	1
OTU03293	0.406731775	29.22750887	0.111115264	0.164353683	0.407826132	0.472855104	0.727876377	0.658758715	1
OTU03294	0.708763708	29.22750887	0.213157235	0.164353683	0.630001419	0.472855104	0.761039814	0.658758715	1
OTU03295	0.609381939	29.22750887	0.326581389	0.164353683	0.609920575	0.472855104	0.727876377	0.658758715	1
OTU03296	0.549332741	29.22750887	0.324585893	0.164353683	0.549845448	0.472855104	0.727876377	0.658758715	1
OTU03297	0.295367115	29.22750887	0.603443789	0.164353683	0.982721919	0.472855104	0.650548523	0.790015022	1
OTU03298	0.066923435	29.22750887	0.41167818	0.164353683	0.087219625	0.472855104	0.256017402	0.669801713	1
OTU03299	0.131769175	29.22750887	0.120093468	0.164353683	0.093872073	0.472855104	0.402864181	0.658758715	1
OTU03300	0.486601635	29.22750887	0.346115605	0.164353683	0.644517934	0.472855104	0.727876377	0.658758715	1
OTU03301	0.561766651	29.22750887	0.80664431	0.164353683	0.24416764	0.472855104	0.727876377	0.903983727	1
OTU03302	0.564144023	29.22750887	0.822547332	0.164353683	0.230803303	0.472855104	0.727876377	0.912339196	1
OTU03303	0.609381939	29.22750887	0.326581389	0.164353683	0.609920575	0.472855104	0.727876377	0.658758715	1
OTU03304	0.393336676	29.22750887	0.265238353	0.164353683	0.368984707	0.472855104	0.722205809	0.658758715	1
OTU03305	0.343901785	29.22750887	0.303758717	0.164353683	0.506057383	0.472855104	0.678025545	0.658758715	1
OTU03306	0.041317144	29.22750887	0.602846744	0.164353683	0.930495919	0.472855104	0.181801524	0.789884381	1
OTU03307	0.599394905	29.22750887	0.471353009	0.164353683	0.279474701	0.472855104	0.727876377	0.706260681	1
OTU03308	0.20366513	29.22750887	0.350022123	0.164353683	0.920895289	0.472855104	0.527128085	0.658758715	1
OTU03309	0.673251803	29.22750887	0.582595321	0.164353683	0.454448425	0.472855104	0.747458674	0.777067134	1
OTU03310	0.84724713	29.22750887	0.643958671	0.164353683	0.379513699	0.472855104	0.864919237	0.813256604	1
OTU03311	0.346650483	29.22750887	0.231985542	0.164353683	0.347187517	0.472855104	0.680766029	0.658758715	1
OTU03312	0.147254984	29.22750887	0.771723056	0.164353683	0.99720517	0.472855104	0.43141849	0.887340336	1
OTU03313	0.609381939	29.22750887	0.326581389	0.164353683	0.609920575	0.472855104	0.727876377	0.658758715	1
OTU03314	0.328704563	29.22750887	0.38307164	0.164353683	0.459276572	0.472855104	0.665477691	0.658758715	1
OTU03315	0.146906485	29.22750887	0.101919389	0.164353683	0.147373887	0.472855104	0.431257927	0.658758715	1
OTU03316	0.380298967	29.22750887	0.500878477	0.164353683	0.413750406	0.472855104	0.711838599	0.724853462	1
OTU03317	0.12333317	29.22750887	0.191121431	0.164353683	0.256243368	0.472855104	0.389641461	0.658758715	1
OTU03318	0.001921091	29.22750887	0.639231548	0.164353683	0.001353997	0.472855104	0.018035903	0.811060683	0.234435741
OTU03319	0.267716306	29.22750887	0.329448847	0.164353683	0.863117961	0.472855104	0.616718388	0.658758715	1
OTU03320	0.637449657	29.22750887	0.448804589	0.164353683	0.567804915	0.472855104	0.735373953	0.689830255	1
OTU03321	0.104467541	29.22750887	0.112855165	0.164353683	0.395581409	0.472855104	0.343867524	0.658758715	1
OTU03322	0.578263634	29.22750887	0.304122249	0.164353683	0.535583331	0.472855104	0.727876377	0.658758715	1
OTU03323	0.549332741	29.22750887	0.324585893	0.164353683	0.549845448	0.472855104	0.727876377	0.658758715	1
OTU03324	0.549332741	29.22750887	0.324585893	0.164353683	0.549845448	0.472855104	0.727876377	0.658758715	1
OTU03325	0.023983089	29.22750887	0.721000401	0.164353683	0.22009436	0.472855104	0.123086838	0.858614558	1
OTU03326	0.628088643	29.22750887	0.220143915	0.164353683	0.725922443	0.472855104	0.734492223	0.658758715	1
OTU03327	0.582260236	29.22750887	0.347932374	0.164353683	0.623230003	0.472855104	0.727876377	0.658758715	1
OTU03328	0.117151707	29.22750887	0.499606273	0.164353683	0.862785477	0.472855104	0.375073911	0.724416963	1
OTU03329	0.699253164	29.22750887	0.216542668	0.164353683	0.735316944	0.472855104	0.755749812	0.658758715	1
OTU03330	0.339021976	29.22750887	0.169496838	0.164353683	0.532316656	0.472855104	0.674792459	0.658758715	1
OTU03331	0.205068583	29.22750887	0.877376199	0.164353683	0.999301413	0.472855104	0.528469792	0.942304127	1
OTU03332	0.329598506	29.22750887	0.192175687	0.164353683	0.763456836	0.472855104	0.666677737	0.658758715	1
OTU03333	0.178214887	29.22750887	0.257374294	0.164353683	0.294172177	0.472855104	0.484572446	0.658758715	1
OTU03334	0.456334195	29.22750887	0.319912735	0.164353683	0.88708096	0.472855104	0.727876377	0.658758715	1
OTU03335	0.188455408	29.22750887	0.15936851	0.164353683	0.188890165	0.472855104	0.501679556	0.658758715	1
OTU03336	0.515826824	29.22750887	0.146908009	0.164353683	0.243138897	0.472855104	0.727876377	0.658758715	1
OTU03337	0.011855698	29.22750887	0.587656251	0.164353683	0.91997885	0.472855104	0.073055079	0.780101262	1
OTU03338	0.167645921	29.22750887	0.788012138	0.164353683	0.99388496	0.472855104	0.47018027	0.894731774	1
OTU03339	0.562957309	29.22750887	0.384507467	0.164353683	0.612156347	0.472855104	0.727876377	0.658852362	1
OTU03340	0.506875886	29.22750887	0.125217095	0.164353683	0.567774101	0.472855104	0.727876377	0.658758715	1
OTU03341	0.549332741	29.22750887	0.324585893	0.164353683	0.549845448	0.472855104	0.727876377	0.658758715	1
OTU03342	0.066930692	29.22750887	0.487747188	0.164353683	0.82274977	0.472855104	0.256017402	0.718153395	1
OTU03343	0.043882985	29.22750887	0.946597799	0.164353683	0.999974668	0.472855104	0.189187944	0.973163819	1
OTU03344	0.529427723	29.22750887	0.339235419	0.164353683	0.917429394	0.472855104	0.727876377	0.658758715	1
OTU03345	0.244028924	29.22750887	0.350418074	0.164353683	0.601855452	0.472855104	0.587414304	0.658758715	1
OTU03346	0.605328716	29.22750887	0.258167255	0.164353683	0.604789607	0.472855104	0.727876377	0.658758715	1
OTU03347	0.047827113	29.22750887	0.175427136	0.164353683	0.099885533	0.472855104	0.201836462	0.658758715	1
OTU03348	0.649949265	29.22750887	0.310589622	0.164353683	0.62342773	0.472855104	0.73929047	0.658758715	1
OTU03349	0.096440309	29.22750887	0.807869341	0.164353683	0.286808691	0.472855104	0.325577835	0.904482154	1
OTU03350	0.017007877	29.22750887	0.902311743	0.164353683	0.930794182	0.472855104	0.095986798	0.952227539	1
OTU03351	0.090637145	29.22750887	0.059572641	0.164353683	0.091029972	0.472855104	0.312107494	0.658758715	1
OTU03352	0.508051866	29.22750887	0.304940495	0.164353683	0.508580989	0.472855104	0.727876377	0.658758715	1
OTU03353	0.549332741	29.22750887	0.324585893	0.164353683	0.549845448	0.472855104	0.727876377	0.658758715	1
OTU03354	0.300334279	29.22750887	0.258615551	0.164353683	0.151129393	0.472855104	0.656226116	0.658758715	1
OTU03355	0.295055966	29.22750887	0.327512301	0.164353683	0.555872995	0.472855104	0.650548523	0.658758715	1
OTU03356	0.738501812	29.22750887	0.69759783	0.164353683	0.124137137	0.472855104	0.779024631	0.845071342	1
OTU03357	0.719122407	29.22750887	0.625014401	0.164353683	0.504884974	0.472855104	0.767462617	0.801684622	1
OTU03358	0.701524727	29.22750887	0.223088546	0.164353683	0.700347945	0.472855104	0.756565494	0.658758715	1
OTU03359	0.00058956	29.22750887	0.291671124	0.164353683	0.005373759	0.472855104	0.007426711	0.658758715	0.517527622
OTU03360	0.635718957	29.22750887	0.368058438	0.164353683	0.583275941	0.472855104	0.735373953	0.658758715	1
OTU03361	0.69091372	29.22750887	0.573615677	0.164353683	0.525542351	0.472855104	0.753117171	0.771452705	1
OTU03362	0.549332741	29.22750887	0.324585893	0.164353683	0.549845448	0.472855104	0.727876377	0.658758715	1
OTU03363	0.769156192	29.22750887	0.448638036	0.164353683	0.596437468	0.472855104	0.799413686	0.689830255	1
OTU03364	0.107008257	29.22750887	0.519656977	0.164353683	0.859411713	0.472855104	0.349150987	0.736624969	1
OTU03365	0.549332741	29.22750887	0.324585893	0.164353683	0.549845448	0.472855104	0.727876377	0.658758715	1
OTU03366	0.271223803	29.22750887	0.172876634	0.164353683	0.271790809	0.472855104	0.621778789	0.658758715	1
OTU03367	0.342353727	29.22750887	0.059917056	0.164353683	0.343689265	0.472855104	0.676851925	0.658758715	1
OTU03368	0.016274846	29.22750887	0.883985678	0.164353683	0.998714625	0.472855104	0.092905615	0.944912009	1
OTU03369	0.790410612	29.22750887	0.231497997	0.164353683	0.371325353	0.472855104	0.816247279	0.658758715	1
OTU03370	0.784719423	29.22750887	0.993796031	0.164353683	0.444125871	0.472855104	0.811352325	1	1
OTU03371	0.200321487	29.22750887	0.958754585	0.164353683	0.999990979	0.472855104	0.522607032	0.978894071	1
OTU03372	0.72845913	29.22750887	0.856499822	0.164353683	0.438239187	0.472855104	0.773406858	0.930240716	1
OTU03373	0.387604348	29.22750887	0.278934588	0.164353683	0.289053573	0.472855104	0.718302851	0.658758715	1
OTU03374	0.072635781	29.22750887	0.356818974	0.164353683	0.083088498	0.472855104	0.26888298	0.658758715	1
OTU03375	0.552587972	29.22750887	0.135113724	0.164353683	0.668660427	0.472855104	0.727876377	0.658758715	1
OTU03376	0.609381939	29.22750887	0.326581389	0.164353683	0.609920575	0.472855104	0.727876377	0.658758715	1
OTU03377	0.037182974	29.22750887	0.632271198	0.164353683	0.948057381	0.472855104	0.16799588	0.806410596	1
OTU03378	0.025567829	29.22750887	0.830110192	0.164353683	0.997449871	0.472855104	0.128723022	0.916561916	1
OTU03379	0.012939351	29.22750887	0.319116939	0.164353683	0.538494747	0.472855104	0.078437427	0.658758715	1
OTU03380	0.200321487	29.22750887	0.958754585	0.164353683	0.999990979	0.472855104	0.522607032	0.978894071	1
OTU03381	0.63593659	29.22750887	0.366272008	0.164353683	0.584869347	0.472855104	0.735373953	0.658758715	1
OTU03382	0.300676892	29.22750887	0.560239519	0.164353683	0.907405339	0.472855104	0.656226116	0.762002316	1
OTU03383	0.436996815	29.22750887	0.770490018	0.164353683	0.76091555	0.472855104	0.727876377	0.886476479	1
OTU03384	0.549332741	29.22750887	0.324585893	0.164353683	0.549845448	0.472855104	0.727876377	0.658758715	1
OTU03385	0.552468903	29.22750887	0.278141048	0.164353683	0.879893929	0.472855104	0.727876377	0.658758715	1
OTU03386	0.549332741	29.22750887	0.324585893	0.164353683	0.549845448	0.472855104	0.727876377	0.658758715	1
OTU03387	0.609381939	29.22750887	0.326581389	0.164353683	0.609920575	0.472855104	0.727876377	0.658758715	1
OTU03388	0.645554212	29.22750887	0.402225595	0.164353683	0.556124236	0.472855104	0.736877117	0.668140556	1
OTU03389	0.549332741	29.22750887	0.324585893	0.164353683	0.549845448	0.472855104	0.727876377	0.658758715	1
OTU03390	0.609381939	29.22750887	0.326581389	0.164353683	0.609920575	0.472855104	0.727876377	0.658758715	1
OTU03391	0.899212337	29.22750887	0.143188617	0.164353683	0.839800186	0.472855104	0.908186209	0.658758715	1
OTU03392	0.609381939	29.22750887	0.326581389	0.164353683	0.609920575	0.472855104	0.727876377	0.658758715	1
OTU03393	0.830224202	29.22750887	0.428639032	0.164353683	0.546049119	0.472855104	0.849429183	0.677090916	1
OTU03394	0.328704563	29.22750887	0.38307164	0.164353683	0.459276572	0.472855104	0.665477691	0.658758715	1
OTU03395	0.192251294	29.22750887	0.434450173	0.164353683	0.749052514	0.472855104	0.507719492	0.679065655	1
OTU03396	0.609381939	29.22750887	0.326581389	0.164353683	0.609920575	0.472855104	0.727876377	0.658758715	1
OTU03397	0.619854602	29.22750887	0.359454961	0.164353683	0.527240637	0.472855104	0.731046998	0.658758715	1
OTU03398	0.363945944	29.22750887	0.7397733	0.164353683	0.986330624	0.472855104	0.696067018	0.868279585	1
OTU03399	0.309953819	29.22750887	0.342570171	0.164353683	0.866505179	0.472855104	0.658219588	0.658758715	1
OTU03400	0.549332741	29.22750887	0.324585893	0.164353683	0.549845448	0.472855104	0.727876377	0.658758715	1
OTU03401	0.035487453	29.22750887	0.193434286	0.164353683	0.261300367	0.472855104	0.162746224	0.658758715	1
OTU03402	0.694999663	29.22750887	0.299931298	0.164353683	0.678037408	0.472855104	0.754288367	0.658758715	1
OTU03403	0.561575722	29.22750887	0.233380823	0.164353683	0.562338276	0.472855104	0.727876377	0.658758715	1
OTU03404	0.128411831	29.22750887	0.350461572	0.164353683	0.877362814	0.472855104	0.398103346	0.658758715	1
OTU03405	0.578263634	29.22750887	0.304122249	0.164353683	0.535583331	0.472855104	0.727876377	0.658758715	1
OTU03406	0.295297892	29.22750887	0.622772608	0.164353683	0.99753656	0.472855104	0.650548523	0.800523357	1
OTU03407	0.328143353	29.22750887	0.416723839	0.164353683	0.187297783	0.472855104	0.665477691	0.671594613	1
OTU03409	0.786807998	29.22750887	0.190894597	0.164353683	0.660746832	0.472855104	0.813089401	0.658758715	1
OTU03410	0.00623612	29.22750887	0.282435574	0.164353683	0.347635192	0.472855104	0.045465045	0.658758715	1
OTU03411	0.569311946	29.22750887	0.306353596	0.164353683	0.5698769	0.472855104	0.727876377	0.658758715	1
OTU03412	0.525547918	29.22750887	0.559950202	0.164353683	0.718232683	0.472855104	0.727876377	0.761782332	1
OTU03413	0.738710009	29.22750887	0.82871515	0.164353683	0.556925188	0.472855104	0.779024631	0.916513828	1
OTU03414	0.008080927	29.22750887	0.159370769	0.164353683	0.653613993	0.472855104	0.055846311	0.658758715	1
OTU03415	0.427206711	29.22750887	0.393365206	0.164353683	0.681615127	0.472855104	0.727876377	0.661918646	1
OTU03416	0.80128818	29.22750887	0.414691369	0.164353683	0.590950493	0.472855104	0.825766607	0.670187981	1
OTU03417	0.578263634	29.22750887	0.304122249	0.164353683	0.535583331	0.472855104	0.727876377	0.658758715	1
OTU03418	0.001086066	29.22750887	0.370065289	0.164353683	0.913908584	0.472855104	0.011920768	0.658758715	1
OTU03419	0.068520932	29.22750887	0.297169793	0.164353683	0.491909233	0.472855104	0.258784619	0.658758715	1
OTU03420	0.006748827	29.22750887	0.015222768	0.164353683	0.05401333	0.472855104	0.048434189	0.658758715	1
OTU03421	0.494344624	29.22750887	0.444602729	0.164353683	0.134613451	0.472855104	0.727876377	0.686152209	1
OTU03422	0.337877565	29.22750887	0.405480082	0.164353683	0.449433205	0.472855104	0.674370453	0.668552753	1
OTU03423	0.609381939	29.22750887	0.326581389	0.164353683	0.609920575	0.472855104	0.727876377	0.658758715	1
OTU03424	0.670970541	29.22750887	0.235521271	0.164353683	0.81603408	0.472855104	0.747068842	0.658758715	1
OTU03425	0.711816136	29.22750887	0.187198974	0.164353683	0.712849316	0.472855104	0.762924815	0.658758715	1
OTU03426	0.521983087	29.22750887	0.64993512	0.164353683	0.606757293	0.472855104	0.727876377	0.817691235	1
OTU03427	0.644886114	29.22750887	0.247957183	0.164353683	0.835360179	0.472855104	0.736823908	0.658758715	1
OTU03428	0.549332741	29.22750887	0.324585893	0.164353683	0.549845448	0.472855104	0.727876377	0.658758715	1
OTU03429	0.549332741	29.22750887	0.324585893	0.164353683	0.549845448	0.472855104	0.727876377	0.658758715	1
OTU03430	0.609381939	29.22750887	0.326581389	0.164353683	0.609920575	0.472855104	0.727876377	0.658758715	1
OTU03431	0.000374956	29.22750887	0.009780432	0.164353683	0.001393816	0.472855104	0.005158674	0.658758715	0.234435741
OTU03432	0.694616291	29.22750887	0.332326823	0.164353683	0.517647228	0.472855104	0.754288367	0.658758715	1
OTU03433	0.382968715	29.22750887	0.604325237	0.164353683	0.19952175	0.472855104	0.713926381	0.790755648	1
OTU03434	0.431541773	29.22750887	0.395298021	0.164353683	0.684988821	0.472855104	0.727876377	0.663049078	1
OTU03435	0.890572941	29.22750887	0.726536599	0.164353683	0.437359162	0.472855104	0.900221945	0.861941195	1
OTU03436	0.464876811	29.22750887	0.323414089	0.164353683	0.547422749	0.472855104	0.727876377	0.658758715	1
OTU03437	0.129334483	29.22750887	0.291403879	0.164353683	0.479425759	0.472855104	0.399510872	0.658758715	1
OTU03438	0.648672764	29.22750887	0.888302404	0.164353683	0.299489008	0.472855104	0.738517715	0.946691916	1
OTU03439	0.675115968	29.22750887	0.23350922	0.164353683	0.675946686	0.472855104	0.74847101	0.658758715	1
OTU03440	0.052337977	29.22750887	0.377895928	0.164353683	0.7970111	0.472855104	0.213901481	0.658758715	1
OTU03441	0.510547105	29.22750887	0.344584652	0.164353683	0.590355091	0.472855104	0.727876377	0.658758715	1
OTU03442	0.549332741	29.22750887	0.324585893	0.164353683	0.549845448	0.472855104	0.727876377	0.658758715	1
OTU03443	0.013136094	29.22750887	0.644420068	0.164353683	0.006117926	0.472855104	0.079468713	0.813450731	0.570783417
OTU03444	0.263068734	29.22750887	0.633775502	0.164353683	0.922163936	0.472855104	0.612085058	0.806410596	1
OTU03445	0.026953153	29.22750887	0.260798023	0.164353683	0.764765712	0.472855104	0.133907202	0.658758715	1
OTU03446	0.549332741	29.22750887	0.324585893	0.164353683	0.549845448	0.472855104	0.727876377	0.658758715	1
OTU03447	0.582260236	29.22750887	0.347932374	0.164353683	0.623230003	0.472855104	0.727876377	0.658758715	1
OTU03448	0.482116249	29.22750887	0.527468444	0.164353683	0.194313202	0.472855104	0.727876377	0.742985157	1
OTU03449	0.607826661	29.22750887	0.42293251	0.164353683	0.50010821	0.472855104	0.727876377	0.673839732	1
OTU03450	0.678670713	29.22750887	0.834587282	0.164353683	0.578596139	0.472855104	0.748769924	0.918450355	1
OTU03451	0.679904759	29.22750887	0.531298175	0.164353683	0.501745075	0.472855104	0.749300723	0.745261254	1
OTU03452	0.328704563	29.22750887	0.38307164	0.164353683	0.459276572	0.472855104	0.665477691	0.658758715	1
OTU03453	0.21618946	29.22750887	0.640491554	0.164353683	0.062210908	0.472855104	0.544669731	0.811499441	1
OTU03454	0.50643648	29.22750887	0.30418404	0.164353683	0.506966135	0.472855104	0.727876377	0.658758715	1
OTU03455	0.595152522	29.22750887	0.348287892	0.164353683	0.537685841	0.472855104	0.727876377	0.658758715	1
OTU03456	0.035934051	29.22750887	0.568560282	0.164353683	0.905260915	0.472855104	0.164163902	0.767760936	1
OTU03457	0.609381939	29.22750887	0.326581389	0.164353683	0.609920575	0.472855104	0.727876377	0.658758715	1
OTU03458	0.049213431	29.22750887	0.891022895	0.164353683	0.999563306	0.472855104	0.205923892	0.947515174	1
OTU03459	0.005391522	29.22750887	0.301107135	0.164353683	0.500379394	0.472855104	0.04090569	0.658758715	1
OTU03460	0.413098671	29.22750887	0.239494113	0.164353683	0.611750839	0.472855104	0.727876377	0.658758715	1
OTU03461	0.573557291	29.22750887	0.136376319	0.164353683	0.325393416	0.472855104	0.727876377	0.658758715	1
OTU03462	0.638023453	29.22750887	0.243494773	0.164353683	0.804357013	0.472855104	0.735593365	0.658758715	1
OTU03463	0.301803825	29.22750887	0.964927456	0.164353683	0.97881471	0.472855104	0.656492035	0.982188641	1
OTU03464	0.600415489	29.22750887	0.2515015	0.164353683	0.779278161	0.472855104	0.727876377	0.658758715	1
OTU03465	0.008413799	29.22750887	0.506505382	0.164353683	0.84496687	0.472855104	0.057024739	0.728055763	1
OTU03466	0.581698241	29.22750887	0.325589198	0.164353683	0.554285678	0.472855104	0.727876377	0.658758715	1
OTU03467	0.169683614	29.22750887	0.435251918	0.164353683	0.663030145	0.472855104	0.472754747	0.679625837	1
OTU03468	0.39005079	29.22750887	0.283138438	0.164353683	0.581183309	0.472855104	0.720165266	0.658758715	1
OTU03469	0.174570053	29.22750887	0.87128817	0.164353683	0.977884168	0.472855104	0.478479264	0.938564254	1
OTU03470	0.153000211	29.22750887	0.314536336	0.164353683	0.022292858	0.472855104	0.444124579	0.658758715	1
OTU03471	0.609614053	29.22750887	0.094465239	0.164353683	0.609491014	0.472855104	0.728001102	0.658758715	1
OTU03472	0.336573796	29.22750887	0.350250833	0.164353683	0.816691538	0.472855104	0.673034874	0.658758715	1
OTU03473	0.609381939	29.22750887	0.326581389	0.164353683	0.609920575	0.472855104	0.727876377	0.658758715	1
OTU03474	0.091978902	29.22750887	0.708049986	0.164353683	0.978607951	0.472855104	0.315773872	0.850486113	1
OTU03475	0.582260236	29.22750887	0.347932374	0.164353683	0.623230003	0.472855104	0.727876377	0.658758715	1
OTU03476	0.719074185	29.22750887	0.925723912	0.164353683	0.526563865	0.472855104	0.767462617	0.962771585	1
OTU03477	0.709055248	29.22750887	0.284988627	0.164353683	0.399836056	0.472855104	0.761039814	0.658758715	1
OTU03478	0.671349712	29.22750887	0.287057093	0.164353683	0.638295845	0.472855104	0.747320867	0.658758715	1
OTU03479	0.428947638	29.22750887	0.68269108	0.164353683	0.325773596	0.472855104	0.727876377	0.838082813	1
OTU03480	0.145389224	29.22750887	0.421693496	0.164353683	0.729087425	0.472855104	0.427644856	0.673793728	1
OTU03481	0.609381939	29.22750887	0.326581389	0.164353683	0.609920575	0.472855104	0.727876377	0.658758715	1
OTU03482	0.492170484	29.22750887	0.26379792	0.164353683	0.262641805	0.472855104	0.727876377	0.658758715	1
OTU03483	0.549332741	29.22750887	0.324585893	0.164353683	0.549845448	0.472855104	0.727876377	0.658758715	1
OTU03484	0.00073488	29.22750887	0.688963908	0.164353683	0.972664683	0.472855104	0.008793524	0.84006606	1
OTU03485	0.647052209	29.22750887	0.223839181	0.164353683	0.710755422	0.472855104	0.737749669	0.658758715	1
OTU03486	0.635110075	29.22750887	0.369017798	0.164353683	0.580364594	0.472855104	0.735373953	0.658758715	1
OTU03487	0.002596908	29.22750887	0.582703299	0.164353683	0.916324665	0.472855104	0.022873344	0.777067134	1
OTU03488	0.549332741	29.22750887	0.324585893	0.164353683	0.549845448	0.472855104	0.727876377	0.658758715	1
OTU03489	0.094880609	29.22750887	0.572389042	0.164353683	0.88350533	0.472855104	0.321163331	0.770627952	1
OTU03490	0.549332741	29.22750887	0.324585893	0.164353683	0.549845448	0.472855104	0.727876377	0.658758715	1
OTU03491	0.035030503	29.22750887	0.118151228	0.164353683	0.110464834	0.472855104	0.161394392	0.658758715	1
OTU03492	0.50643648	29.22750887	0.30418404	0.164353683	0.506966135	0.472855104	0.727876377	0.658758715	1
OTU03493	0.05414477	29.22750887	0.149933403	0.164353683	0.047084897	0.472855104	0.220080614	0.658758715	1
OTU03494	0.323790502	29.22750887	0.221807279	0.164353683	0.324320471	0.472855104	0.665477691	0.658758715	1
OTU03495	0.486992137	29.22750887	0.621663654	0.164353683	0.637689045	0.472855104	0.727876377	0.799473117	1
OTU03496	0.514974965	29.22750887	0.337628117	0.164353683	0.401097921	0.472855104	0.727876377	0.658758715	1
OTU03497	0.638861718	29.22750887	0.285305412	0.164353683	0.72666796	0.472855104	0.735613952	0.658758715	1
OTU03498	0.218124001	29.22750887	0.173626165	0.164353683	0.218588544	0.472855104	0.547234626	0.658758715	1
OTU03499	0.399044403	29.22750887	0.093403186	0.164353683	0.400242019	0.472855104	0.72652514	0.658758715	1
OTU03500	0.360284407	29.22750887	0.53440438	0.164353683	0.988483471	0.472855104	0.691374284	0.746066998	1
OTU03501	0.532060106	29.22750887	0.371960076	0.164353683	0.692276165	0.472855104	0.727876377	0.658758715	1
OTU03502	0.549332741	29.22750887	0.324585893	0.164353683	0.549845448	0.472855104	0.727876377	0.658758715	1
OTU03503	0.56904804	29.22750887	0.191416339	0.164353683	0.64296454	0.472855104	0.727876377	0.658758715	1
OTU03504	0.011322114	29.22750887	0.67425767	0.164353683	0.96733555	0.472855104	0.070697465	0.833018189	1
OTU03505	0.549332741	29.22750887	0.324585893	0.164353683	0.549845448	0.472855104	0.727876377	0.658758715	1
OTU03506	0.623196955	29.22750887	0.307364425	0.164353683	0.623786684	0.472855104	0.732213502	0.658758715	1
OTU03507	0.549332741	29.22750887	0.324585893	0.164353683	0.549845448	0.472855104	0.727876377	0.658758715	1
OTU03508	0.623501965	29.22750887	0.532307654	0.164353683	0.45122843	0.472855104	0.73228368	0.745261254	1
OTU03509	0.257533134	29.22750887	0.955647609	0.164353683	0.999990444	0.472855104	0.60588272	0.978089111	1
OTU03510	0.328704563	29.22750887	0.38307164	0.164353683	0.459276572	0.472855104	0.665477691	0.658758715	1
OTU03511	0.036816386	29.22750887	0.067223334	0.164353683	0.036969352	0.472855104	0.167171588	0.658758715	1
OTU03512	0.201250862	29.22750887	0.539860584	0.164353683	0.87982637	0.472855104	0.523147103	0.750525622	1
OTU03513	0.071415726	29.22750887	0.312307728	0.164353683	0.524211741	0.472855104	0.265849936	0.658758715	1
OTU03514	0.218124001	29.22750887	0.173626165	0.164353683	0.218588544	0.472855104	0.547234626	0.658758715	1
OTU03515	0.66323222	29.22750887	0.837083874	0.164353683	0.74824658	0.472855104	0.743344354	0.918960803	1
OTU03516	0.848149266	29.22750887	0.667663038	0.164353683	0.478305003	0.472855104	0.865692183	0.827957632	1
OTU03517	0.163440695	29.22750887	0.1468954	0.164353683	0.163845579	0.472855104	0.461202452	0.658758715	1
OTU03518	0.131911463	29.22750887	0.70400163	0.164353683	0.993733147	0.472855104	0.403092807	0.848182755	1
OTU03519	0.623196955	29.22750887	0.347437544	0.164353683	0.595998072	0.472855104	0.732213502	0.658758715	1
OTU03520	0.170578399	29.22750887	0.452572254	0.164353683	0.775875558	0.472855104	0.473731916	0.692489	1
OTU03521	0.001526474	29.22750887	0.139809706	0.164353683	0.15007784	0.472855104	0.015741931	0.658758715	1
OTU03522	0.124321881	29.22750887	0.023128767	0.164353683	0.122318407	0.472855104	0.391109565	0.658758715	1
OTU03523	0.77182453	29.22750887	0.311445593	0.164353683	0.567119892	0.472855104	0.801628852	0.658758715	1
OTU03524	0.359910768	29.22750887	0.352042127	0.164353683	0.170589519	0.472855104	0.691374284	0.658758715	1
OTU03525	0.310094072	29.22750887	0.25423139	0.164353683	0.19053013	0.472855104	0.658219588	0.658758715	1
OTU03526	0.318714595	29.22750887	0.47429977	0.164353683	0.362979055	0.472855104	0.665477691	0.709074594	1
OTU03527	0.654842331	29.22750887	0.264652379	0.164353683	0.431180345	0.472855104	0.740068422	0.658758715	1
OTU03528	0.200343428	29.22750887	0.136128748	0.164353683	0.164531112	0.472855104	0.522607032	0.658758715	1
OTU03529	0.31306596	29.22750887	0.190964427	0.164353683	0.3136568	0.472855104	0.661236946	0.658758715	1
OTU03530	0.582260236	29.22750887	0.347932374	0.164353683	0.623230003	0.472855104	0.727876377	0.658758715	1
OTU03531	0.348724453	29.22750887	0.472902967	0.164353683	0.803802806	0.472855104	0.682142108	0.707340585	1
OTU03532	0.156456007	29.22750887	0.832671908	0.164353683	0.066377217	0.472855104	0.45065066	0.918168783	1
OTU03533	0.244308509	29.22750887	0.122410456	0.164353683	0.2425025	0.472855104	0.587738157	0.658758715	1
OTU03534	0.257533134	29.22750887	0.955647609	0.164353683	0.999990444	0.472855104	0.60588272	0.978089111	1
OTU03535	0.161541047	29.22750887	0.136669357	0.164353683	0.276143944	0.472855104	0.4570174	0.658758715	1
OTU03536	0.736333347	29.22750887	0.639609803	0.164353683	0.444854224	0.472855104	0.778443062	0.81118844	1
OTU03537	0.170028365	29.22750887	0.225970581	0.164353683	0.333666251	0.472855104	0.473305066	0.658758715	1
OTU03538	0.009849273	29.22750887	0.798236112	0.164353683	0.994967528	0.472855104	0.063854515	0.899975043	1
OTU03539	0.198196892	29.22750887	0.914597759	0.164353683	0.562795814	0.472855104	0.519505549	0.958021174	1
OTU03540	0.512540695	29.22750887	0.452436499	0.164353683	0.358131701	0.472855104	0.727876377	0.692489	1
OTU03541	0.66195465	29.22750887	0.833184048	0.164353683	0.317116078	0.472855104	0.742996905	0.918216041	1
OTU03542	0.779623578	29.22750887	0.719358084	0.164353683	0.440259539	0.472855104	0.807621857	0.857495253	1
OTU03543	0.609381939	29.22750887	0.326581389	0.164353683	0.609920575	0.472855104	0.727876377	0.658758715	1
OTU03544	0.910909249	29.22750887	0.563657751	0.164353683	0.504649504	0.472855104	0.918291259	0.765121292	1
OTU03545	0.333865377	29.22750887	0.409498848	0.164353683	0.709175676	0.472855104	0.671667846	0.668717227	1
OTU03546	0.609381939	29.22750887	0.326581389	0.164353683	0.609920575	0.472855104	0.727876377	0.658758715	1
OTU03547	0.47326749	29.22750887	0.204906159	0.164353683	0.604588713	0.472855104	0.727876377	0.658758715	1
OTU03548	0.902084771	29.22750887	0.642769266	0.164353683	0.428463396	0.472855104	0.910625219	0.812392779	1
OTU03549	0.751123141	29.22750887	0.138296723	0.164353683	0.728491625	0.472855104	0.788180101	0.658758715	1
OTU03550	0.759714894	29.22750887	0.182957708	0.164353683	0.783175849	0.472855104	0.79388478	0.658758715	1
OTU03551	0.348724453	29.22750887	0.472902967	0.164353683	0.803802806	0.472855104	0.682142108	0.707340585	1
OTU03552	0.154630736	29.22750887	0.823440893	0.164353683	0.94775543	0.472855104	0.447485113	0.912878866	1
OTU03553	0.000511143	29.22750887	0.749323515	0.164353683	0.988189579	0.472855104	0.006603694	0.874381612	1
OTU03554	0.678339293	29.22750887	0.413597327	0.164353683	0.570049607	0.472855104	0.748769924	0.670029203	1
OTU03555	0.549332741	29.22750887	0.324585893	0.164353683	0.549845448	0.472855104	0.727876377	0.658758715	1
OTU03556	0.35966354	29.22750887	0.277104063	0.164353683	0.448102694	0.472855104	0.691374284	0.658758715	1
OTU03557	0.578263634	29.22750887	0.304122249	0.164353683	0.535583331	0.472855104	0.727876377	0.658758715	1
OTU03558	0.609381939	29.22750887	0.326581389	0.164353683	0.609920575	0.472855104	0.727876377	0.658758715	1
OTU03559	0.281847247	29.22750887	0.064370259	0.164353683	0.314832764	0.472855104	0.634741831	0.658758715	1
OTU03560	0.117543028	29.22750887	0.046363353	0.164353683	0.196983646	0.472855104	0.375923632	0.658758715	1
OTU03561	0.715375884	29.22750887	0.492670519	0.164353683	0.453246244	0.472855104	0.765047282	0.720836968	1
OTU03562	0.041152524	29.22750887	0.37733335	0.164353683	0.016041166	0.472855104	0.181478377	0.658758715	1
OTU03563	0.008916145	29.22750887	0.923631938	0.164353683	0.996564114	0.472855104	0.059484137	0.962647286	1
OTU03564	0.595807532	29.22750887	0.32786694	0.164353683	0.636593947	0.472855104	0.727876377	0.658758715	1
OTU03565	0.000127371	29.22750887	0.908064897	0.164353683	0.999778308	0.472855104	0.002185433	0.954587236	1
OTU03566	0.407570634	29.22750887	0.848891994	0.164353683	0.251445028	0.472855104	0.727876377	0.925748396	1
OTU03567	0.582260236	29.22750887	0.347932374	0.164353683	0.623230003	0.472855104	0.727876377	0.658758715	1
OTU03568	0.015410528	29.22750887	0.149249458	0.164353683	0.106916155	0.472855104	0.089509984	0.658758715	1
OTU03569	0.025856951	29.22750887	0.39710413	0.164353683	0.688123806	0.472855104	0.129850172	0.664176123	1
OTU03570	0.673751311	29.22750887	0.249466164	0.164353683	0.673817794	0.472855104	0.747485894	0.658758715	1
OTU03571	0.021500863	29.22750887	0.933782464	0.164353683	0.997809216	0.472855104	0.114320263	0.966632625	1
OTU03572	0.062486698	29.22750887	0.318497934	0.164353683	0.080315711	0.472855104	0.244116486	0.658758715	1
OTU03573	0.857466266	29.22750887	0.414920277	0.164353683	0.361575949	0.472855104	0.872665941	0.670187981	1
OTU03574	0.002062085	29.22750887	0.497841523	0.164353683	0.834943212	0.472855104	0.019178676	0.722975321	1
OTU03575	0.451141451	29.22750887	0.392350961	0.164353683	0.702693808	0.472855104	0.727876377	0.661600561	1
OTU03576	0.131306022	29.22750887	0.163184541	0.164353683	0.196736424	0.472855104	0.40185969	0.658758715	1
OTU03577	0.030030357	29.22750887	0.25727958	0.164353683	0.404014055	0.472855104	0.143967573	0.658758715	1
OTU03578	0.474142442	29.22750887	0.227185027	0.164353683	0.592520312	0.472855104	0.727876377	0.658758715	1
OTU03579	0.302458839	29.22750887	0.133843113	0.164353683	0.816775535	0.472855104	0.657302462	0.658758715	1
OTU03580	0.609381939	29.22750887	0.326581389	0.164353683	0.609920575	0.472855104	0.727876377	0.658758715	1
OTU03581	0.200420236	29.22750887	0.955463386	0.164353683	0.999987738	0.472855104	0.522607032	0.978089111	1
OTU03582	0.592472146	29.22750887	0.325040027	0.164353683	0.521560574	0.472855104	0.727876377	0.658758715	1
OTU03583	0.496809322	29.22750887	0.278635533	0.164353683	0.211100883	0.472855104	0.727876377	0.658758715	1
OTU03584	0.000126311	29.22750887	0.230857506	0.164353683	0.344650572	0.472855104	0.00217977	0.658758715	1
OTU03585	0.001112782	29.22750887	0.788191112	0.164353683	0.491862318	0.472855104	0.012147022	0.894731774	1
OTU03586	0.781916602	29.22750887	0.724313582	0.164353683	0.503497617	0.472855104	0.809435512	0.860671381	1
OTU03587	0.00738518	29.22750887	0.459738978	0.164353683	0.018310476	0.472855104	0.052062467	0.697788876	1
OTU03588	0.451032387	29.22750887	0.075273137	0.164353683	0.363842858	0.472855104	0.727876377	0.658758715	1
OTU03589	0.578263634	29.22750887	0.304122249	0.164353683	0.535583331	0.472855104	0.727876377	0.658758715	1
OTU03590	0.005048761	29.22750887	0.644676025	0.164353683	0.988592275	0.472855104	0.039049419	0.813453406	1
OTU03591	0.582260236	29.22750887	0.347932374	0.164353683	0.623230003	0.472855104	0.727876377	0.658758715	1
OTU03592	0.611682721	29.22750887	0.30626046	0.164353683	0.652012219	0.472855104	0.729159019	0.658758715	1
OTU03593	0.031270802	29.22750887	0.875088703	0.164353683	0.999248093	0.472855104	0.147980652	0.941469306	1
OTU03594	0.548833567	29.22750887	0.421456151	0.164353683	0.683050157	0.472855104	0.727876377	0.673793728	1
OTU03595	0.72160368	29.22750887	0.200987293	0.164353683	0.722576126	0.472855104	0.768997961	0.658758715	1
OTU03596	0.609381939	29.22750887	0.326581389	0.164353683	0.609920575	0.472855104	0.727876377	0.658758715	1
OTU03597	0.569750265	29.22750887	0.348385095	0.164353683	0.650830212	0.472855104	0.727876377	0.658758715	1
OTU03598	0.341131374	29.22750887	0.482063718	0.164353683	0.81563886	0.472855104	0.676035656	0.713712487	1
OTU03599	0.672437111	29.22750887	0.440954607	0.164353683	0.545247475	0.472855104	0.747416602	0.683977299	1
OTU03600	0.609381939	29.22750887	0.326581389	0.164353683	0.609920575	0.472855104	0.727876377	0.658758715	1
OTU03601	0.609381939	29.22750887	0.326581389	0.164353683	0.609920575	0.472855104	0.727876377	0.658758715	1
OTU03602	0.549332741	29.22750887	0.324585893	0.164353683	0.549845448	0.472855104	0.727876377	0.658758715	1
OTU03603	0.085033841	29.22750887	0.784106033	0.164353683	0.993429151	0.472855104	0.299020651	0.89293117	1
OTU03604	0.507273549	29.22750887	0.346395401	0.164353683	0.59394083	0.472855104	0.727876377	0.658758715	1
OTU03605	0.549332741	29.22750887	0.324585893	0.164353683	0.549845448	0.472855104	0.727876377	0.658758715	1
OTU03606	0.10729007	29.22750887	0.868178604	0.164353683	0.839836498	0.472855104	0.349688323	0.936904834	1
OTU03607	0.366448551	29.22750887	0.795378627	0.164353683	0.200325132	0.472855104	0.69727989	0.897953217	1
OTU03608	0.016812473	29.22750887	0.699178302	0.164353683	0.687354601	0.472855104	0.09506371	0.845784773	1
OTU03609	0.549332741	29.22750887	0.324585893	0.164353683	0.549845448	0.472855104	0.727876377	0.658758715	1
OTU03610	0.549332741	29.22750887	0.324585893	0.164353683	0.549845448	0.472855104	0.727876377	0.658758715	1
OTU03611	0.112593231	29.22750887	1	0.164353683	1	0.472855104	0.363205934	1	1
OTU03612	0.348782424	29.22750887	0.480237021	0.164353683	0.971743193	0.472855104	0.682142108	0.712244225	1
OTU03613	0.08180499	29.22750887	0.120968903	0.164353683	0.134967179	0.472855104	0.290945661	0.658758715	1
OTU03614	0.609381939	29.22750887	0.326581389	0.164353683	0.609920575	0.472855104	0.727876377	0.658758715	1
OTU03615	0.000882346	29.22750887	0.285564671	0.164353683	0.466693937	0.472855104	0.010112259	0.658758715	1
OTU03616	0.344775911	29.22750887	0.652914184	0.164353683	0.939811058	0.472855104	0.678082004	0.81867925	1
OTU03617	0.008324212	29.22750887	0.567700769	0.164353683	0.816481266	0.472855104	0.056678502	0.767760936	1
OTU03618	0.639231924	29.22750887	0.28675071	0.164353683	0.639881797	0.472855104	0.735613952	0.658758715	1
OTU03619	0.149703864	29.22750887	0.335164585	0.164353683	0.432567949	0.472855104	0.43582729	0.658758715	1
OTU03620	0.655538751	29.22750887	0.404738377	0.164353683	0.56290638	0.472855104	0.740068422	0.668552753	1
OTU03621	0.609381939	29.22750887	0.326581389	0.164353683	0.609920575	0.472855104	0.727876377	0.658758715	1
OTU03622	0.336019067	29.22750887	0.375240675	0.164353683	0.76278794	0.472855104	0.673034874	0.658758715	1
OTU03623	0.315150456	29.22750887	0.21795063	0.164353683	0.315677154	0.472855104	0.663867811	0.658758715	1
OTU03624	0.401649889	29.22750887	0.573488873	0.164353683	0.733009635	0.472855104	0.727876377	0.771452705	1
OTU03625	0.609381939	29.22750887	0.326581389	0.164353683	0.609920575	0.472855104	0.727876377	0.658758715	1
OTU03626	0.214558044	29.22750887	0.303811378	0.164353683	0.203200071	0.472855104	0.541702359	0.658758715	1
OTU03627	0.750418331	29.22750887	0.978737701	0.164353683	0.379379828	0.472855104	0.788121491	0.990305123	1
OTU03628	0.022296015	29.22750887	0.51384563	0.164353683	0.853142762	0.472855104	0.117294717	0.732260682	1
OTU03629	0.429738203	29.22750887	0.333303018	0.164353683	0.344884354	0.472855104	0.727876377	0.658758715	1
OTU03630	0.549332741	29.22750887	0.324585893	0.164353683	0.549845448	0.472855104	0.727876377	0.658758715	1
OTU03631	0.690793636	29.22750887	0.245516215	0.164353683	0.705454566	0.472855104	0.753117171	0.658758715	1
OTU03632	0.000851339	29.22750887	0.391213729	0.164353683	0.677837033	0.472855104	0.009832389	0.660200156	1
OTU03633	0.126682057	29.22750887	0.371697992	0.164353683	0.642494746	0.472855104	0.395531034	0.658758715	1
OTU03634	0.513656177	29.22750887	0.460842469	0.164353683	0.786368488	0.472855104	0.727876377	0.698337206	1
OTU03635	0.583236217	29.22750887	0.373208968	0.164353683	0.637685839	0.472855104	0.727876377	0.658758715	1
OTU03636	0.198052494	29.22750887	0.077310207	0.164353683	0.732477477	0.472855104	0.519504767	0.658758715	1
OTU03637	0.609381939	29.22750887	0.326581389	0.164353683	0.609920575	0.472855104	0.727876377	0.658758715	1
OTU03638	0.624357625	29.22750887	0.579284144	0.164353683	0.850120884	0.472855104	0.73261008	0.775935488	1
OTU03639	0.639231924	29.22750887	0.374173301	0.164353683	0.579687778	0.472855104	0.735613952	0.658758715	1
OTU03640	0.864542807	29.22750887	0.650784	0.164353683	0.402700261	0.472855104	0.878093218	0.81806974	1
OTU03641	0.496947184	29.22750887	0.629276878	0.164353683	0.167221329	0.472855104	0.727876377	0.804994627	1
OTU03642	0.130978545	29.22750887	0.205860314	0.164353683	0.288711034	0.472855104	0.401556478	0.658758715	1
OTU03643	0.454896017	29.22750887	0.280433655	0.164353683	0.455438088	0.472855104	0.727876377	0.658758715	1
OTU03644	0.549332741	29.22750887	0.324585893	0.164353683	0.549845448	0.472855104	0.727876377	0.658758715	1
OTU03645	0.596509937	29.22750887	0.32703548	0.164353683	0.637287151	0.472855104	0.727876377	0.658758715	1
OTU03646	0.669346536	29.22750887	0.449588548	0.164353683	0.462411674	0.472855104	0.746977844	0.690278535	1
OTU03647	0.640951821	29.22750887	0.181927435	0.164353683	0.737629532	0.472855104	0.736015837	0.658758715	1
OTU03648	0.753854205	29.22750887	0.752205411	0.164353683	0.450156303	0.472855104	0.789377819	0.874667674	1
OTU03649	0.578263634	29.22750887	0.304122249	0.164353683	0.535583331	0.472855104	0.727876377	0.658758715	1
OTU03650	0.677190767	29.22750887	0.538844176	0.164353683	0.520682563	0.472855104	0.748769924	0.749858008	1
OTU03651	0.042588866	29.22750887	0.762270396	0.164353683	0.990405099	0.472855104	0.185619065	0.880030265	1
OTU03652	0.578495787	29.22750887	0.068981837	0.164353683	0.581767115	0.472855104	0.727876377	0.658758715	1
OTU03653	0.549332741	29.22750887	0.324585893	0.164353683	0.549845448	0.472855104	0.727876377	0.658758715	1
OTU03654	0.421651768	29.22750887	0.56846847	0.164353683	0.336461821	0.472855104	0.727876377	0.767760936	1
OTU03655	0.474522784	29.22750887	0.146054672	0.164353683	0.469524915	0.472855104	0.727876377	0.658758715	1
OTU03656	0.388412377	29.22750887	0.118068778	0.164353683	0.404902975	0.472855104	0.71891206	0.658758715	1
OTU03657	0.578263634	29.22750887	0.304122249	0.164353683	0.535583331	0.472855104	0.727876377	0.658758715	1
OTU03658	0.071761215	29.22750887	0.164517422	0.164353683	0.063367946	0.472855104	0.266969604	0.658758715	1
OTU03659	0.454896017	29.22750887	0.280433655	0.164353683	0.455438088	0.472855104	0.727876377	0.658758715	1
OTU03660	0.39779543	29.22750887	0.813257983	0.164353683	0.263606663	0.472855104	0.72548458	0.906518396	1
OTU03661	0.549332741	29.22750887	0.324585893	0.164353683	0.549845448	0.472855104	0.727876377	0.658758715	1
OTU03662	0.549332741	29.22750887	0.324585893	0.164353683	0.549845448	0.472855104	0.727876377	0.658758715	1
OTU03663	0.018863887	29.22750887	0.185467416	0.164353683	0.243951827	0.472855104	0.103430916	0.658758715	1
OTU03664	0.6220189	29.22750887	0.119589182	0.164353683	0.641118981	0.472855104	0.731652113	0.658758715	1
OTU03665	0.609381939	29.22750887	0.326581389	0.164353683	0.609920575	0.472855104	0.727876377	0.658758715	1
OTU03666	0.03261138	29.22750887	0.75447408	0.164353683	0.989111502	0.472855104	0.153083765	0.875493467	1
OTU03667	0.049761622	29.22750887	0.744046258	0.164353683	0.913368131	0.472855104	0.207201286	0.870532592	1
OTU03668	0.001868484	29.22750887	0.272165455	0.164353683	0.001718512	0.472855104	0.017660179	0.658758715	0.234435741
OTU03669	0.007133461	29.22750887	0.58367136	0.164353683	0.917047744	0.472855104	0.050526565	0.777067134	1
OTU03670	0.670581153	29.22750887	0.371081842	0.164353683	0.281528613	0.472855104	0.747068842	0.658758715	1
OTU03671	0.507273549	29.22750887	0.346395401	0.164353683	0.59394083	0.472855104	0.727876377	0.658758715	1
OTU03672	0.310094072	29.22750887	0.25423139	0.164353683	0.19053013	0.472855104	0.658219588	0.658758715	1
OTU03673	0.006928343	29.22750887	0.854563161	0.164353683	0.99862329	0.472855104	0.049455693	0.929096255	1
OTU03674	0.709761462	29.22750887	0.195964143	0.164353683	0.787176724	0.472855104	0.761342412	0.658758715	1
OTU03675	0.464440166	29.22750887	0.372215949	0.164353683	0.643457182	0.472855104	0.727876377	0.658758715	1
OTU03676	0.017995372	29.22750887	0.243687997	0.164353683	0.373512147	0.472855104	0.099860935	0.658758715	1
OTU03677	0.651692784	29.22750887	0.30689946	0.164353683	0.629798415	0.472855104	0.739480798	0.658758715	1
OTU03678	0.549332741	29.22750887	0.324585893	0.164353683	0.549845448	0.472855104	0.727876377	0.658758715	1
OTU03679	0.127232279	29.22750887	0.631158501	0.164353683	0.985749012	0.472855104	0.396417322	0.805744176	1
OTU03680	0.621705622	29.22750887	0.053930137	0.164353683	0.667685397	0.472855104	0.731612982	0.658758715	1
OTU03681	0.214699789	29.22750887	0.081644299	0.164353683	0.500206251	0.472855104	0.541831124	0.658758715	1
OTU03682	0.683530971	29.22750887	0.193297287	0.164353683	0.679272986	0.472855104	0.750352944	0.658758715	1
OTU03683	0.401413646	29.22750887	0.256361529	0.164353683	0.401958803	0.472855104	0.727876377	0.658758715	1
OTU03684	0.549332741	29.22750887	0.324585893	0.164353683	0.549845448	0.472855104	0.727876377	0.658758715	1
OTU03685	0.303611365	29.22750887	0.519524136	0.164353683	0.968817102	0.472855104	0.658219588	0.736624969	1
OTU03686	0.897635565	29.22750887	0.075864942	0.164353683	0.885509848	0.472855104	0.906747075	0.658758715	1
OTU03687	0.661653244	29.22750887	0.817113116	0.164353683	0.326037093	0.472855104	0.742996905	0.907941544	1
OTU03688	0.332357972	29.22750887	0.990345638	0.164353683	0.965136426	0.472855104	0.669311788	0.997697622	1
OTU03689	0.103397547	29.22750887	0.369452343	0.164353683	0.638306958	0.472855104	0.341097655	0.658758715	1
OTU03690	0.06026216	29.22750887	0.06067494	0.164353683	0.23502798	0.472855104	0.237195359	0.658758715	1
OTU03691	0.265327926	29.22750887	0.610912247	0.164353683	0.935668993	0.472855104	0.61405932	0.792990658	1
OTU03692	0.020194199	29.22750887	0.344395813	0.164353683	0.589980326	0.472855104	0.109617784	0.658758715	1
OTU03693	0.549332741	29.22750887	0.324585893	0.164353683	0.549845448	0.472855104	0.727876377	0.658758715	1
OTU03694	0.676893361	29.22750887	0.347841721	0.164353683	0.649840282	0.472855104	0.748769924	0.658758715	1
OTU03695	0.351152277	29.22750887	0.324852189	0.164353683	0.550395289	0.472855104	0.684670728	0.658758715	1
OTU03696	0.549332741	29.22750887	0.324585893	0.164353683	0.549845448	0.472855104	0.727876377	0.658758715	1
OTU03697	0.12896935	29.22750887	0.841835291	0.164353683	0.998079315	0.472855104	0.399209947	0.921128555	1
OTU03698	0.011935896	29.22750887	0.413972617	0.164353683	0.716573581	0.472855104	0.07339777	0.670029203	1
OTU03699	0.549332741	29.22750887	0.324585893	0.164353683	0.549845448	0.472855104	0.727876377	0.658758715	1
OTU03700	0.549332741	29.22750887	0.324585893	0.164353683	0.549845448	0.472855104	0.727876377	0.658758715	1
OTU03701	0.311502879	29.22750887	0.525652586	0.164353683	0.244436697	0.472855104	0.659979919	0.741229954	1
OTU03702	0.549332741	29.22750887	0.324585893	0.164353683	0.549845448	0.472855104	0.727876377	0.658758715	1
OTU03703	0.582260236	29.22750887	0.347932374	0.164353683	0.623230003	0.472855104	0.727876377	0.658758715	1
OTU03704	0.460566572	29.22750887	0.792062768	0.164353683	0.265615498	0.472855104	0.727876377	0.896740005	1
OTU03705	0.56322794	29.22750887	0.197719164	0.164353683	0.653141819	0.472855104	0.727876377	0.658758715	1
OTU03706	0.342149965	29.22750887	0.272715901	0.164353683	0.438400679	0.472855104	0.676851925	0.658758715	1
OTU03707	0.616594306	29.22750887	0.151255914	0.164353683	0.569984543	0.472855104	0.730034951	0.658758715	1
OTU03708	0.083883236	29.22750887	0.942886901	0.164353683	0.999966867	0.472855104	0.296370889	0.971746715	1
OTU03709	0.766341253	29.22750887	0.178253139	0.164353683	0.776027755	0.472855104	0.79787683	0.658758715	1
OTU03710	0.099280393	29.22750887	0.297477732	0.164353683	0.492573314	0.472855104	0.331643072	0.658758715	1
OTU03711	0.627629801	29.22750887	0.212059408	0.164353683	0.641149101	0.472855104	0.734387133	0.658758715	1
OTU03712	0.609381939	29.22750887	0.326581389	0.164353683	0.609920575	0.472855104	0.727876377	0.658758715	1
OTU03713	0.500093152	29.22750887	0.130867444	0.164353683	0.23190708	0.472855104	0.727876377	0.658758715	1
OTU03714	0.124307721	29.22750887	0.737785675	0.164353683	0.985918354	0.472855104	0.391109565	0.867237727	1
OTU03715	0.606103531	29.22750887	0.514153194	0.164353683	0.406495176	0.472855104	0.727876377	0.732524152	1
OTU03716	0.554389425	29.22750887	0.224731101	0.164353683	0.833695946	0.472855104	0.727876377	0.658758715	1
OTU03717	0.549332741	29.22750887	0.324585893	0.164353683	0.549845448	0.472855104	0.727876377	0.658758715	1
OTU03718	0.146653799	29.22750887	0.649838654	0.164353683	0.956899481	0.472855104	0.430939877	0.817691235	1
OTU03719	0.046366952	29.22750887	0.43777014	0.164353683	0.904339405	0.472855104	0.197248137	0.682130873	1
OTU03720	0.067947749	29.22750887	0.050727147	0.164353683	0.135200589	0.472855104	0.257797403	0.658758715	1
OTU03721	0.366674708	29.22750887	0.358668197	0.164353683	0.683886801	0.472855104	0.697487952	0.658758715	1
OTU03722	0.397271011	29.22750887	0.599499922	0.164353683	0.826070768	0.472855104	0.724759119	0.787940576	1
OTU03723	0.102216405	29.22750887	0.189996687	0.164353683	0.253789998	0.472855104	0.33926301	0.658758715	1
OTU03724	0.450701519	29.22750887	0.278528711	0.164353683	0.451244203	0.472855104	0.727876377	0.658758715	1
OTU03725	0.709132459	29.22750887	0.583924908	0.164353683	0.434681488	0.472855104	0.761039814	0.777067134	1
OTU03726	0.549332741	29.22750887	0.324585893	0.164353683	0.549845448	0.472855104	0.727876377	0.658758715	1
OTU03727	0.182704747	29.22750887	0.398800996	0.164353683	0.088521823	0.472855104	0.491961843	0.665925723	1
OTU03728	0.687637693	29.22750887	0.472321691	0.164353683	0.529389228	0.472855104	0.75295886	0.707002461	1
OTU03729	0.305936964	29.22750887	0.213829246	0.164353683	0.306459798	0.472855104	0.658219588	0.658758715	1
OTU03730	0.583471246	29.22750887	0.981599512	0.164353683	0.240073712	0.472855104	0.727876377	0.992066805	1
OTU03731	0.298562639	29.22750887	0.300220481	0.164353683	0.498475988	0.472855104	0.654929286	0.658758715	1
OTU03732	0.178976362	29.22750887	0.154698286	0.164353683	0.179400343	0.472855104	0.485996725	0.658758715	1
OTU03733	0.549332741	29.22750887	0.324585893	0.164353683	0.549845448	0.472855104	0.727876377	0.658758715	1
OTU03734	0.12200959	29.22750887	0.785007206	0.164353683	0.576058607	0.472855104	0.387098438	0.892984955	1
OTU03735	0.500734183	29.22750887	0.30152035	0.164353683	0.501265647	0.472855104	0.727876377	0.658758715	1
OTU03736	0.003828056	29.22750887	0.615491064	0.164353683	0.938482661	0.472855104	0.031140763	0.79599245	1
OTU03737	0.640618497	29.22750887	0.376629622	0.164353683	0.578269071	0.472855104	0.736015837	0.658758715	1
OTU03738	0.326424823	29.22750887	0.817162595	0.164353683	0.96350767	0.472855104	0.665477691	0.907941544	1
OTU03739	0.609381939	29.22750887	0.326581389	0.164353683	0.609920575	0.472855104	0.727876377	0.658758715	1
OTU03740	0.066300085	29.22750887	0.940799395	0.164353683	0.999961757	0.472855104	0.254747624	0.97088026	1
OTU03741	0.025039952	29.22750887	0.449540173	0.164353683	0.771514204	0.472855104	0.126813871	0.690278535	1
OTU03742	0.827872586	29.22750887	0.496230219	0.164353683	0.442387106	0.472855104	0.847742855	0.721992023	1
OTU03743	0.053013023	29.22750887	0.78811772	0.164353683	0.99400942	0.472855104	0.216216367	0.894731774	1
OTU03744	0.549332741	29.22750887	0.324585893	0.164353683	0.549845448	0.472855104	0.727876377	0.658758715	1
OTU03745	0.023309039	29.22750887	0.27180563	0.164353683	0.43638351	0.472855104	0.121024584	0.658758715	1
OTU03746	0.535450614	29.22750887	0.325086338	0.164353683	0.578573458	0.472855104	0.727876377	0.658758715	1
OTU03747	0.007054699	29.22750887	0.903301032	0.164353683	0.661151634	0.472855104	0.050087523	0.952598104	1
OTU03748	0.609381939	29.22750887	0.326581389	0.164353683	0.609920575	0.472855104	0.727876377	0.658758715	1
OTU03749	0.077857551	29.22750887	0.130676718	0.164353683	0.132889758	0.472855104	0.282434654	0.658758715	1
OTU03750	0.609381939	29.22750887	0.326581389	0.164353683	0.609920575	0.472855104	0.727876377	0.658758715	1
OTU03751	0.379959389	29.22750887	0.702043366	0.164353683	0.136060586	0.472855104	0.711838599	0.84702235	1
OTU03752	0.614852102	29.22750887	0.471507054	0.164353683	0.474830346	0.472855104	0.7297107	0.706314254	1
OTU03753	0.549332741	29.22750887	0.324585893	0.164353683	0.549845448	0.472855104	0.727876377	0.658758715	1
OTU03754	0.187791438	29.22750887	0.29657154	0.164353683	0.490618298	0.472855104	0.500387791	0.658758715	1
OTU03755	0.161207403	29.22750887	0.438861662	0.164353683	0.981846485	0.472855104	0.456410338	0.6831038	1
OTU03756	0.328704563	29.22750887	0.38307164	0.164353683	0.459276572	0.472855104	0.665477691	0.658758715	1
OTU03757	0.006849592	29.22750887	0.243624229	0.164353683	0.547781438	0.472855104	0.049039465	0.658758715	1
OTU03758	0.582260236	29.22750887	0.347932374	0.164353683	0.623230003	0.472855104	0.727876377	0.658758715	1
OTU03759	0.549332741	29.22750887	0.324585893	0.164353683	0.549845448	0.472855104	0.727876377	0.658758715	1
OTU03760	0.174611676	29.22750887	0.550833883	0.164353683	0.90928317	0.472855104	0.478479264	0.757646497	1
OTU03761	0.126221165	29.22750887	0.116030524	0.164353683	0.098992939	0.472855104	0.395003446	0.658758715	1
OTU03762	0.338546796	29.22750887	0.173276433	0.164353683	0.307559928	0.472855104	0.674676143	0.658758715	1
OTU03763	0.549332741	29.22750887	0.324585893	0.164353683	0.549845448	0.472855104	0.727876377	0.658758715	1
OTU03764	0.402914557	29.22750887	0.348502831	0.164353683	0.598096085	0.472855104	0.727876377	0.658758715	1
OTU03765	0.328704563	29.22750887	0.38307164	0.164353683	0.459276572	0.472855104	0.665477691	0.658758715	1
OTU03766	0.609381939	29.22750887	0.326581389	0.164353683	0.609920575	0.472855104	0.727876377	0.658758715	1
OTU03767	0.690103914	29.22750887	0.268215852	0.164353683	0.774322529	0.472855104	0.753117171	0.658758715	1
OTU03768	0.698251092	29.22750887	0.160755372	0.164353683	0.62165942	0.472855104	0.755633261	0.658758715	1
OTU03769	0.386259474	29.22750887	0.290497686	0.164353683	0.51849484	0.472855104	0.717136257	0.658758715	1
OTU03770	0.609381939	29.22750887	0.326581389	0.164353683	0.609920575	0.472855104	0.727876377	0.658758715	1
OTU03771	0.090057708	29.22750887	0.943535159	0.164353683	0.999968344	0.472855104	0.310829235	0.971746715	1
OTU03772	0.298562639	29.22750887	0.300220481	0.164353683	0.498475988	0.472855104	0.654929286	0.658758715	1
OTU03773	0.310094072	29.22750887	0.25423139	0.164353683	0.19053013	0.472855104	0.658219588	0.658758715	1
OTU03774	0.000303244	29.22750887	0.641963148	0.164353683	0.802035187	0.472855104	0.004331749	0.812156706	1
OTU03775	0.580263961	29.22750887	0.283097206	0.164353683	0.580893219	0.472855104	0.727876377	0.658758715	1
OTU03776	0.662117169	29.22750887	0.39104106	0.164353683	0.640022607	0.472855104	0.74299974	0.660200156	1
OTU03777	0.876501187	29.22750887	0.339039933	0.164353683	0.538929724	0.472855104	0.887942863	0.658758715	1
OTU03778	0.676879159	29.22750887	0.24932649	0.164353683	0.676414482	0.472855104	0.748769924	0.658758715	1
OTU03779	0.460708285	29.22750887	0.374675851	0.164353683	0.648010153	0.472855104	0.727876377	0.658758715	1
OTU03780	0.246751022	29.22750887	0.388001074	0.164353683	0.672151143	0.472855104	0.590612957	0.659743056	1
OTU03781	0.386688837	29.22750887	0.082787287	0.164353683	0.332328529	0.472855104	0.717501257	0.658758715	1
OTU03782	0.275782835	29.22750887	0.467556095	0.164353683	0.796680074	0.472855104	0.627553091	0.702816819	1
OTU03783	0.701166812	29.22750887	0.747229821	0.164353683	0.457733064	0.472855104	0.756565494	0.872449993	1
OTU03784	0.090057708	29.22750887	0.943535159	0.164353683	0.999968344	0.472855104	0.310829235	0.971746715	1
OTU03785	0.582260236	29.22750887	0.347932374	0.164353683	0.623230003	0.472855104	0.727876377	0.658758715	1
OTU03786	0.516343038	29.22750887	0.280926728	0.164353683	0.516934304	0.472855104	0.727876377	0.658758715	1
OTU03787	0.521404297	29.22750887	0.360734043	0.164353683	0.337270442	0.472855104	0.727876377	0.658758715	1
OTU03788	0.549332741	29.22750887	0.324585893	0.164353683	0.549845448	0.472855104	0.727876377	0.658758715	1
OTU03789	0.011781374	29.22750887	0.028109661	0.164353683	0.001544994	0.472855104	0.072747241	0.658758715	0.234435741
OTU03790	0.317540865	29.22750887	0.800583937	0.164353683	0.309014254	0.472855104	0.665477691	0.900242314	1
OTU03791	0.609381939	29.22750887	0.326581389	0.164353683	0.609920575	0.472855104	0.727876377	0.658758715	1
[truncated: 235,037 more chars]
